# Supplementary material for: Microalgae and Cyanobacteria in the Obesity Evidence Landscape: A PRISMA-ScR Scoping Review with Mechanistic and Safety Mapping
Source: Biology (Basel). 2026 Mar 31;15(7):557. doi: 10.3390/biology15070557 (PMC13072322; doi:10.3390/biology15070557)
Supplement: Supplementary file 1 [file biology-15-00557-s001.zip]

Archive with 5 entries (5 files):
- Supplementary_File_S5_MissingnessBias_Report_Version2.xlsx
- Supplementary_File_S1_Supplement_Version2.xlsx
- Supplementary_File_S2_ValidationAudit_Version2.xlsx
- Supplementary_File_S3_Audit80_ActionLog_Version2.csv
- Supplementary_File_S4_PRISMA-ScR_Checklist_Version2.pdf
