# Supplementary material for: Microalgae and Cyanobacteria in the Obesity Evidence Landscape: A PRISMA-ScR Scoping Review with Mechanistic and Safety Mapping
Source: Biology (Basel). 2026 Mar 31;15(7):557. doi: 10.3390/biology15070557 (PMC13072322; doi:10.3390/biology15070557)
Supplement: Supplementary file 1 [file biology-15-00557-s001.zip › Supplementary_File_S5_MissingnessBias_Report_Version2.xlsx]

## Sheet: Overall
metric	value
targets (TA-included)	2651
retrieved	1715
unavailable	936
unavailable_rate	0.353074

## Sheet: By_YearBin
Year_bin	FALSE	TRUE	total	retrieval_rate
<=2000	46	25	71	0.352113
2001-2010	111	68	179	0.379888
2011-2015	185	226	411	0.549878
2016-2020	291	550	841	0.653983
2021-2025	303	846	1149	0.736292

## Sheet: By_Source
Source_preferred	FALSE	TRUE	total	retrieval_rate
EuropePMC	43	136	179	0.759777
OpenAlex	627	1288	1915	0.672585
PubMed	266	291	557	0.522442

## Sheet: By_DOI
doi_present	FALSE	TRUE	total	retrieval_rate
DOI missing	182	4	186	0.0215054
DOI present	754	1711	2465	0.694118

## Sheet: By_PMID
pmid_present	FALSE	TRUE	total	retrieval_rate
PMID missing	614	717	1331	0.538693
PMID present	322	998	1320	0.756061

## Sheet: By_TA_method
TA_method	FALSE	TRUE	total	retrieval_rate
Semi-automated (rule-based triage)	309	427	736	0.580163
Semi-automated (title + abstract triage)	105	65	170	0.382353
Semi-automated (title-only triage)	522	1223	1745	0.70086

## Sheet: Logistic_OR
term	coef	OR	CI_low	CI_high	p
Intercept	109.721	4.47809e+47	5.7413e+34	3.49281e+60	4.346e-13
doi_present[T.True]	-4.09965	0.0165785	0.00604814	0.0454429	1.60471e-15
pmid_present[T.True]	-2.20759	0.109966	0.0792769	0.152535	6.48187e-40
C(Source_preferred)[T.OpenAlex]	-0.178521	0.836506	0.465611	1.50285	0.550367
C(Source_preferred)[T.PubMed]	2.21957	9.20335	5.2348	16.1805	1.25823e-14
Year	-0.0524572	0.948895	0.935036	0.962959	2.78691e-12
