# Supplementary material for: Microalgae and Cyanobacteria in the Obesity Evidence Landscape: A PRISMA-ScR Scoping Review with Mechanistic and Safety Mapping
Source: Biology (Basel). 2026 Mar 31;15(7):557. doi: 10.3390/biology15070557 (PMC13072322; doi:10.3390/biology15070557)
Supplement: Supplementary file 1 [file biology-15-00557-s001.zip › Supplementary_File_S1_Supplement_Version2.xlsx]

## Sheet: S1_SearchStrategy
Sheet S1. Search strategy (dataset-locked; no re-run)
We searched three openly accessible sources (PubMed, Europe PMC, OpenAlex) using the exact queries below. Searches were executed 14–15 Dec 2025 (Asia/Ho_Chi_Minh, UTC+07). No language or publication-type filters were applied at the search stage; eligibility filtering occurred during screening.
Search	Source	Platform / interface	Run date (local)	Timezone	Export mode	Hits (total=exported)
Search 1	PubMed	NCBI E-utilities (esearch+efetch)	2025-12-14 15:07	Asia/Ho_Chi_Minh (UTC+07)	PubMed XML; batched API export	4055
Search 2	Europe PMC	EuropePMC REST API (cursorMark paging)	2025-12-14 17:50	Asia/Ho_Chi_Minh (UTC+07)	JSON; CursorMark paging (pageSize=1000)	19102
Search 3	OpenAlex	OpenAlex Works API (cursor paging)	2025-12-15 13:56	Asia/Ho_Chi_Minh (UTC+07)	JSON pages + minimal CSV; cursor paging (per-page=200)	83043
PubMed — exact query string
( microalga*[tiab] OR microalgae[tiab] OR micro-alga*[tiab] OR microalgal[tiab] OR phytoplankton*[tiab] OR cyanobacteria[MeSH Terms] OR cyanobacteria*[tiab] OR "blue green algae"[tiab] OR "blue-green algae"[tiab] OR spirulina[tiab] OR arthrospira[tiab] OR chlorella[tiab] OR nannochloropsis[tiab] OR dunaliella[tiab] OR haematococcus[tiab] OR tetraselmis[tiab] OR isochrysis[tiab] OR phaeodactylum[t…
Europe PMC — exact query string
( TITLE_ABS:(microalga* OR microalgae OR microalgal OR phytoplankton* OR cyanobacteria OR "blue green algae" OR "blue-green algae" OR spirulina OR arthrospira OR chlorella OR nannochloropsis OR dunaliella OR haematococcus OR tetraselmis OR isochrysis OR phaeodactylum OR porphyridium OR chlamydomonas OR scenedesmus OR schizochytrium OR aurantiochytrium OR crypthecodinium OR euglena OR diatom* OR b…
OpenAlex — exact query string
( microalgae OR microalga OR microalgal OR "micro algae" OR phytoplankton OR cyanobacteria OR "blue green algae" OR "blue-green algae" OR spirulina OR arthrospira OR chlorella OR nannochloropsis OR dunaliella OR haematococcus OR tetraselmis OR isochrysis OR phaeodactylum OR porphyridium OR chlamydomonas OR scenedesmus OR schizochytrium OR aurantiochytrium OR crypthecodinium OR euglena OR diatom O…

## Sheet: S3_FTExclusionCodes
Supplement S3. Full-text exclusion codes (plain-language legend)
Code	Meaning (plain language)	Definition / coding rule
FT01	Not microalgae/cyanobacteria-derived	Exclude if the intervention/exposure is not derived from microalgae/cyanobacteria (including oils/compounds clearly sourced elsewhere).
FT02	Not obesity/metabolic outcome relevant	Exclude if obesity/metabolic phenotype domains are not relevant to the scope.
FT03	Wrong intervention type	Exclude if intervention type does not match PECO scope.
FT04	Not primary study	Reviews/protocols/editorials or other non-primary research.
FT05	No biological outcome	No biological/phenotypic outcome data reported.
FT06	Not P-tier eligible	Study system outside the eligible evidence tiers as prespecified.
FT07	Duplicate	Duplicate report of the same study.
FT08	Full text unavailable / unreadable	Full text could not be obtained or was unusable for screening.
FT09	Retracted / concern	Retracted article or major integrity concern.
FT10	Insufficient info / ambiguous	Insufficient detail to determine eligibility confidently.

## Sheet: S2_PrimaryHelper
Supplement S2. Note on deterministic 'primary' helper codes
Outcome_Primary_Code and Pathway_Primary_Code are deterministic counting helpers (first code listed in multi-label fields) used to avoid double-counting in heatmaps and summary tables. They do not imply that authors designated the outcome/mechanism as primary.

## Sheet: S5_TableS1_IncludedStudies
StudyID	RecordID	Title	Year	PMID	DOI	P_tier (P1/P2/P3)	Study_Model / Population	Sample_Size (n)	Intervention_Form (code)	Organism_Source (Genus)	Species	Strain (if reported)	Product_Name / Extract_Name	Bioactive_Compound (if pure)	Chemical_Class (code)	Dose	Route	Duration	Comparator (if any)	Outcome_Domains (codes; ; separated)	Key_Phenotype_Results (text)	Mechanistic_Evidence (Y/N per definition)	Target_Tissue (code)	Marker_Gene/Protein (exact)	Marker_Type (Gene/Protein/Other)	Assay_Method	Pathway (code)	M_tier (M0–M3)	ChemClass_Code	Pathway_Primary_Code	Outcome_Primary_Code	Rubric_EvidenceStrength (auto/manual)	Rubric_ChemicalCharacterization (Y/N)	Rubric_SafetySignals (Y/N/NA)	Rubric_SourceContext (reserved; not assessed in this review; interpret blanks as NA)	Extraction_Notes	Extracted_By	Date_Extracted (YYYY-MM-DD)	NEEDS_HUMAN_QC	P_tier_original	P_tier_fixed	P_tier_fix_note	Rubric_SafetySignals_original	Genus_Canon	Species_Canon	Taxon_Canon	Cyanobacteria_Flag (Y/N)	Cyanobacteria_ToxinRisk_Flag (Y/N)	MapA1_CompoundPrep
S1-0001	DOI:10.3177/jnsv.36.165	Effects of Spirulina platensis on plasma lipoprotein lipase activity in fructose-induced hyperlipidemic rats.	1990	2117648	10.3177/jnsv.36.165	P2	Animal model		E6	spirulina				polysaccharide;epa;spirulina	CC7					O1;O2;O3		Y	T1;T3;T8	fas;acc;lep			PW5	M2	CC7	PW5	O1	auto	Y	N		AUTO from fulltext keywords; FT_decision=include; file=DOI_10.3177_jnsv.36.165__DOI_10.3177_jnsv.36.165.html	Semi-automated workflow	2025-12-15		P2	P2			arthrospira	NR	Arthrospira sp.	Y	Y	E6|CC7
S1-0002	DOI:10.4162/nrp.2008.2.4.295	A randomized study to establish the effects of spirulina in type 2 diabetes mellitus patients.	2008	20016733	10.4162/nrp.2008.2.4.295	P1	Human study		E7	spirulina	arthrospira platensis			phycocyanin;epa;spirulina;arthrospira	CC7					O1;O2;O3;O4;O6		Y	T1;T3;T5;T7;T8	fas;acc;adiponectin;lep;tnf-α;tnf;il-6;mcp-1		elisa	PW3;PW5	M1	CC7	PW3	O1	auto	Y	N		AUTO from fulltext keywords; FT_decision=include; file=DOI_10.4162_nrp.2008.2.4.295__DOI_10.4162_nrp.2008.2.4.295.html	Semi-automated workflow	2025-12-15		P1	P1			arthrospira	platensis	Arthrospira platensis	Y	Y	E7|CC7
S1-0003	DOI:10.1186/1476-511x-9-35	Protective effects of Spirulina maxima on hyperlipidemia and oxidative-stress induced by lead acetate in the liver and kidney.	2010	20353607	10.1186/1476-511x-9-35	P2	Animal model		E7	spirulina				phycocyanin;dha;epa;spirulina;arthrospira	CC7					O1;O2		Y	T1;T2;T3;T5;T8	acc			PW5	M1	CC7	PW5	O1	auto	Y	N		AUTO from fulltext keywords; FT_decision=include; file=DOI_10.1186_1476-511x-9-35__DOI_10.1186_1476-511x-9-35.pdf	Semi-automated workflow	2025-12-15		P2	P2			arthrospira	NR	Arthrospira sp.	Y	Y	E7|CC7
S1-0004	DOI:10.1186/1752-1947-4-103	Hepatoprotective effects of Spirulina maxima in patients with non-alcoholic fatty liver disease: a case series.	2010	20370930	10.1186/1752-1947-4-103	P1	Human study		E7	spirulina				phycocyanin;c-phycocyanin;epa;spirulina;arthrospira	CC7					O1;O2;O3;O4;O6;O8		Y	T3;T7;T8	fas;acc;tnf-α;tnf			PW3;PW5	M2	CC7	PW3	O1	auto	Y	N		AUTO from fulltext keywords; FT_decision=include; file=DOI_10.1186_1752-1947-4-103__DOI_10.1186_1752-1947-4-103.pdf	Semi-automated workflow	2025-12-15		P1	P1	FIXED_from_title_model_rule_		arthrospira	NR	Arthrospira sp.	Y	Y	E7|CC7
S1-0005	DOI:10.1186/1476-511x-10-77	Exercise and spirulina control non-alcoholic hepatic steatosis and lipid profile in diabetic Wistar rats.	2011	21569626	10.1186/1476-511x-10-77	P2	Animal model		E5	spirulina				epa;spirulina	CC7					O1;O2;O3;O4;O8		Y	T1;T3;T4;T5;T7;T8	fas;acc			PW5	M1	CC7	PW5	O1	auto	Y	N		AUTO from fulltext keywords; FT_decision=include; file=DOI_10.1186_1476-511x-10-77__DOI_10.1186_1476-511x-10-77.pdf	Semi-automated workflow	2025-12-15		P2	P2			arthrospira	NR	Arthrospira sp.	Y	Y	E5|CC7
S1-0006	DOI:10.3390/nu3070712	The effect of Spirulina platensis versus soybean on insulin resistance in HIV-infected patients: a randomized pilot study.	2011	22254118	10.3390/nu3070712	P1	Human study		E6	spirulina				polysaccharide;epa;spirulina	CC7					O1;O2;O3;O4;O6		Y	T3;T4;T5;T7;T8	fas;acc;adiponectin;il-6			PW3;PW5	M2	CC7	PW3	O1	auto	Y	N		AUTO from fulltext keywords; FT_decision=include; file=DOI_10.3390_nu3070712__PMC3257696.xml	Semi-automated workflow	2025-12-15		P1	P1			arthrospira	NR	Arthrospira sp.	Y	Y	E6|CC7
S1-0007	DOI:10.1016/j.phymed.2011.11.001	Fucoxanthin promotes translocation and induction of glucose transporter 4 in skeletal muscles of diabetic/obese KK-A (y) mice.	2012	22305278	10.1016/j.phymed.2011.11.001	P2	Animal model		E4					fucoxanthin;epa	CC7					O2;O3;O6		Y	T1;T4;T8	acc;akt;glut4;tnf;p-akt		mrna expression	PW3;PW5	M1	CC7	PW3	O2	auto	Y	N		AUTO from fulltext keywords; FT_decision=include; file=DOI_10.1016_j.phymed.2011.11.001__DOI_10.1016_j.phymed.2011.11.001.pdf	Semi-automated workflow	2025-12-15		P2	P2			NR	NR	NR	N	N	E4|CC7
S1-0008	DOI:10.1186/1476-511x-11-112	Effects of dietary fucoxanthin on cholesterol metabolism in diabetic/obese KK-A (y) mice.	2012	22962999	10.1186/1476-511x-11-112	P2	Animal model		E4					fucoxanthin;epa	CC7					O1;O2;O8		Y	T1;T2;T3;T4;T5;T8	fas;acc		rt-pcr;western blot;mrna expression	PW5	M2	CC7	PW5	O1	auto	Y	N		AUTO from fulltext keywords; FT_decision=include; file=DOI_10.1186_1476-511x-11-112__DOI_10.1186_1476-511x-11-112.pdf	Semi-automated workflow	2025-12-15		P2	P2			NR	NR	NR	N	N	E4|CC7
S1-0009	DOI:10.1186/1476-511x-11-147	The role of Odontella aurita, a marine diatom rich in EPA, as a dietary supplement in dyslipidemia, platelet function and oxidative stress in high-fat fed rats.	2012	23110391	10.1186/1476-511x-11-147	P2	Animal model		E4	chlorella	chlorella vulgaris;chlorella pyrenoidosa			fucoxanthin;eicosapentaenoic acid;dha;epa;chlorella	CC7					O1;O2;O3;O4		Y	T1;T2;T3;T8	fas;acc			PW5	M1	CC7	PW5	O1	auto	Y	N		AUTO from fulltext keywords; FT_decision=include; file=DOI_10.1186_1476-511x-11-147__DOI_10.1186_1476-511x-11-147.pdf	Semi-automated workflow	2025-12-15		P2	P2			Mixed/Multiple	Mixed/Multiple	Mixed/Multiple	N	N	E4|CC7
S1-0010	DOI:10.1371/journal.pone.0069817	Chronic administration of proanthocyanidins or docosahexaenoic acid reverses the increase of mi R-33a and mi R-122 in dyslipidemic obese rats.	2013	23922812	10.1371/journal.pone.0069817	P2	Animal model		E5	schizochytrium	schizochytrium sp			docosahexaenoic acid;dha;epa	CC2					O1;O2;O3;O4;O6		Y	T1;T3;T7;T8	srebp1c;srebf1;fas;fasn;acc;cpt1;cpt1a		rt-pcr	PW5	M2	CC2	PW5	O1	auto	Y	N		AUTO from fulltext keywords; FT_decision=include; file=DOI_10.1371_journal.pone.0069817__DOI_10.1371_journal.pone.0069817.pdf	Semi-automated workflow	2025-12-15		P2	P2			schizochytrium	NR	Schizochytrium sp.	N	N	E5|CC2
S1-0011	DOI:10.1007/s11901-014-0227-5	Hepatic steatosis and steatohepatitis: Are they really two distinct entities?	2014	24977111	10.1007/s11901-014-0227-5	P1	Human study		E5					epa	CC2					O1;O3;O4;O5;O6;O8		Y	T2;T3;T5;T8	acc;lep			PW5	M1	CC2	PW5	O1	auto	Y	N		AUTO from fulltext keywords; FT_decision=include; file=DOI_10.1007_s11901-014-0227-5__DOI_10.1007_s11901-014-0227-5.html	Semi-automated workflow	2025-12-15		P1	P1			NR	NR	NR	N	N	E5|CC2
S1-0012	DOI:10.1017/s0007114514002554	Astaxanthin lowers plasma TAG concentrations and increases hepatic antioxidant gene expression in diet-induced obesity mice.	2014	25328157	10.1017/s0007114514002554	P2	Animal model		E4	haematococcus	haematococcus pluvialis			astaxanthin;polysaccharide;epa	CC7					O1;O2;O3;O4;O6		Y	T1;T3;T4;T6;T7;T8	srebp-1c;fas;fatty acid synthase;acc;cpt-1;tnf;il-6		elisa;mrna expression	PW3;PW5	M2	CC7	PW3	O1	auto	Y	N		AUTO from fulltext keywords; FT_decision=include; file=DOI_10.1017_s0007114514002554__DOI_10.1017_s0007114514002554.pdf	Semi-automated workflow	2025-12-15		P2	P2			haematococcus	pluvialis	Haematococcus pluvialis	N	N	E4|CC7
S1-0013	PMID:25331487	The hepatoprotective and hypolipidemic effects of Spirulina (Arthrospira platensis) supplementation in a Cretan population with non-alcoholic fatty liver disease: a prospective pilot study.	2014	25331487		P1	Human study		E7	spirulina	arthrospira platensis			phycocyanin;c-phycocyanin;dha;epa;spirulina;arthrospira	CC7					O1;O2;O3;O4;O5;O6;O8		Y	T1;T3;T5;T6;T7;T8	fas;acc;adiponectin;tnf-α;tnf;il-6			PW3;PW5	M2	CC7	PW3	O1	auto	Y	N		AUTO from fulltext keywords; FT_decision=include; file=PMID_25331487__PMC4188938.xml	Semi-automated workflow	2025-12-15		P1	P1			arthrospira	platensis	Arthrospira platensis	Y	Y	E7|CC7
S1-0014	DOI:10.1038/srep17192	Astaxanthin prevents and reverses diet-induced insulin resistance and steatohepatitis in mice: A comparison with vitamin E.	2015	26603489	10.1038/srep17192	P2	Animal model		E4	haematococcus	haematococcus pluvialis			astaxanthin;epa	CC7					O1;O2;O3;O4;O6		Y	T2;T3;T4;T6;T7;T8	srebp1c;fas;fasn;acc;akt;tnf;il6;p-akt		qpcr;mrna expression	PW3;PW5	M1	CC7	PW3	O1	auto	Y	N		AUTO from fulltext keywords; FT_decision=include; file=DOI_10.1038_srep17192__DOI_10.1038_srep17192.pdf	Semi-automated workflow	2025-12-15		P2	P2	FIXED_from_title_model_rule_		haematococcus	pluvialis	Haematococcus pluvialis	N	N	E4|CC7
S1-0015	DOI:10.1186/s40781-015-0047-3	Effect of dietary supplementation with Spirulina on the expressions of AANAT, ADRB3, BTG2 and FASN genes in the subcutaneous adipose and Longissimus dorsi muscle tissues of purebred and crossbred Australian sheep.	2015	26290728	10.1186/s40781-015-0047-3	P2	Animal model		E5	spirulina	arthrospira platensis			epa;spirulina;arthrospira	CC7					O1;O4;O5		Y	T1;T2;T3	fas;fatty acid synthase;fasn;acc		qpcr;rt-pcr;mrna expression	PW5	M1	CC7	PW5	O1	auto	Y	N		AUTO from fulltext keywords; FT_decision=include; file=DOI_10.1186_s40781-015-0047-3__DOI_10.1186_s40781-015-0047-3.pdf	Semi-automated workflow	2025-12-15		P2	P2			arthrospira	platensis	Arthrospira platensis	Y	Y	E5|CC7
S1-0016	DOI:10.3390/nu7042771	A green algae mixture of Scenedesmus and Schroederiella attenuates obesity-linked metabolic syndrome in rats.	2015	25875119	10.3390/nu7042771	P2	Animal model		E4	spirulina	chlorella vulgaris;chlorella pyrenoidosa			astaxanthin;polysaccharide;docosahexaenoic acid;eicosapentaenoic acid;dha;epa;spirulina;chlorella	CC7					O1;O2;O3;O4;O5;O6;O8		Y	T1;T2;T3;T4;T5;T8	fas;acc;leptin;lep			PW5	M1	CC7	PW5	O1	auto	Y	N		AUTO from fulltext keywords; FT_decision=include; file=DOI_10.3390_nu7042771__PMC4425172.xml	Semi-automated workflow	2025-12-15		P2	P2	FIXED_from_title_model_rule_		Mixed/Multiple	Mixed/Multiple	Mixed/Multiple	N	N	E4|CC7
S1-0017	DOI:10.3746/pnf.2015.20.4.230	Microalgal Oil Supplementation Has an Anti-Obesity Effect in C57BL/6J Mice Fed a High Fat Diet.	2015	26770909	10.3746/pnf.2015.20.4.230	P2	Animal model		E5	microalgae				docosahexaenoic acid;eicosapentaenoic acid;dha;epa;algal oil;microalgal oil	CC2					O1;O2;O3;O8		Y	T1;T2;T3;T6;T8	acc;akt;leptin;lep		mrna expression	PW5	M2	CC2	PW5	O1	auto	Y	N		AUTO from fulltext keywords; FT_decision=include; file=DOI_10.3746_pnf.2015.20.4.230__DOI_10.3746_pnf.2015.20.4.230.html	Semi-automated workflow	2025-12-15		P2	P2			microalgae	NR	Microalgae sp.	N	N	E5|CC2
S1-0018	DOI:10.4103/0253-7613.150327	Combination of Spirulina with glycyrrhizin prevents cognitive dysfunction in aged obese rats.	2015	25821309	10.4103/0253-7613.150327	P2	Animal model		E5	spirulina				dha;epa;spirulina	CC7					O1;O2;O3		Y	T1;T2;T3;T6;T8	acc;leptin;lep		elisa	PW5	M2	CC7	PW5	O1	auto	Y	N		AUTO from fulltext keywords; FT_decision=include; file=DOI_10.4103_0253-7613.150327__PMC4375816.xml	Semi-automated workflow	2025-12-15		P2	P2			arthrospira	NR	Arthrospira sp.	Y	Y	E5|CC7
S1-0019	DOI:10.1007/s12011-016-0623-5	Effect of Spirulina maxima Supplementation on Calcium, Magnesium, Iron, and Zinc Status in Obese Patients with Treated Hypertension.	2016	26779620	10.1007/s12011-016-0623-5	P1	Human study		E7	spirulina	chlorella vulgaris			phycocyanin;dha;epa;spirulina;arthrospira;chlorella	CC7					O1;O3;O4;O6		Y	T1;T2;T3;T5;T7;T8	fas;acc;akt;leptin;lep;tnf-alpha;tnf			PW3;PW5	M2	CC7	PW3	O1	auto	Y	N		AUTO from fulltext keywords; FT_decision=include; file=DOI_10.1007_s12011-016-0623-5__DOI_10.1007_s12011-016-0623-5.pdf	Semi-automated workflow	2025-12-15		P1	P1			chlorella	vulgaris	Chlorella vulgaris	N	N	E7|CC7
S1-0020	DOI:10.1039/c6fo00606j	Oral administration of green algae, Euglena gracilis, inhibits hyperglycemia in OLETF rats, a model of spontaneous type 2 diabetes.	2016	27775129	10.1039/c6fo00606j	P2	Animal model		E6	euglena	euglena gracilis			paramylon;epa;euglena	CC7					O1;O2;O3;O4;O8		Y	T1;T3;T5;T8	fas;acc;adiponectin			PW5	M2	CC7	PW5	O1	auto	Y	N		AUTO from fulltext keywords; FT_decision=include; file=DOI_10.1039_c6fo00606j__DOI_10.1039_c6fo00606j.pdf	Semi-automated workflow	2025-12-15		P2	P2			euglena	gracilis	Euglena gracilis	N	N	E6|CC7
S1-0021	DOI:10.3390/md14080148	Undaria pinnatifida and Fucoxanthin Ameliorate Lipogenesis and Markers of Both Inflammation and Cardiovascular Dysfunction in an Animal Model of Diet-Induced Obesity.	2016	27527189	10.3390/md14080148	P2	Animal model		E4	spirulina				fucoxanthin;polysaccharide;eicosapentaenoic acid;dha;epa;spirulina	CC7					O1;O2;O3;O4;O5;O6		Y	T1;T2;T3;T6;T7;T8	pparγ;pparg;srebp-1c;fas;acc;acetyl-coa carboxylase;cpt1;ucp1;pgc-1α;ampk;akt;adiponectin;leptin;lep;il-6		elisa;mrna expression	PW1;PW2;PW3;PW5;PW6	M2	CC7	PW1	O1	auto	Y	N		AUTO from fulltext keywords; FT_decision=include; file=DOI_10.3390_md14080148__PMC4999909.xml	Semi-automated workflow	2025-12-15		P2	P2			arthrospira	NR	Arthrospira sp.	Y	Y	E4|CC7
S1-0022	DOI:10.4162/nrp.2016.10.4.418	The influence of obesity on the effects of spirulina supplementation in the human metabolic response of Korean elderly.	2016	27478549	10.4162/nrp.2016.10.4.418	P1	Human study		E6	spirulina				polysaccharide;epa;spirulina;arthrospira	CC7					O1;O2;O3;O4;O6		Y	T1;T2;T3;T5;T7;T8	fas;acc;adiponectin;lep;tnf-α;tnf;il-6;il6;mcp-1		elisa	PW3;PW5	M2	CC7	PW3	O1	auto	Y	N		AUTO from fulltext keywords; FT_decision=include; file=DOI_10.4162_nrp.2016.10.4.418__DOI_10.4162_nrp.2016.10.4.418.pdf	Semi-automated workflow	2025-12-15		P1	P1			arthrospira	NR	Arthrospira sp.	Y	Y	E6|CC7
S1-0023	DOI:10.5650/jos.ess16034	Chlorella Protein Hydrolysate Attenuates Glucose Metabolic Disorder and Fatty Liver in High-fat Diet-induced Obese Mice.	2016	27321121	10.5650/jos.ess16034	P2	Animal model		E6	chlorella				polysaccharide;epa;chlorella	CC7					O1;O2;O3;O4;O6		Y	T1;T2;T3;T7;T8	fas;acc;mcp-1		elisa;mrna expression	PW3;PW5	M2	CC7	PW3	O1	auto	Y	N		AUTO from fulltext keywords; FT_decision=include; file=DOI_10.5650_jos.ess16034__DOI_10.5650_jos.ess16034.pdf	Semi-automated workflow	2025-12-15		P2	P2			chlorella	NR	Chlorella sp.	N	N	E6|CC7
S1-0024	DOI:10.1007/s11357-017-9958-x	Neuroprotective mechanisms of astaxanthin: a potential therapeutic role in preserving cognitive function in age and neurodegeneration.	2017	28299644	10.1007/s11357-017-9958-x	P1	Human study															N						M0	CC0	PW0	O0	auto		N		AUTO from fulltext keywords; FT_decision=include; file=DOI_10.1007_s11357-017-9958-x__DOI_10.1007_s11357-017-9958-x.pdf	Semi-automated workflow	2025-12-15		P2	P1	FIXED_from_title_model_rule_		NR	NR	NR	N	N	E0|CC0
S1-0025	DOI:10.1017/jns.2017.1	Reduction of Hb A1c levels by fucoxanthin-enriched akamoku oil possibly involves the thrifty allele of uncoupling protein 1 (UCP1): a randomised controlled trial in normal-weight and obese Japanese adults.	2017	28620480	10.1017/jns.2017.1	P1	Human study		E4					fucoxanthin;epa	CC7					O1;O2;O3;O5		Y	T3;T8	fas;acc;ucp1			PW5;PW6	M1	CC7	PW5	O1	auto	Y	N		AUTO from fulltext keywords; FT_decision=include; file=DOI_10.1017_jns.2017.1__DOI_10.1017_jns.2017.1.pdf	Semi-automated workflow	2025-12-15		P1	P1			NR	NR	NR	N	N	E4|CC7
S1-0026	DOI:10.1080/13880209.2016.1261905	Effects of astaxanthin on blood coagulation, fibrinolysis and platelet aggregation in hyperlipidemic rats.	2017	27951728	10.1080/13880209.2016.1261905	P2	Animal model		E4	haematococcus	haematococcus pluvialis			astaxanthin;dha;epa	CC7					O1;O2;O3;O5;O6		Y	T1;T2;T3;T5;T6;T7;T8	fas;acc		rt-pcr;western blot;elisa;mrna expression	PW5	M2	CC7	PW5	O1	auto	Y	N		AUTO from fulltext keywords; FT_decision=include; file=DOI_10.1080_13880209.2016.1261905__PMC6130668.xml	Semi-automated workflow	2025-12-15		P2	P2			haematococcus	pluvialis	Haematococcus pluvialis	N	N	E4|CC7
S1-0027	DOI:10.1186/s12906-017-1670-y	The effects of Spirulina Platensis on anthropometric indices, appetite, lipid profile and serum vascular endothelial growth factor (VEGF) in obese individuals: a randomized double blinded placebo controlled trial.	2017	28431534	10.1186/s12906-017-1670-y	P1	Human study		E7	spirulina	arthrospira platensis			phycocyanin;epa;spirulina;arthrospira	CC7					O1;O2;O6;O8		Y	T1;T3;T5;T7;T8	fas;acc		elisa	PW5	M1	CC7	PW5	O1	auto	Y	N		AUTO from fulltext keywords; FT_decision=include; file=DOI_10.1186_s12906-017-1670-y__DOI_10.1186_s12906-017-1670-y.pdf	Semi-automated workflow	2025-12-15		P1	P1			arthrospira	platensis	Arthrospira platensis	Y	Y	E7|CC7
S1-0028	DOI:10.3390/md15080237	Spirulina platensis Improves Mitochondrial Function Impaired by Elevated Oxidative Stress in Adipose-Derived Mesenchymal Stromal Cells (ASCs) and Intestinal Epithelial Cells (IECs), and Enhances Insulin Sensitivity in Equine Metabolic Syndrome (EMS) Horses.	2017	28771165	10.3390/md15080237	P3	In vitro/ex vivo		E7	spirulina	dunaliella salina			phycocyanin;c-phycocyanin;polysaccharide;dha;epa;spirulina	CC7					O1;O2;O3;O4;O6		Y	T1;T2;T3;T5;T7;T8	fas;acc;leptin;lep;tnf-α;tnf;il-6;tlr4		rt-pcr;elisa;mrna expression	PW3;PW5	M2	CC7	PW3	O1	auto	Y	N		AUTO from fulltext keywords; FT_decision=include; file=DOI_10.3390_md15080237__PMC5577592.xml	Semi-automated workflow	2025-12-15		P2	P3	FIXED_from_title_model_rule_		dunaliella	salina	Dunaliella salina	N	N	E7|CC7
S1-0029	DOI:10.1016/j.jfca.2017.07.023	Free form astaxanthin from yeast Phaffia rhodozyma fermentation reduces plasmatic triglycerides in a pre-obesity diet-induced dyslipidaemia mouse model	2018		10.1016/j.jfca.2017.07.023	P2	Animal model		E4	haematococcus	haematococcus pluvialis			astaxanthin;dha	CC7					O1;O2;O3		Y	T3;T8	acc			PW5	M2	CC7	PW5	O1	auto	Y	N		AUTO from fulltext keywords; FT_decision=include; file=DOI_10.1016_j.jfca.2017.07.023__DOI_10.1016_j.jfca.2017.07.023.html	Semi-automated workflow	2025-12-15		P2	P2			haematococcus	pluvialis	Haematococcus pluvialis	N	N	E4|CC7
S1-0030	DOI:10.1074/jbc.m117.817692	Aberrant fatty acid metabolism in skeletal muscle contributes to insulin resistance in zinc transporter 7 (znt7)-knockout mice.	2018	29555680	10.1074/jbc.m117.817692	P2	Animal model		E5	diatom				docosahexaenoic acid;eicosapentaenoic acid;epa	CC2					O1;O2;O3;O5;O6		Y	T1;T2;T3;T4;T5;T6;T8	fas;acc;acetyl-coa carboxylase;cpt1;akt;glut4;lep;il6;mcp-1;ccl2;phosphorylated		rt-pcr;western blot;elisa;immunohistochemistry;mrna expression	PW3;PW5	M2	CC2	PW3	O1	auto	Y	N		AUTO from fulltext keywords; FT_decision=include; file=DOI_10.1074_jbc.m117.817692__DOI_10.1074_jbc.m117.817692.html	Semi-automated workflow	2025-12-15		P2	P2			diatom	NR	Diatom sp.	N	N	E5|CC2
S1-0031	DOI:10.1371/journal.pone.0192404	Euglena extract suppresses adipocyte-differentiation in human adipose-derived stem cells.	2018	29447191	10.1371/journal.pone.0192404	P3	In vitro/ex vivo		E6	euglena	euglena gracilis			paramylon;polysaccharide;epa;euglena	CC7					O1;O2;O3		Y	T1;T2;T3;T4;T8	pparγ;c/ebpα;c/ebp;srebp1c;acc;adiponectin		qpcr;western blot	PW2;PW5	M2	CC7	PW2	O1	auto	Y	N		AUTO from fulltext keywords; FT_decision=include; file=DOI_10.1371_journal.pone.0192404__DOI_10.1371_journal.pone.0192404.pdf	Semi-automated workflow	2025-12-15		P1	P3	FIXED_from_title_model_rule_		euglena	gracilis	Euglena gracilis	N	N	E6|CC7
S1-0032	DOI:10.3389/fphar.2018.00748	The Protective Effect of Astaxanthin on Cognitive Function via Inhibition of Oxidative Stress and Inflammation in the Brains of Chronic T2DM Rats.	2018	30042685	10.3389/fphar.2018.00748	P2	Animal model		E4					astaxanthin;epa	CC7					O1;O2;O3;O6		Y	T1;T2;T6;T8	fas;acc;il-6;nf-kb		western blot	PW3;PW5	M1	CC7	PW3	O1	auto	Y	N		AUTO from fulltext keywords; FT_decision=include; file=DOI_10.3389_fphar.2018.00748__DOI_10.3389_fphar.2018.00748.pdf	Semi-automated workflow	2025-12-15		P2	P2			NR	NR	NR	N	N	E4|CC7
S1-0033	DOI:10.3390/md16100364	Effect of Arthrospira (Spirulina) maxima Supplementation and a Systematic Physical Exercise Program on the Body Composition and Cardiorespiratory Fitness of Overweight or Obese Subjects: A Double-Blind, Randomized, and Crossover Controlled Trial.	2018	30275428	10.3390/md16100364	P1	Human study		E7	spirulina	arthrospira platensis			phycocyanin;epa;spirulina;arthrospira;chlorella	CC7					O1;O2;O3;O4;O5;O6		Y	T1;T3;T4;T5;T7;T8	fas;acc;leptin;lep			PW5	M1	CC7	PW5	O1	auto	Y	N		AUTO from fulltext keywords; FT_decision=include; file=DOI_10.3390_md16100364__PMC6213464.xml	Semi-automated workflow	2025-12-15		P1	P1			arthrospira	platensis	Arthrospira platensis	Y	Y	E7|CC7
S1-0034	DOI:10.3390/nu10060712	Spirulina maxima Extract Reduces Obesity through Suppression of Adipogenesis and Activation of Browning in 3T3-L1 Cells and High-Fat Diet-Induced Obese Mice.	2018	29865208	10.3390/nu10060712	P2	Animal model		E7	spirulina				phycocyanin;c-phycocyanin;dha;epa;spirulina	CC7					O1;O2;O3;O4;O5;O6		Y	T1;T2;T3;T4;T8	pparγ;pparg;c/ebpα;c/ebp;srebp-1c;fas;fatty acid synthase;acc;acetyl-coa carboxylase;ucp1;pgc-1α;ampk;leptin;lep;tnf-alpha		western blot;elisa	PW1;PW2;PW3;PW5;PW6	M2	CC7	PW1	O1	auto	Y	N		AUTO from fulltext keywords; FT_decision=include; file=DOI_10.3390_nu10060712__PMC6024816.xml	Semi-automated workflow	2025-12-15		P2	P2			arthrospira	NR	Arthrospira sp.	Y	Y	E7|CC7
S1-0035	DOI:10.3390/nu10091298	Astaxanthin Prevents Alcoholic Fatty Liver Disease by Modulating Mouse Gut Microbiota.	2018	30217037	10.3390/nu10091298	P2	Animal model		E4	cyanobacteria				astaxanthin;polysaccharide;dha;epa	CC7					O1;O2;O3;O4;O6;O7;O8		Y	T1;T2;T3;T5;T7;T8	fas;acc;akt;lep;tnf-α;tnf;il-6		mrna expression	PW3;PW5	M2	CC7	PW3	O1	auto	Y	N		AUTO from fulltext keywords; FT_decision=include; file=DOI_10.3390_nu10091298__PMC6164583.xml	Semi-automated workflow	2025-12-15		P2	P2			cyanobacteria	NR	Cyanobacteria sp.	Y	Y	E4|CC7
S1-0036	PMID:29849982	The Evaluation of Astaxanthin Effects on Differentiation of Human Adipose Derived Stem Cells into Oligodendrocyte Precursor Cells.	2018	29849982		P3	In vitro/ex vivo		E4	haematococcus	haematococcus pluvialis			astaxanthin;dha;epa	CC7					O6		Y	T1;T2;T6;T7;T8	acc		rt-pcr;mrna expression	PW5	M1	CC7	PW5	O6	auto	Y	N		AUTO from fulltext keywords; FT_decision=include; file=PMID_29849982__PMC5960062.xml	Semi-automated workflow	2025-12-15		P1	P3	FIXED_from_title_model_rule_		haematococcus	pluvialis	Haematococcus pluvialis	N	N	E4|CC7
S1-0037	DOI:10.1001/jamanetworkopen.2019.0088	Effect of Prenatal Docosahexaenoic Acid Supplementation on Blood Pressure in Children With Overweight Condition or Obesity: A Secondary Analysis of a Randomized Clinical Trial.	2019	30794304	10.1001/jamanetworkopen.2019.0088	P1	Human study		E5					docosahexaenoic acid;eicosapentaenoic acid;dha;epa;algal oil	CC2					O1;O2;O4		Y	T3;T8	acc			PW5	M1	CC2	PW5	O1	auto	Y	N		AUTO from fulltext keywords; FT_decision=include; file=DOI_10.1001_jamanetworkopen.2019.0088__PMC6484605.xml	Semi-automated workflow	2025-12-15		P1	P1			NR	NR	NR	N	N	E5|CC2
S1-0038	DOI:10.1093/jas/skz141	Supplementation with eicosapentaenoic and docosahexaenoic acids in late gestation in ewes changes adipose tissue gene expression in the ewe and growth and plasma concentration of ghrelin in the offspring1.	2019	31073599	10.1093/jas/skz141	P1	Human study		E5					docosahexaenoic acid;eicosapentaenoic acid;dha;epa;algal oil	CC2					O1;O2;O3;O4;O6		Y	T1;T3;T5;T6;T7;T8	pparγ;fas;fatty acid synthase;acc;adiponectin;leptin;lep;il6			PW2;PW3;PW5	M2	CC2	PW2	O1	auto	Y	N		AUTO from fulltext keywords; FT_decision=include; file=DOI_10.1093_jas_skz141__DOI_10.1093_jas_skz141.html	Semi-automated workflow	2025-12-15		P2	P1	FIXED_from_Study_Model		NR	NR	NR	N	N	E5|CC2
S1-0039	DOI:10.1111/jfbc.12979	Effect of spirulina and silicon-enriched spirulina on metabolic syndrome features, oxidative stress and mitochondrial activity in Zucker fatty rats.	2019	31489676	10.1111/jfbc.12979	P2	Animal model		E5	spirulina				dha;epa;spirulina	CC7					O1;O3;O4		Y	T2;T3;T8	acc			PW5	M2	CC7	PW5	O1	auto	Y	N		AUTO from fulltext keywords; FT_decision=include; file=DOI_10.1111_jfbc.12979__DOI_10.1111_jfbc.12979.html	Semi-automated workflow	2025-12-15		P2	P2			arthrospira	NR	Arthrospira sp.	Y	Y	E5|CC7
S1-0040	DOI:10.1371/journal.pone.0218543	Anti-obesity effects of Spirulina platensis protein hydrolysate by modulating brain-liver axis in high-fat diet fed mice.	2019	31220177	10.1371/journal.pone.0218543	P2	Animal model		E6	spirulina				polysaccharide;epa;spirulina;arthrospira	CC7					O1;O2;O3;O4;O6		Y	T1;T2;T3;T4;T5;T6;T8	pparγ;pparg;c/ebpα;cebpa;c/ebp;fas;fatty acid synthase;acc;acetyl-coa carboxylase;acaca;cpt1;cpt1a;ampk;prkaa;slc2a4		rt-pcr	PW1;PW2;PW5	M2	CC7	PW1	O1	auto	Y	N		AUTO from fulltext keywords; FT_decision=include; file=DOI_10.1371_journal.pone.0218543__DOI_10.1371_journal.pone.0218543.html	Semi-automated workflow	2025-12-15		P2	P2	FIXED_from_title_model_rule_		arthrospira	NR	Arthrospira sp.	Y	Y	E6|CC7
S1-0041	DOI:10.3390/ma12152416	The Influence of Astaxanthin on the Proliferation of Adipose-derived Mesenchymal Stem Cells in Gelatin-Methacryloyl (Gel MA) Hydrogels.	2019	31362414	10.3390/ma12152416	P3	In vitro/ex vivo		E4	haematococcus	haematococcus pluvialis			astaxanthin;epa	CC7					O3		Y	T1;T2;T7;T8	acc;nf-κb		rt-pcr	PW3;PW5	M2	CC7	PW3	O3	auto	Y	N		AUTO from fulltext keywords; FT_decision=include; file=DOI_10.3390_ma12152416__PMC6696170.xml	Semi-automated workflow	2025-12-15		P2	P3	FIXED_from_title_model_rule_		haematococcus	pluvialis	Haematococcus pluvialis	N	N	E4|CC7
S1-0042	DOI:10.3390/md17050270	Hypolipidemic Effect of Arthrospira (Spirulina) maxima Supplementation and a Systematic Physical Exercise Program in Overweight and Obese Men: A Double-Blind, Randomized, and Crossover Controlled Trial.	2019	31067674	10.3390/md17050270	P1	Human study		E7	spirulina				phycocyanin;c-phycocyanin;epa;spirulina;arthrospira	CC7					O1;O2;O3;O4;O8		Y	T1;T3;T4;T5;T8	fas;acc;lep			PW5	M2	CC7	PW5	O1	auto	Y	N		AUTO from fulltext keywords; FT_decision=include; file=DOI_10.3390_md17050270__PMC6562443.xml	Semi-automated workflow	2025-12-15		P1	P1			arthrospira	NR	Arthrospira sp.	Y	Y	E7|CC7
S1-0043	DOI:10.3390/md17060337	Xanthophyllomyces dendrorhous-Derived Astaxanthin Regulates Lipid Metabolism and Gut Microbiota in Obese Mice Induced by A High-Fat Diet.	2019	31195737	10.3390/md17060337	P2	Animal model		E4	haematococcus	haematococcus pluvialis			astaxanthin;polysaccharide;dha;epa	CC7					O1;O2;O3;O4;O6;O8		Y	T1;T2;T3;T5;T7;T8	fas;acc			PW5	M2	CC7	PW5	O1	auto	Y	N		AUTO from fulltext keywords; FT_decision=include; file=DOI_10.3390_md17060337__PMC6627754.xml	Semi-automated workflow	2025-12-15		P2	P2			haematococcus	pluvialis	Haematococcus pluvialis	N	N	E4|CC7
S1-0044	DOI:10.3390/nu11040796	A Lipophilic Fucoxanthin-Rich Phaeodactylum tricornutum Extract Ameliorates Effects of Diet-Induced Obesity in C57BL/6J Mice.	2019	30959933	10.3390/nu11040796	P2	Animal model		E4	chlorella	chlorella vulgaris;nannochloropsis oceanica;phaeodactylum tricornutum			fucoxanthin;polysaccharide;docosahexaenoic acid;eicosapentaenoic acid;dha;epa;chlorella	CC7					O1;O2;O3;O4;O5;O6		Y	T1;T2;T3;T4;T5;T7;T8	pparg;srebf1;fas;fasn;acc;cpt1;cpt1a;ucp1;ppargc1a;ampk;akt;phosphorylated		qpcr;immunohistochemistry;mrna expression	PW1;PW2;PW5;PW6	M2	CC7	PW1	O1	auto	Y	N		AUTO from fulltext keywords; FT_decision=include; file=DOI_10.3390_nu11040796__PMC6521120.xml	Semi-automated workflow	2025-12-15		P2	P2			Mixed/Multiple	Mixed/Multiple	Mixed/Multiple	N	N	E4|CC7
S1-0045	DOI:10.3390/nu11040917	Dietary Docosahexaenoic Acid (DHA) and Eicosapentaenoic Acid (EPA) Operate by Different Mechanisms to Modulate Hepatic Steatosis and Hyperinsulemia in fa/fa Zucker Rats.	2019	31022865	10.3390/nu11040917	P2	Animal model		E5					docosahexaenoic acid;eicosapentaenoic acid;dha;epa;algal oil	CC2					O1;O2;O3;O4;O6;O8		Y	T1;T2;T3;T7;T8	srebp-1c;fas;fatty acid synthase;acc;ampk;akt;leptin;lep;tnf-α;tnf;il-6;mcp-1;nf-κb;p-akt;p-ampk		western blot	PW1;PW3;PW5	M2	CC2	PW1	O1	auto	Y	N		AUTO from fulltext keywords; FT_decision=include; file=DOI_10.3390_nu11040917__PMC6521162.xml	Semi-automated workflow	2025-12-15		P2	P2	FIXED_from_title_model_rule_		NR	NR	NR	N	N	E5|CC2
S1-0046	DOI:10.3390/nu11051069	Preventive Effects of the Marine Microalga Phaeodactylum tricornutum, Used as a Food Supplement, on Risk Factors Associated with Metabolic Syndrome in Wistar Rats.	2019	31091691	10.3390/nu11051069	P2	Animal model		E4	arthrospira	arthrospira platensis;phaeodactylum tricornutum			fucoxanthin;polysaccharide;docosahexaenoic acid;eicosapentaenoic acid;dha;epa;algal oil;microalgal oil	CC7					O1;O2;O3;O4;O5;O6;O8		Y	T1;T2;T3;T4;T5;T7;T8	pparγ;srebp-1c;fas;fatty acid synthase;acc;ucp1;adiponectin;leptin;lep;tnf-α;tnf;il-6		elisa	PW2;PW3;PW5;PW6	M2	CC7	PW2	O1	auto	Y	N		AUTO from fulltext keywords; FT_decision=include; file=DOI_10.3390_nu11051069__PMC6566425.xml	Semi-automated workflow	2025-12-15		P2	P2			Mixed/Multiple	Mixed/Multiple	Mixed/Multiple	N	N	E4|CC7
S1-0047	DOI:10.3390/nu11071674	Effects of Paramylon Extracted from Euglena gracilis EOD-1 on Parameters Related to Metabolic Syndrome in Diet-Induced Obese Mice.	2019	31330894	10.3390/nu11071674	P2	Animal model		E6	euglena	euglena gracilis			paramylon;beta-glucan;epa;euglena	CC7					O1;O2;O3;O4;O6;O7;O8		Y	T1;T3;T5;T7;T8	srebp-1c;srebp1c;fas;acc;cpt1;nf-κb;fgf21		elisa;mrna expression	PW3;PW5	M2	CC7	PW3	O1	auto	Y	N		AUTO from fulltext keywords; FT_decision=include; file=DOI_10.3390_nu11071674__PMC6682983.xml	Semi-automated workflow	2025-12-15		P2	P2	FIXED_from_title_model_rule_		euglena	gracilis	Euglena gracilis	N	N	E6|CC7
S1-0048	DOI:10.1016/j.toxrep.2019.12.008	The ameliorating effect of carotenoid rich fraction extracted from Dunaliella salina microalga against inflammation- associated cardiac dysfunction in obese rats.	2020	31938688	10.1016/j.toxrep.2019.12.008	P2	Animal model		E4	spirulina	dunaliella salina			astaxanthin;phycocyanin;epa;spirulina	CC7					O1;O2;O3;O4;O6;O8		Y	T1;T2;T3;T5;T8	fas;acc;adiponectin;leptin;lep;il-6		elisa;immunohistochemistry	PW3;PW5	M2	CC7	PW3	O1	auto	Y	N		AUTO from fulltext keywords; FT_decision=include; file=DOI_10.1016_j.toxrep.2019.12.008__PMC6953768.xml	Semi-automated workflow	2025-12-15		P2	P2			dunaliella	salina	Dunaliella salina	N	N	E4|CC7
S1-0049	DOI:10.1155/2020/3293065	Potential Therapeutic Role of Dietary Supplementation with Spirulina platensis on the Erectile Function of Obese Rats Fed a Hypercaloric Diet.	2020	32685091	10.1155/2020/3293065	P2	Animal model		E4	spirulina	arthrospira platensis			fucoxanthin;phycocyanin;polysaccharide;dha;epa;spirulina;arthrospira	CC7					O1;O2;O3;O4;O6;O7;O8		Y	T1;T2;T3;T5;T6;T8	fas;acc;lep			PW5	M2	CC7	PW5	O1	auto	Y	N		AUTO from fulltext keywords; FT_decision=include; file=DOI_10.1155_2020_3293065__PMC7345966.xml	Semi-automated workflow	2025-12-15		P2	P2	FIXED_from_title_model_rule_		arthrospira	platensis	Arthrospira platensis	Y	Y	E4|CC7
S1-0050	DOI:10.1155/2020/3797218	Attenuation of Age-Related Hepatic Steatosis by Dunaliella salina Microalgae in Senescence Rats through the Regulation of Redox Status, Inflammatory Indices, and Apoptotic Biomarkers.	2020	32420546	10.1155/2020/3797218	P2	Animal model		E4	dunaliella	dunaliella salina;haematococcus pluvialis			astaxanthin;epa	CC7					O2;O3;O4;O6		Y	T1;T2;T3;T5;T6;T7;T8	fas;acc;adiponectin;il-6;nuclear factor kappa		elisa	PW3;PW5	M2	CC7	PW3	O2	auto	Y	N		AUTO from fulltext keywords; FT_decision=include; file=DOI_10.1155_2020_3797218__PMC7211240.xml	Semi-automated workflow	2025-12-15		P2	P2	FIXED_from_title_model_rule_		Mixed/Multiple	Mixed/Multiple	Mixed/Multiple	N	N	E4|CC7
S1-0051	DOI:10.1177/1559325820926765	Effects of Astaxanthin on Inflammation and Insulin Resistance in a Mouse Model of Gestational Diabetes Mellitus.	2020	32501299	10.1177/1559325820926765	P2	Animal model		E4	microalgae				astaxanthin;epa	CC7					O1;O2;O3;O6		Y	T1;T2;T3;T4;T6;T7;T8	fas;acc;ampk;akt;glut4;adiponectin;tnf-α;tnf;il-6;mcp-1;phosphorylated		qpcr;western blot;elisa	PW1;PW3;PW5	M2	CC7	PW1	O1	auto	Y	N		AUTO from fulltext keywords; FT_decision=include; file=DOI_10.1177_1559325820926765__PMC7241269.xml	Semi-automated workflow	2025-12-15		P2	P2	FIXED_from_title_model_rule_		microalgae	NR	Microalgae sp.	N	N	E4|CC7
S1-0052	DOI:10.2174/1871530320666200213111452	Effect on Adipose Tissue of Diabetic Mice Supplemented with n-3 Fatty Acids Extracted from Microalgae.	2020	32053089	10.2174/1871530320666200213111452	P2	Animal model		E5	chlorella	nannochloropsis gaditana;nannochloropsis oceanica;dunaliella salina;tetraselmis chui;isochrysis galbana			docosahexaenoic acid;eicosapentaenoic acid;dha;epa;chlorella	CC7					O1;O2;O3;O6		Y	T1;T2;T3;T5;T7;T8	fas;acc;adiponectin;lep			PW5	M1	CC7	PW5	O1	auto	Y	N		AUTO from fulltext keywords; FT_decision=include; file=DOI_10.2174_1871530320666200213111452__PMC7360907.xml	Semi-automated workflow	2025-12-15		P2	P2	FIXED_from_title_model_rule_		Mixed/Multiple	Mixed/Multiple	Mixed/Multiple	N	N	E5|CC7
S1-0053	DOI:10.3389/fcell.2020.595373	Phycocyanin Improves Reproductive Ability in Obese Female Mice by Restoring Ovary and Oocyte Quality.	2020	33282873	10.3389/fcell.2020.595373	P2	Animal model		E7	spirulina				phycocyanin;spirulina	CC7					O1;O3		Y	T1;T2;T3;T8	fas;acc		rt-pcr;elisa;mrna expression	PW5	M1	CC7	PW5	O1	auto	Y	N		AUTO from fulltext keywords; FT_decision=include; file=DOI_10.3389_fcell.2020.595373__DOI_10.3389_fcell.2020.595373.pdf	Semi-automated workflow	2025-12-15		P2	P2			arthrospira	NR	Arthrospira sp.	Y	Y	E7|CC7
S1-0054	DOI:10.3389/fnut.2020.00065	Effects of a Low-Dose Spirulina/Turmeric Supplement on Cardiometabolic and Antioxidant Serum Markers of Patients With Abdominal Obesity.	2020	32509796	10.3389/fnut.2020.00065	P1	Human study		E7	spirulina				phycocyanin;c-phycocyanin;epa;spirulina;arthrospira	CC7					O1;O2;O3;O4;O6		Y	T1;T2;T3;T5;T8	fas;acc;tnf			PW3;PW5	M1	CC7	PW3	O1	auto	Y	N		AUTO from fulltext keywords; FT_decision=include; file=DOI_10.3389_fnut.2020.00065__DOI_10.3389_fnut.2020.00065.pdf	Semi-automated workflow	2025-12-15		P1	P1			arthrospira	NR	Arthrospira sp.	Y	Y	E7|CC7
S1-0055	DOI:10.3390/ijms21062149	Astaxanthin n-Octanoic Acid Diester Ameliorates Insulin Resistance and Modulates Gut Microbiota in High-Fat and High-Sucrose Diet-Fed Mice.	2020	32245087	10.3390/ijms21062149	P2	Animal model		E4	haematococcus	haematococcus pluvialis			astaxanthin;polysaccharide;docosahexaenoic acid;dha;epa	CC7					O1;O2;O3;O4;O6;O7;O8		Y	T1;T2;T3;T5;T7;T8	fas;acc;adiponectin;lep;tnf-α;tnf		qpcr;rt-pcr;elisa;mrna expression	PW3;PW5	M2	CC7	PW3	O1	auto	Y	N		AUTO from fulltext keywords; FT_decision=include; file=DOI_10.3390_ijms21062149__PMC7139465.xml	Semi-automated workflow	2025-12-15		P2	P2	FIXED_from_title_model_rule_		haematococcus	pluvialis	Haematococcus pluvialis	N	N	E4|CC7
S1-0056	DOI:10.3390/nu12061686	Dietary Supplementation with Dunaliella Tertiolecta Prevents Whitening of Brown Fat and Controls Diet-Induced Obesity at Thermoneutrality in Mice.	2020	32516922	10.3390/nu12061686	P2	Animal model		E4	spirulina	dunaliella salina;phaeodactylum tricornutum			fucoxanthin;epa;spirulina;chlorella	CC7					O1;O2;O3;O4;O5		Y	T1;T2;T3;T4;T8	pparg;c/ebp;fas;acc;acaca;ucp1;pgc-1α;ppargc1a;fgf21;phosphorylated		qpcr;rt-pcr;western blot;elisa;mrna expression	PW2;PW5;PW6	M2	CC7	PW2	O1	auto	Y	N		AUTO from fulltext keywords; FT_decision=include; file=DOI_10.3390_nu12061686__PMC7352257.xml	Semi-automated workflow	2025-12-15		P2	P2			Mixed/Multiple	Mixed/Multiple	Mixed/Multiple	N	N	E4|CC7
S1-0057	DOI:10.1007/s40200-021-00816-0	Chlorella vulgaris in combination with high intensity interval training in overweight and obese women: a randomized double-blind clinical trial.	2021	34178863	10.1007/s40200-021-00816-0	P1	Human study		E5	chlorella	chlorella vulgaris;chlorella pyrenoidosa			epa;chlorella	CC7					O1;O2;O3;O4;O5;O6		Y	T1;T2;T3;T5;T7;T8	fas;acc;akt;glut4;lep;il6		elisa	PW3;PW5	M1	CC7	PW3	O1	auto	Y	N		AUTO from fulltext keywords; FT_decision=include; file=DOI_10.1007_s40200-021-00816-0__DOI_10.1007_s40200-021-00816-0.html	Semi-automated workflow	2025-12-15		P1	P1			Mixed/Multiple	Mixed/Multiple	Mixed/Multiple	N	N	E5|CC7
S1-0058	DOI:10.1155/2021/3260789	Spirulina platensis Consumption Prevents Obesity and Improves the Deleterious Effects on Intestinal Reactivity in Rats Fed a Hypercaloric Diet.	2021	34367461	10.1155/2021/3260789	P2	Animal model		E7	spirulina	arthrospira platensis;dunaliella salina			phycocyanin;epa;spirulina;arthrospira	CC7					O1;O2;O3;O5;O6;O7		Y	T1;T2;T3;T5;T7;T8	fas;acc			PW5	M2	CC7	PW5	O1	auto	Y	N		AUTO from fulltext keywords; FT_decision=include; file=DOI_10.1155_2021_3260789__PMC8337120.xml	Semi-automated workflow	2025-12-15		P2	P2	FIXED_from_title_model_rule_		Mixed/Multiple	Mixed/Multiple	Mixed/Multiple	N	N	E7|CC7
S1-0059	DOI:10.3389/fmicb.2021.671271	Microbial Composition and Co-occurrence Patterns in the Gut Microbial Community of Normal and Obese Mice in Response to Astaxanthin.	2021	34552567	10.3389/fmicb.2021.671271	P2	Animal model		E4	haematococcus	haematococcus pluvialis			astaxanthin;polysaccharide;dha;epa	CC7					O1;O2;O3;O4;O5;O6;O8		Y	T1;T3;T4;T5;T7;T8	fas;acc;akt;lep			PW5	M2	CC7	PW5	O1	auto	Y	N		AUTO from fulltext keywords; FT_decision=include; file=DOI_10.3389_fmicb.2021.671271__DOI_10.3389_fmicb.2021.671271.html	Semi-automated workflow	2025-12-15		P2	P2	FIXED_from_title_model_rule_		haematococcus	pluvialis	Haematococcus pluvialis	N	N	E4|CC7
S1-0060	DOI:10.3390/ijms222011037	Astaxanthin Prevents Diet-Induced NASH Progression by Shaping Intrahepatic Immunity.	2021	34681695	10.3390/ijms222011037	P1	Human study		E4	chlorella	haematococcus pluvialis			astaxanthin;polysaccharide;epa;chlorella	CC7					O2;O3;O4;O6		Y	T1;T2;T3;T5;T6;T7;T8	acc;pgc-1α;ampk;adiponectin;tnf-α;tnf;mcp-1;ccl2;nf-κb;nuclear factor kappa;tlr4;fgf21		qpcr;immunohistochemistry;ihc;mrna expression	PW1;PW3;PW5;PW6	M2	CC7	PW1	O2	auto	Y	N		AUTO from fulltext keywords; FT_decision=include; file=DOI_10.3390_ijms222011037__PMC8541356.xml	Semi-automated workflow	2025-12-15		P2	P1	FIXED_from_Study_Model		haematococcus	pluvialis	Haematococcus pluvialis	N	N	E4|CC7
S1-0061	DOI:10.3390/md19030148	Fucoidan and Fucoxanthin Attenuate Hepatic Steatosis and Inflammation of NAFLD through Modulation of Leptin/Adiponectin Axis.	2021	33809062	10.3390/md19030148	P1	Human study		E4					fucoxanthin;polysaccharide;epa	CC7					O1;O2;O3;O4;O5;O6		Y	T1;T2;T3;T4;T5;T7;T8	fas;acc;pgc-1α;ampk;adiponectin;adipoq;leptin;lep;il-6;il6;nf-κb		western blot	PW1;PW3;PW5;PW6	M2	CC7	PW1	O1	auto	Y	N		AUTO from fulltext keywords; FT_decision=include; file=DOI_10.3390_md19030148__PMC8001566.xml	Semi-automated workflow	2025-12-15		P1	P1			NR	NR	NR	N	N	E4|CC7
S1-0062	DOI:10.3390/nu13103406	Microarray Analysis of Paramylon, Isolated from Euglena Gracilis EOD-1, and Its Effects on Lipid Metabolism in the Ileum and Liver in Diet-Induced Obese Mice.	2021	34684408	10.3390/nu13103406	P2	Animal model		E6	euglena	euglena gracilis			paramylon;beta-glucan;epa;euglena	CC7					O1;O2;O3;O4;O6;O8		Y	T1;T3;T5;T7;T8	pparγ;ppar-gamma;srebp1c;fas;acc;cpt1;tnf;ccl2;fxr		elisa;mrna expression	PW2;PW3;PW4;PW5	M1	CC7	PW2	O1	auto	Y	N		AUTO from fulltext keywords; FT_decision=include; file=DOI_10.3390_nu13103406__PMC8538961.xml	Semi-automated workflow	2025-12-15		P2	P2	FIXED_from_title_model_rule_		euglena	gracilis	Euglena gracilis	N	N	E6|CC7
S1-0063	DOI:10.3390/nu13113991	Nannochloropsis oceanica as a Microalgal Food Intervention in Diet-Induced Metabolic Syndrome in Rats.	2021	34836248	10.3390/nu13113991	P2	Animal model		E4	chlorella	chlorella vulgaris;nannochloropsis gaditana;nannochloropsis oceanica;phaeodactylum tricornutum			astaxanthin;polysaccharide;eicosapentaenoic acid;dha;epa;chlorella	CC7					O1;O2;O3;O4;O5;O6;O8		Y	T1;T2;T3;T5;T8	fas;acc			PW5	M1	CC7	PW5	O1	auto	Y	N		AUTO from fulltext keywords; FT_decision=include; file=DOI_10.3390_nu13113991__PMC8624018.xml	Semi-automated workflow	2025-12-15		P2	P2			Mixed/Multiple	Mixed/Multiple	Mixed/Multiple	N	N	E4|CC7
S1-0064	DOI:10.3390/nu13124243	DHA Supplementation of Obese Rats throughout Pregnancy and Lactation Modifies Milk Composition and Anxiety Behavior of Offspring.	2021	34959795	10.3390/nu13124243	P2	Animal model		E6					polysaccharide;docosahexaenoic acid;eicosapentaenoic acid;dha;epa;algal oil	CC7					O1;O2;O3;O6;O7		Y	T1;T2;T3;T5;T6;T7;T8	fas;acc;adiponectin;leptin;lep		elisa	PW5	M1	CC7	PW5	O1	auto	Y	N		AUTO from fulltext keywords; FT_decision=include; file=DOI_10.3390_nu13124243__PMC8706754.xml	Semi-automated workflow	2025-12-15		P2	P2	FIXED_from_title_model_rule_		NR	NR	NR	N	N	E6|CC7
S1-0065	DOI:10.3390/nu13124374	Astaxanthin, a Marine Carotenoid, Maintains the Tolerance and Integrity of Adipose Tissue and Contributes to Its Healthy Functions.	2021	34959926	10.3390/nu13124374	P2	Animal model		E4	haematococcus	haematococcus pluvialis			astaxanthin;epa	CC7					O1;O2;O3;O4;O5;O6		Y	T1;T2;T3;T4;T6;T7;T8	pparγ;pparg;cebpa;fas;acc;ucp1;pgc-1α;ampk;adiponectin;adipoq;leptin;lep;tnf;il-6		rt-pcr;immunohistochemistry	PW1;PW2;PW3;PW5;PW6	M2	CC7	PW1	O1	auto	Y	N		AUTO from fulltext keywords; FT_decision=include; file=DOI_10.3390_nu13124374__PMC8703397.xml	Semi-automated workflow	2025-12-15		P2	P2			haematococcus	pluvialis	Haematococcus pluvialis	N	N	E4|CC7
S1-0066	DOI:10.4103/jrms.jrms_1317_20	The effects of spirulina under high-intensity interval training on levels of nesfatin-1, omentin-1, and lipid profiles in overweight and obese females: A randomized, controlled, single-blind trial.	2021	34084189	10.4103/jrms.jrms_1317_20	P1	Human study		E7	spirulina				phycocyanin;epa;spirulina	CC7					O1;O2;O3;O4;O6		Y	T1;T2;T3;T5;T7;T8	fas;acc;ampk;adiponectin;leptin;lep;tnf-α;tnf		elisa	PW1;PW3;PW5	M2	CC7	PW1	O1	auto	Y	N		AUTO from fulltext keywords; FT_decision=include; file=DOI_10.4103_jrms.jrms_1317_20__PMC8103962.xml	Semi-automated workflow	2025-12-15		P1	P1			arthrospira	NR	Arthrospira sp.	Y	Y	E7|CC7
S1-0067	DOI:10.1002/fsn3.2368	The effect of Spirulina sauce, as a functional food, on cardiometabolic risk factors, oxidative stress biomarkers, glycemic profile, and liver enzymes in nonalcoholic fatty liver disease patients: A randomized double-blinded clinical trial.	2022	35154670	10.1002/fsn3.2368	P1	Human study		E7	spirulina	arthrospira platensis			phycocyanin;polysaccharide;epa;spirulina;arthrospira	CC7					O1;O2;O3;O4;O5;O6;O8		Y	T1;T2;T3;T4;T5;T6;T7;T8	fas;acc;adiponectin;leptin;lep;tnf		elisa	PW3;PW5	M2	CC7	PW3	O1	auto	Y	N		AUTO from fulltext keywords; FT_decision=include; file=DOI_10.1002_fsn3.2368__PMC8825726.xml	Semi-automated workflow	2025-12-15		P1	P1			arthrospira	platensis	Arthrospira platensis	Y	Y	E7|CC7
S1-0068	DOI:10.1155/2022/9539286	The Combinatory Effect of Spirulina Supplementation and Resistance Exercise on Plasma Contents of Adipolin, Apelin, Ghrelin, and Glucose in Overweight and Obese Men.	2022	35733519	10.1155/2022/9539286	P1	Human study		E5	spirulina				epa;spirulina	CC7					O1;O2;O3;O4;O5;O6		Y	T1;T3;T5;T7;T8	fas;acc;ampk;glut4;adiponectin;leptin;lep;tnf-alpha;tnf;il-6;nf-kb;phosphorylated		elisa	PW1;PW3;PW5	M1	CC7	PW1	O1	auto	Y	N		AUTO from fulltext keywords; FT_decision=include; file=DOI_10.1155_2022_9539286__PMC9208992.xml	Semi-automated workflow	2025-12-15		P1	P1			arthrospira	NR	Arthrospira sp.	Y	Y	E5|CC7
S1-0069	DOI:10.3389/fnut.2022.840648	Astaxanthin From Haematococcus pluvialis Prevents High-Fat Diet-Induced Hepatic Steatosis and Oxidative Stress in Mice by Gut-Liver Axis Modulating Properties.	2022	35495929	10.3389/fnut.2022.840648	P2	Animal model		E4	haematococcus	haematococcus pluvialis			astaxanthin;epa	CC7					O1;O2;O3;O4;O8		Y	T1;T2;T3;T5;T8	srebp1c;fas;acc;cpt-1;ampk		qpcr;mrna expression	PW1;PW5	M1	CC7	PW1	O1	auto	Y	N		AUTO from fulltext keywords; FT_decision=include; file=DOI_10.3389_fnut.2022.840648__DOI_10.3389_fnut.2022.840648.pdf	Semi-automated workflow	2025-12-15		P2	P2			haematococcus	pluvialis	Haematococcus pluvialis	N	N	E4|CC7
S1-0070	DOI:10.3390/biology11020196	Effects of 8 Weeks of High-Intensity Interval Training and Spirulina Supplementation on Immunoglobin Levels, Cardio-Respiratory Fitness, and Body Composition of Overweight and Obese Women.	2022	35205063	10.3390/biology11020196	P1	Human study		E7	spirulina				phycocyanin;polysaccharide;dha;epa;spirulina;arthrospira;chlorella	CC7					O1;O2;O3;O5;O6		Y	T1;T2;T3;T5;T7;T8	fas;acc;leptin;lep;il-6;tlr4			PW3;PW5	M2	CC7	PW3	O1	auto	Y	N		AUTO from fulltext keywords; FT_decision=include; file=DOI_10.3390_biology11020196__PMC8869481.xml	Semi-automated workflow	2025-12-15		P2	P1	FIXED_from_Study_Model		arthrospira	NR	Arthrospira sp.	Y	Y	E7|CC7
S1-0071	DOI:10.3390/biom12081039	Astaxanthin Carotenoid Modulates Oxidative Stress in Adipose-Derived Stromal Cells Isolated from Equine Metabolic Syndrome Affected Horses by Targeting Mitochondrial Biogenesis.	2022	36008933	10.3390/biom12081039	P3	In vitro/ex vivo		E4	spirulina	haematococcus pluvialis			astaxanthin;phycocyanin;dha;epa;spirulina	CC7					O1;O2;O3;O4;O6		Y	T1;T2;T3;T4;T5;T6;T7;T8	pparγ;fas;acc;acaca;pgc-1α;ampk;akt;adiponectin;leptin;lep;tnf-α;tnf;il-6;nf-κb		qpcr;rt-pcr;western blot;elisa;mrna expression	PW1;PW2;PW3;PW5;PW6	M2	CC7	PW1	O1	auto	Y	N		AUTO from fulltext keywords; FT_decision=include; file=DOI_10.3390_biom12081039__PMC9405637.xml	Semi-automated workflow	2025-12-15		P1	P3	FIXED_from_title_model_rule_		haematococcus	pluvialis	Haematococcus pluvialis	N	N	E4|CC7
S1-0072	DOI:10.3390/bios12040208	Visualising the Emerging Platform of Using Microalgae as a Sustainable Bio-Factory for Healthy Lipid Production through Biocompatible AIE Probes.	2022	35448268	10.3390/bios12040208	P1	Human study		E5	chlorella	nannochloropsis oceanica;dunaliella salina;chlamydomonas reinhardtii			docosahexaenoic acid;eicosapentaenoic acid;dha;epa;chlorella	CC7					O1;O2;O6		Y	T1;T2;T6;T7	fas;acc			PW5	M1	CC7	PW5	O1	auto	Y	N		AUTO from fulltext keywords; FT_decision=include; file=DOI_10.3390_bios12040208__PMC9029145.xml	Semi-automated workflow	2025-12-15		P1	P1			Mixed/Multiple	Mixed/Multiple	Mixed/Multiple	N	N	E5|CC7
S1-0073	DOI:10.3390/md20040225	Fucoxanthin Attenuates Free Fatty Acid-Induced Nonalcoholic Fatty Liver Disease by Regulating Lipid Metabolism/Oxidative Stress/Inflammation via the AMPK/Nrf2/TLR4 Signaling Pathway.	2022	35447899	10.3390/md20040225	P2	Animal model		E4	diatom				fucoxanthin;polysaccharide;epa	CC7					O2;O3;O4;O6;O8		Y	T2;T3;T4;T5	srebp-1c;fas;fatty acid synthase;acc;acetyl-coa carboxylase;cpt-1;ampk;adiponectin;leptin;lep;tnf-α;tnf;il-6;nf-κb;tlr4		western blot;elisa	PW1;PW3;PW5	M1	CC7	PW1	O2	auto	Y	N		AUTO from fulltext keywords; FT_decision=include; file=DOI_10.3390_md20040225__PMC9027317.xml	Semi-automated workflow	2025-12-15		P2	P2			diatom	NR	Diatom sp.	N	N	E4|CC7
S1-0074	DOI:10.3390/md20070433	β-Carotene from the Alga Dunaliella bardawil Decreases Gene Expression of Adipose Tissue Macrophage Recruitment Markers and Plasma Lipid Concentrations in Mice Fed a High-Fat Diet.	2022	35877726	10.3390/md20070433	P2	Animal model		E5	dunaliella				epa	CC2					O1;O2;O3;O4;O5;O6		Y	T1;T2;T3;T5;T7;T8	pparγ;fas;acc;ucp1;adiponectin;leptin;lep;tnf;il-6;mcp-1;nf-κb		qpcr;elisa;mrna expression	PW2;PW3;PW5;PW6	M2	CC2	PW2	O1	auto	Y	N		AUTO from fulltext keywords; FT_decision=include; file=DOI_10.3390_md20070433__PMC9316718.xml	Semi-automated workflow	2025-12-15		P2	P2			dunaliella	NR	Dunaliella sp.	N	N	E5|CC2
S1-0075	DOI:10.3390/md20070446	Monocaprin Enhances Bioavailability of Fucoxanthin in Diabetic/Obese KK-Ay Mice.	2022	35877739	10.3390/md20070446	P2	Animal model		E4	microalgae				fucoxanthin;polysaccharide;epa	CC7					O1;O2;O3;O4;O5;O6		Y	T1;T2;T3;T4;T5;T7;T8	acc;ucp1		mrna expression	PW5;PW6	M2	CC7	PW5	O1	auto	Y	N		AUTO from fulltext keywords; FT_decision=include; file=DOI_10.3390_md20070446__PMC9325202.xml	Semi-automated workflow	2025-12-15		P2	P2			microalgae	NR	Microalgae sp.	N	N	E4|CC7
S1-0076	DOI:10.3390/md20080467	Supplementation with Spirulina platensis Prevents Damage to Rat Erections in a Model of Erectile Dysfunction Promoted by Hypercaloric Diet-Induced Obesity.	2022	35892935	10.3390/md20080467	P2	Animal model		E7	spirulina	arthrospira platensis			phycocyanin;c-phycocyanin;epa;spirulina;arthrospira;chlorella	CC7					O1;O2;O3;O4;O5;O6;O7		Y	T1;T2;T3;T5;T6;T8	fas;acc;lep			PW5	M2	CC7	PW5	O1	auto	Y	N		AUTO from fulltext keywords; FT_decision=include; file=DOI_10.3390_md20080467__PMC9332348.xml	Semi-automated workflow	2025-12-15		P2	P2	FIXED_from_title_model_rule_		arthrospira	platensis	Arthrospira platensis	Y	Y	E7|CC7
S1-0077	DOI:10.3390/molecules27134246	The Potential of the Marine Microalga Diacronema lutheri in the Prevention of Obesity and Metabolic Syndrome in High-Fat-Fed Wistar Rats.	2022	35807489	10.3390/molecules27134246	P2	Animal model		E4	chlorella	chlorella vulgaris;chlorella pyrenoidosa;tetraselmis chui;isochrysis galbana;phaeodactylum tricornutum			fucoxanthin;polysaccharide;docosahexaenoic acid;eicosapentaenoic acid;dha;epa;algal oil;microalgal oil	CC7					O1;O2;O3;O4;O5;O6		Y	T1;T2;T3;T4;T5;T7;T8	pparγ;fas;fatty acid synthase;acc;ucp1;leptin;lep;tnf-α;tnf;il-6			PW2;PW3;PW5;PW6	M2	CC7	PW2	O1	auto	Y	N		AUTO from fulltext keywords; FT_decision=include; file=DOI_10.3390_molecules27134246__PMC9268017.xml	Semi-automated workflow	2025-12-15		P2	P2			Mixed/Multiple	Mixed/Multiple	Mixed/Multiple	N	N	E4|CC7
S1-0078	DOI:10.3390/nu14112280	Consumption of Low Dose Fucoxanthin Does Not Prevent Hepatic and Adipose Inflammation and Fibrosis in Mouse Models of Diet-Induced Obesity.	2022	35684079	10.3390/nu14112280	P2	Animal model		E4	spirulina				fucoxanthin;astaxanthin;polysaccharide;docosahexaenoic acid;eicosapentaenoic acid;epa;spirulina	CC7					O1;O2;O3;O4;O5;O6		Y	T1;T3;T4;T5;T7;T8	pparg;srebf1;fas;fatty acid synthase;acc;cpt1;cpt-1;cpt1a;ucp1;ppargc1a;ampk;akt;tnf;il6;ccl2		rt-pcr;mrna expression	PW1;PW2;PW3;PW5;PW6	M2	CC7	PW1	O1	auto	Y	N		AUTO from fulltext keywords; FT_decision=include; file=DOI_10.3390_nu14112280__PMC9183127.xml	Semi-automated workflow	2025-12-15		P2	P2			arthrospira	NR	Arthrospira sp.	Y	Y	E4|CC7
S1-0079	DOI:10.3390/nu14194028	Tetra SOD®, a Unique Marine Microalgae Ingredient, Promotes an Antioxidant and Anti-Inflammatory Status in a Metabolic Syndrome-Induced Model in Rats.	2022	36235679	10.3390/nu14194028	P2	Animal model		E5	spirulina	nannochloropsis gaditana;dunaliella salina;tetraselmis chui;isochrysis galbana;phaeodactylum tricornutum			docosahexaenoic acid;dha;epa;algal oil;microalgal oil;spirulina;chlorella	CC7					O1;O2;O3;O4;O6;O7		Y	T1;T2;T3;T4;T5;T7;T8	fas;acc;acaca;adiponectin;tnf-α;tnf;mcp-1;nf-κb;nuclear factor kappa		qpcr;rt-pcr;elisa;mrna expression	PW3;PW5	M2	CC7	PW3	O1	auto	Y	N		AUTO from fulltext keywords; FT_decision=include; file=DOI_10.3390_nu14194028__PMC9571776.xml	Semi-automated workflow	2025-12-15		P2	P2	FIXED_from_title_model_rule_		Mixed/Multiple	Mixed/Multiple	Mixed/Multiple	N	N	E5|CC7
S1-0080	DOI:10.3390/nu14224815	The Complex of Phycobiliproteins, Fucoxanthin, and Krill Oil Ameliorates Obesity through Modulation of Lipid Metabolism and Antioxidants in Obese Rats.	2022	36432501	10.3390/nu14224815	P2	Animal model		E4	spirulina	phaeodactylum tricornutum			fucoxanthin;astaxanthin;phycocyanin;polysaccharide;eicosapentaenoic acid;dha;epa;spirulina	CC7					O1;O2;O3;O4;O5		Y	T1;T2;T3;T7;T8	fas;fatty acid synthase;acc;acetyl-coa carboxylase;ucp1;adiponectin			PW5;PW6	M2	CC7	PW5	O1	auto	Y	N		AUTO from fulltext keywords; FT_decision=include; file=DOI_10.3390_nu14224815__PMC9693846.xml	Semi-automated workflow	2025-12-15		P2	P2	FIXED_from_title_model_rule_		phaeodactylum	tricornutum	Phaeodactylum tricornutum	N	N	E4|CC7
S1-0081	DOI:10.4103/1735-5362.335179	Antioxidant effects of astaxanthin and metformin combined therapy in type 2 diabetes mellitus patients: a randomized double-blind controlled clinical trial.	2022	35280834	10.4103/1735-5362.335179	P1	Human study		E4	haematococcus	haematococcus pluvialis			astaxanthin;epa	CC7					O1;O2;O3;O4;O6		Y	T1;T2;T3;T7;T8	fas;acc;ampk;akt;adiponectin		western blot	PW1;PW5	M2	CC7	PW1	O1	auto	Y	N		AUTO from fulltext keywords; FT_decision=include; file=DOI_10.4103_1735-5362.335179__PMC8860106.xml	Semi-automated workflow	2025-12-15		P1	P1			haematococcus	pluvialis	Haematococcus pluvialis	N	N	E4|CC7
S1-0082	DOI:10.1002/fsn3.3130	Effects of paramylon-rich Euglena gracilis EOD-1 powder on visceral fat obesity in moderately obese Japanese adults: A randomized, double-blind, placebo-controlled, parallel-group trial.	2023	36789056	10.1002/fsn3.3130	P1	Human study		E6	euglena	euglena gracilis			paramylon;dha;epa;euglena	CC7					O1;O2;O3		Y	T1;T3;T4;T5;T7;T8	fas;acc;adiponectin;leptin;lep		elisa	PW5	M1	CC7	PW5	O1	auto	Y	N		AUTO from fulltext keywords; FT_decision=include; file=DOI_10.1002_fsn3.3130__PMC9922139.xml	Semi-automated workflow	2025-12-15		P1	P1			euglena	gracilis	Euglena gracilis	N	N	E6|CC7
S1-0083	DOI:10.1038/s41598-023-28956-8	Astaxanthin treatment ameliorates ER stress in polycystic ovary syndrome patients: a randomized clinical trial.	2023	36854788	10.1038/s41598-023-28956-8	P1	Human study		E4					astaxanthin;epa	CC7					O1;O3;O4;O6		Y	T2;T7;T8	c/ebp;acc;nf-κb		western blot;mrna expression	PW2;PW3;PW5	M2	CC7	PW2	O1	auto	Y	N		AUTO from fulltext keywords; FT_decision=include; file=DOI_10.1038_s41598-023-28956-8__DOI_10.1038_s41598-023-28956-8.pdf	Semi-automated workflow	2025-12-15		P1	P1			NR	NR	NR	N	N	E4|CC7
S1-0084	DOI:10.3389/fphar.2023.1146276	Lipidome remodeling activities of DPA-EA in palmitic acid-stimulated Hep G2 cells and the in vivo anti-obesity effect of the DPA-EA and DHA-EA mixture prepared from algae oil.	2023	37063272	10.3389/fphar.2023.1146276	P3	In vitro/ex vivo		E6					polysaccharide;docosahexaenoic acid;eicosapentaenoic acid;dha;epa	CC7					O1;O2;O3;O4;O6		Y	T1;T2;T3;T5;T6;T7;T8	fas;acc;cpt1;ampk;tnf;il-6		western blot;elisa	PW1;PW3;PW5	M2	CC7	PW1	O1	auto	Y	N		AUTO from fulltext keywords; FT_decision=include; file=DOI_10.3389_fphar.2023.1146276__DOI_10.3389_fphar.2023.1146276.pdf	Semi-automated workflow	2025-12-15		P2	P3	FIXED_from_title_model_rule_		NR	NR	NR	N	N	E6|CC7
S1-0085	DOI:10.3390/antiox12081552	Preventative and Therapeutic Effects of Astaxanthin on NAFLD.	2023	37627546	10.3390/antiox12081552	P1	Human study		E4	haematococcus	haematococcus pluvialis			fucoxanthin;astaxanthin;polysaccharide;epa	CC7					O1;O2;O3;O4;O5;O6;O7;O8		Y	T1;T2;T3;T4;T5;T7;T8	pparγ;srebp-1c;srebp1c;fas;fatty acid synthase;fasn;acc;acetyl-coa carboxylase;cpt1;cpt-1;cpt1a;ucp1;pgc-1α;akt;tnf-α		mrna expression	PW2;PW3;PW5;PW6	M2	CC7	PW2	O1	auto	Y	N		AUTO from fulltext keywords; FT_decision=include; file=DOI_10.3390_antiox12081552__PMC10451858.xml	Semi-automated workflow	2025-12-15		P1	P1			haematococcus	pluvialis	Haematococcus pluvialis	N	N	E4|CC7
S1-0086	DOI:10.3390/biology12030449	Microalgae as a Nutraceutical Tool to Antagonize the Impairment of Redox Status Induced by SNPs: Implications on Insulin Resistance.	2023	36979141	10.3390/biology12030449	P1	Human study		E4	spirulina	arthrospira platensis;chlorella vulgaris;nannochloropsis gaditana;nannochloropsis oceanica;dunaliella salina			fucoxanthin;astaxanthin;polysaccharide;docosahexaenoic acid;eicosapentaenoic acid;dha;epa;spirulina	CC7					O1;O2;O3;O6		Y	T1;T2;T3;T4;T5;T6;T7;T8	pparγ;fas;acc;akt;lep;tnf-α;tnf;nf-κb;nf-kb;nuclear factor kappa			PW2;PW3;PW5	M2	CC7	PW2	O1	auto	Y	N		AUTO from fulltext keywords; FT_decision=include; file=DOI_10.3390_biology12030449__PMC10044993.xml	Semi-automated workflow	2025-12-15		P1	P1			Mixed/Multiple	Mixed/Multiple	Mixed/Multiple	N	N	E4|CC7
S1-0087	DOI:10.3390/ijms24043850	Astaxanthin Promotes the Survival of Adipose-Derived Stem Cells by Alleviating Oxidative Stress via Activating the Nrf2 Signaling Pathway.	2023	36835263	10.3390/ijms24043850	P3	In vitro/ex vivo		E4					fucoxanthin;astaxanthin;epa	CC7					O3;O6		Y	T2;T7;T8	acc;akt;tnf-α;tnf;il-6;tlr4		western blot;elisa	PW3;PW5	M2	CC7	PW3	O3	auto	Y	N		AUTO from fulltext keywords; FT_decision=include; file=DOI_10.3390_ijms24043850__PMC9959672.xml	Semi-automated workflow	2025-12-15		P2	P3	FIXED_from_title_model_rule_		NR	NR	NR	N	N	E4|CC7
S1-0088	DOI:10.3390/md21040255	Preparation and Characterization of a Multicomponent Arthrospira platensis Biomass Hydrolysate with Superior Anti-Hypertensive, Anti-Hyperlipidemic and Antioxidant Activities via Selective Proteolysis.	2023	37103394	10.3390/md21040255	P2	Animal model		E7	spirulina	arthrospira platensis;phaeodactylum tricornutum			phycocyanin;c-phycocyanin;polysaccharide;epa;spirulina;arthrospira;chlorella	CC7					O1;O2		Y	T1;T2;T5;T7;T8	acc			PW5	M2	CC7	PW5	O1	auto	Y	N		AUTO from fulltext keywords; FT_decision=include; file=DOI_10.3390_md21040255__PMC10146905.xml	Semi-automated workflow	2025-12-15		P2	P2			Mixed/Multiple	Mixed/Multiple	Mixed/Multiple	N	N	E7|CC7
S1-0089	DOI:10.3390/medicina59101823	Chromatographic Analyses of Spirulina (Arthrospira platensis) and Mechanism of Its Protective Effects against Experimental Obesity and Hepatic Steatosis in Rats.	2023	37893541	10.3390/medicina59101823	P2	Animal model		E4	spirulina	arthrospira platensis;chlorella vulgaris;dunaliella salina;phaeodactylum tricornutum			fucoxanthin;phycocyanin;c-phycocyanin;dha;epa;spirulina;arthrospira;chlorella	CC7					O1;O2;O3;O4;O5;O6		Y	T1;T2;T3;T5;T7;T8	fas;acc;tnf;il-6		elisa	PW3;PW5	M2	CC7	PW3	O1	auto	Y	N		AUTO from fulltext keywords; FT_decision=include; file=DOI_10.3390_medicina59101823__PMC10608300.xml	Semi-automated workflow	2025-12-15		P2	P2	FIXED_from_title_model_rule_		Mixed/Multiple	Mixed/Multiple	Mixed/Multiple	N	N	E4|CC7
S1-0090	DOI:10.3390/nu15020286	Astaxanthin Supplemented with High-Intensity Functional Training Decreases Adipokines Levels and Cardiovascular Risk Factors in Men with Obesity.	2023	36678157	10.3390/nu15020286	P1	Human study		E4	haematococcus	haematococcus pluvialis			astaxanthin;epa	CC7					O1;O2;O3;O5;O6		Y	T2;T3;T4;T6;T7;T8	fas;acc;ampk;adiponectin;leptin;lep;tnf;il-6;nf-κb;fgf21		elisa	PW1;PW3;PW5	M2	CC7	PW1	O1	auto	Y	N		AUTO from fulltext keywords; FT_decision=include; file=DOI_10.3390_nu15020286__PMC9866205.xml	Semi-automated workflow	2025-12-15		P2	P1	FIXED_from_Study_Model		haematococcus	pluvialis	Haematococcus pluvialis	N	N	E4|CC7
S1-0091	DOI:10.3390/nu15214573	Phycobiliprotein Peptide Extracts from Arthrospira platensis Ameliorate Nonalcoholic Fatty Liver Disease by Modulating Hepatic Lipid Profile and Strengthening Fat Mobilization.	2023	37960226	10.3390/nu15214573	P1	Human study		E6	spirulina	arthrospira platensis			polysaccharide;epa;spirulina;arthrospira	CC7					O1;O2;O3;O4;O5;O6;O7;O8		Y	T1;T2;T3;T5;T8	fas;acc;ucp1		qpcr;mrna expression	PW5;PW6	M2	CC7	PW5	O1	auto	Y	N		AUTO from fulltext keywords; FT_decision=include; file=DOI_10.3390_nu15214573__PMC10648092.xml	Semi-automated workflow	2025-12-15		P2	P1	FIXED_from_Study_Model		arthrospira	platensis	Arthrospira platensis	Y	Y	E6|CC7
S1-0092	DOI:10.3390/nu15234891	Spirulina Supplementation with High-Intensity Interval Training Decreases Adipokines Levels and Cardiovascular Risk Factors in Men with Obesity.	2023	38068748	10.3390/nu15234891	P1	Human study		E7	spirulina	arthrospira platensis			phycocyanin;epa;spirulina;arthrospira;chlorella	CC7					O1;O2;O3;O4;O6		Y	T1;T2;T3;T4;T5;T7;T8	fas;acc;ampk;akt;glut4;adiponectin;lep;tnf-α;tnf;il-6;mcp-1		elisa	PW1;PW3;PW5	M1	CC7	PW1	O1	auto	Y	N		AUTO from fulltext keywords; FT_decision=include; file=DOI_10.3390_nu15234891__PMC10707917.xml	Semi-automated workflow	2025-12-15		P2	P1	FIXED_from_Study_Model		arthrospira	platensis	Arthrospira platensis	Y	Y	E7|CC7
S1-0093	DOI:10.70252/fpga5839	Astaxanthin Reduces Heart Rate and Carbohydrate Oxidation Rates During Exercise in Overweight Individuals.	2023	37114194	10.70252/fpga5839	P2	Animal model		E4					astaxanthin;epa	CC7					O1;O3		N		acc			PW5	M0	CC7	PW5	O1	auto	Y	N		AUTO from fulltext keywords; FT_decision=include; file=DOI_10.70252_fpga5839__DOI_10.70252_fpga5839.html	Semi-automated workflow	2025-12-15		P2	P2			NR	NR	NR	N	N	E4|CC7
S1-0094	DOI:10.1016/j.heliyon.2024.e25880	Hypolipidemic effect and modulation of hepatic enzymes by different edible oils in obese Wistar rats.	2024	38384579	10.1016/j.heliyon.2024.e25880	P2	Animal model		E5	spirulina				docosahexaenoic acid;eicosapentaenoic acid;dha;epa;spirulina	CC7					O1;O2;O3;O4;O5;O6;O8		Y	T1;T2;T3;T5;T6;T8	acc			PW5	M2	CC7	PW5	O1	auto	Y	N		AUTO from fulltext keywords; FT_decision=include; file=DOI_10.1016_j.heliyon.2024.e25880__PMC10878912.xml	Semi-automated workflow	2025-12-15		P2	P2	FIXED_from_title_model_rule_		arthrospira	NR	Arthrospira sp.	Y	Y	E5|CC7
S1-0095	DOI:10.1016/j.heliyon.2024.e30103	Amino acid HPLC-FLD analysis of spirulina and its protective mechanism against the combination of obesity and colitis in wistar rats.	2024	38694088	10.1016/j.heliyon.2024.e30103	P2	Animal model		E7	spirulina	arthrospira platensis			phycocyanin;c-phycocyanin;polysaccharide;dha;epa;spirulina;arthrospira	CC7					O1;O2;O3;O4;O5;O6;O7		Y	T1;T2;T3;T5;T7;T8	acc;leptin;lep;tnf-α;tnf;il-6;nuclear factor kappa		elisa	PW3;PW5	M2	CC7	PW3	O1	auto	Y	N		AUTO from fulltext keywords; FT_decision=include; file=DOI_10.1016_j.heliyon.2024.e30103__PMC11061748.xml	Semi-automated workflow	2025-12-15		P2	P2	FIXED_from_title_model_rule_		arthrospira	platensis	Arthrospira platensis	Y	Y	E7|CC7
S1-0096	DOI:10.1016/j.jff.2024.106315	Adipokine modulation in obesity: Evaluating the integrative impact of chlorella vulgaris supplementation and interval resistance training in obese males.	2024	39036605	10.1016/j.jff.2024.106315	P1	Human study		E4	spirulina	chlorella vulgaris			astaxanthin;epa;spirulina;chlorella	CC7					O1;O2;O3;O4;O5;O6		Y	T1;T2;T3;T7;T8	fas;acc;adiponectin;leptin;lep;nf-κb		elisa	PW3;PW5	M2	CC7	PW3	O1	auto	Y	N		AUTO from fulltext keywords; FT_decision=include; file=DOI_10.1016_j.jff.2024.106315__PMC11257098.xml	Semi-automated workflow	2025-12-15		P2	P1	FIXED_from_Study_Model		chlorella	vulgaris	Chlorella vulgaris	N	N	E4|CC7
S1-0097	DOI:10.1111/jcmm.18464	Randomized clinical trial of astaxanthin supplement on serum inflammatory markers and ER stress-apoptosis gene expression in PBMCs of women with PCOS.	2024	39036884	10.1111/jcmm.18464	P1	Human study		E4	microalgae				astaxanthin;dha;epa	CC7					O1;O2;O3;O4;O6		Y	T2;T3;T5;T6;T7;T8	c/ebp;acc;acaca;akt;tnf;il6		elisa;mrna expression	PW2;PW3;PW5	M2	CC7	PW2	O1	auto	Y	N		AUTO from fulltext keywords; FT_decision=include; file=DOI_10.1111_jcmm.18464__PMC11261353.xml	Semi-automated workflow	2025-12-15		P1	P1			microalgae	NR	Microalgae sp.	N	N	E4|CC7
S1-0098	DOI:10.1186/s12986-024-00785-0	Enhancing cardiometabolic health: unveiling the synergistic effects of high-intensity interval training with spirulina supplementation on selected adipokines, insulin resistance, and anthropometric indices in obese males.	2024	38454429	10.1186/s12986-024-00785-0	P1	Human study		E5	spirulina				epa;spirulina	CC7					O1;O2;O3;O6		Y	T2;T3;T4;T8	fas;acc		elisa	PW5	M1	CC7	PW5	O1	auto	Y	N		AUTO from fulltext keywords; FT_decision=include; file=DOI_10.1186_s12986-024-00785-0__DOI_10.1186_s12986-024-00785-0.pdf	Semi-automated workflow	2025-12-15		P2	P1	FIXED_from_Study_Model		arthrospira	NR	Arthrospira sp.	Y	Y	E5|CC7
S1-0099	DOI:10.14715/cmb/2024.70.8.10	The beneficial effect of fermented Spirulina platensis on reducing oxidative stress in patients with type 2 diabetes mellitus.	2024	39262257	10.14715/cmb/2024.70.8.10	P1	Human study		E7	spirulina				phycocyanin;c-phycocyanin;epa;spirulina;arthrospira	CC7					O1;O3;O6		Y	T1;T2;T3;T7;T8	fas;acc;lep		elisa	PW5	M1	CC7	PW5	O1	auto	Y	N		AUTO from fulltext keywords; FT_decision=include; file=DOI_10.14715_cmb_2024.70.8.10__DOI_10.14715_cmb_2024.70.8.10.pdf	Semi-automated workflow	2025-12-15		P1	P1			arthrospira	NR	Arthrospira sp.	Y	Y	E7|CC7
S1-0100	DOI:10.3390/ani14223291	The Interaction of Microalgae Dietary Inclusion and Forage-to-Concentrate Ratio on the Lipid Metabolism-Related Gene Expression in Subcutaneous Adipose Tissue of Dairy Goats.	2024	39595343	10.3390/ani14223291	P2	Animal model		E5	schizochytrium				docosahexaenoic acid;eicosapentaenoic acid;dha;epa	CC2					O1;O2;O3;O6;O8		Y	T1;T3;T5;T8	pparγ;cebpa;srebp-1c;srebf1;fas;fatty acid synthase;fasn;acc;acetyl-coa carboxylase;acaca;cpt1;akt;leptin;lep		qpcr;mrna expression	PW2;PW5	M2	CC2	PW2	O1	auto	Y	N		AUTO from fulltext keywords; FT_decision=include; file=DOI_10.3390_ani14223291__PMC11591094.xml	Semi-automated workflow	2025-12-15		P2	P2			schizochytrium	NR	Schizochytrium sp.	N	N	E5|CC2
S1-0101	DOI:10.3390/foods13213512	RETRACTED: Spirulina Unleashed: A Pancreatic Symphony to Restore Glycemic Balance and Improve Hyperlipidemia and Antioxidant Properties by Transcriptional Modulation of Genes in a Rat Model.	2024	39517296	10.3390/foods13213512	P2	Animal model		E7	spirulina	arthrospira platensis			phycocyanin;c-phycocyanin;dha;epa;spirulina;arthrospira;chlorella	CC7					O1;O2;O3;O4;O6		Y	T1;T2;T3;T4;T5;T6;T7;T8	fas;acc;glut4		qpcr;rt-pcr;elisa;rna-seq;mrna expression	PW5	M1	CC7	PW5	O1	auto	Y	N		AUTO from fulltext keywords; FT_decision=include; file=DOI_10.3390_foods13213512__PMC11545410.xml	Semi-automated workflow	2025-12-15		P2	P2	FIXED_from_title_model_rule_		arthrospira	platensis	Arthrospira platensis	Y	Y	E7|CC7
S1-0102	DOI:10.3390/nu16040552	Anti-Glycation Properties of Zinc-Enriched Arthrospira platensis (Spirulina) Contribute to Prevention of Metaflammation in a Diet-Induced Obese Mouse Model.	2024	38398877	10.3390/nu16040552	P2	Animal model		E7	spirulina	arthrospira platensis			phycocyanin;c-phycocyanin;polysaccharide;docosahexaenoic acid;eicosapentaenoic acid;dha;epa;spirulina	CC7					O1;O2;O3;O5;O6;O8		Y	T1;T2;T3;T4;T5;T7;T8	srebp-1c;fas;acc;ampk;akt;leptin;lep;il-6;tlr4		western blot;elisa	PW1;PW3;PW5	M2	CC7	PW1	O1	auto	Y	N		AUTO from fulltext keywords; FT_decision=include; file=DOI_10.3390_nu16040552__PMC10892558.xml	Semi-automated workflow	2025-12-15		P2	P2	FIXED_from_title_model_rule_		arthrospira	platensis	Arthrospira platensis	Y	Y	E7|CC7
S1-0103	DOI:10.3390/nu16111701	Spirulina (Arthrospira platensis) Improved Nonalcoholic Fatty Liver Disease Characteristics and Microbiota and Did Not Affect Organ Fibrosis Induced by a Fructose-Enriched Diet in Wistar Male Rats.	2024	38892633	10.3390/nu16111701	P2	Animal model		E7	spirulina	arthrospira platensis			phycocyanin;c-phycocyanin;polysaccharide;dha;epa;spirulina;arthrospira	CC7					O1;O2;O3;O4;O6;O7;O8		Y	T1;T3;T5;T6;T7;T8	fas;acc;adiponectin;leptin;lep;tnf-α;tnf;il-6		elisa	PW3;PW5	M1	CC7	PW3	O1	auto	Y	N		AUTO from fulltext keywords; FT_decision=include; file=DOI_10.3390_nu16111701__PMC11174493.xml	Semi-automated workflow	2025-12-15		P2	P2	FIXED_from_title_model_rule_		arthrospira	platensis	Arthrospira platensis	Y	Y	E7|CC7
S1-0104	DOI:10.3390/nu16183080	Combined Aerobic Exercise Training and Chlorella Intake Reduces Arterial Stiffness through Enhanced Arterial Nitric Oxide Production in Obese Rats.	2024	39339680	10.3390/nu16183080	P2	Animal model		E5	chlorella	chlorella vulgaris;chlorella pyrenoidosa			epa;chlorella	CC7					O1;O2;O3		Y	T1;T2;T7;T8	fas;acc;akt;p-akt;phosphorylated		western blot;mrna expression	PW5	M2	CC7	PW5	O1	auto	Y	N		AUTO from fulltext keywords; FT_decision=include; file=DOI_10.3390_nu16183080__PMC11434655.xml	Semi-automated workflow	2025-12-15		P2	P2	FIXED_from_title_model_rule_		Mixed/Multiple	Mixed/Multiple	Mixed/Multiple	N	N	E5|CC7
S1-0105	DOI:10.3390/nu16213780	Euglena Attenuates High-Fat-Diet-Induced Obesity and Especially Glucose Intolerance.	2024	39519613	10.3390/nu16213780	P1	Human study		E6	euglena	euglena gracilis			paramylon;polysaccharide;epa;euglena	CC7					O1;O2;O3;O4;O6;O8		Y	T1;T2;T3;T5;T7;T8	pparg;srebf1;fas;fatty acid synthase;fasn;acc;acaca;cpt1;cpt1a;ampk;adiponectin;phosphorylated		qpcr;rt-pcr;mrna expression	PW1;PW2;PW5	M2	CC7	PW1	O1	auto	Y	N		AUTO from fulltext keywords; FT_decision=include; file=DOI_10.3390_nu16213780__PMC11548234.xml	Semi-automated workflow	2025-12-15		P2	P1	FIXED_from_Study_Model		euglena	gracilis	Euglena gracilis	N	N	E6|CC7
S1-0106	DOI:10.4081/ejtm.2024.12761	High-intensity interval training, but not Spirulina supplementation, changes muscle regeneration signaling proteins in aged rats with obesity and diabetes.	2024	39382318	10.4081/ejtm.2024.12761	P2	Animal model		E7	spirulina				phycocyanin;epa;spirulina	CC7					O1;O3;O5;O6		Y	T1;T2;T4;T7;T8	fas;acc;akt			PW5	M1	CC7	PW5	O1	auto	Y	N		AUTO from fulltext keywords; FT_decision=include; file=DOI_10.4081_ejtm.2024.12761__DOI_10.4081_ejtm.2024.12761.pdf	Semi-automated workflow	2025-12-15		P2	P2			arthrospira	NR	Arthrospira sp.	Y	Y	E7|CC7
S1-0107	DOI:10.5582/ddt.2024.01036	Astaxanthin compound nutrient improved insulin resistance, hormone levels, embryo quality and pregnancy outcomes in polycystic ovary syndrome patients undergoing in vitro fertilization/intracytoplasmic sperm injection.	2024	39428502	10.5582/ddt.2024.01036	P1	Human study		E4	microalgae				astaxanthin;epa	CC7					O1;O2;O3;O4;O6;O8		Y	T3;T5;T8	fas;acc;tnf-α;tnf;il-6			PW3;PW5	M2	CC7	PW3	O1	auto	Y	N		AUTO from fulltext keywords; FT_decision=include; file=DOI_10.5582_ddt.2024.01036__DOI_10.5582_ddt.2024.01036.pdf	Semi-automated workflow	2025-12-15		P1	P1			microalgae	NR	Microalgae sp.	N	N	E4|CC7
S1-0108	DOI:10.1002/ejsc.12285	Impact of a 12-week High-Intensity Interval Training With Spirulina Supplementation on Insulin Resistance-Mediated by Apo-A, -B, and -J in Men With Obesity HIIT With Spirulina on Apolipoproteins.	2025	40123054	10.1002/ejsc.12285	P1	Human study		E7	spirulina	arthrospira platensis			phycocyanin;dha;epa;spirulina;arthrospira	CC7					O1;O2;O3;O4;O5		Y	T2;T3;T4;T7;T8	fas;acc;leptin;lep		elisa	PW5	M1	CC7	PW5	O1	auto	Y	N		AUTO from fulltext keywords; FT_decision=include; file=DOI_10.1002_ejsc.12285__PMC11930759.xml	Semi-automated workflow	2025-12-15		P1	P1			arthrospira	platensis	Arthrospira platensis	Y	Y	E7|CC7
S1-0109	DOI:10.1002/fsn3.70006	EXPRESSION OF CONCERN: The Effect of Spirulina Sauce, as a Functional Food, on Cardiometabolic Risk Factors, Oxidative Stress Biomarkers, Glycemic Profile, and Liver Enzymes in Nonalcoholic Fatty Liver Disease Patients: A Randomized Double-blinded Clinical Trial.	2025	39901988	10.1002/fsn3.70006	P1	Human study		E1	spirulina				spirulina	CC7					O4		Y	T3	acc			PW5	M1	CC7	PW5	O4	auto		N		AUTO from fulltext keywords; FT_decision=include; file=DOI_10.1002_fsn3.70006__PMC11788490.xml	Semi-automated workflow	2025-12-15		P1	P1			arthrospira	NR	Arthrospira sp.	Y	Y	E1|CC7
S1-0110	DOI:10.1002/hsr2.71304	Reduction of Muscle Damage Indices by Consuming Chlorella vulgaris Along With High-Intensity Interval Training in Men With Overweight: A Controlled Clinical Trial.	2025	41036024	10.1002/hsr2.71304	P1	Human study		E5	chlorella	chlorella vulgaris			epa;chlorella	CC7					O1;O3;O5;O6		Y	T1;T4;T7;T8	fas;acc;tnf		elisa	PW3;PW5	M1	CC7	PW3	O1	auto	Y	N		AUTO from fulltext keywords; FT_decision=include; file=DOI_10.1002_hsr2.71304__PMC12479368.xml	Semi-automated workflow	2025-12-15		P1	P1			chlorella	vulgaris	Chlorella vulgaris	N	N	E5|CC7
S1-0111	DOI:10.1007/s40618-024-02444-w	Effect of docosahexaenoic acid as an anti-inflammatory for Caco-2 cells and modulating agent for gut microbiota in children with obesity (the DAMOCLE study).	2025	39186221	10.1007/s40618-024-02444-w	P1	Human study		E6	schizochytrium	schizochytrium sp			polysaccharide;docosahexaenoic acid;eicosapentaenoic acid;dha;epa;algal oil	CC7					O1;O2;O3;O6;O8		Y	T2;T3;T5;T8	fas;acc;lep;tnf-α;tnf;il-6		elisa	PW3;PW5	M2	CC7	PW3	O1	auto	Y	N		AUTO from fulltext keywords; FT_decision=include; file=DOI_10.1007_s40618-024-02444-w__DOI_10.1007_s40618-024-02444-w.pdf	Semi-automated workflow	2025-12-15		P3	P1	FIXED_from_Study_Model		schizochytrium	NR	Schizochytrium sp.	N	N	E6|CC7
S1-0112	DOI:10.1016/j.reth.2025.03.013	The potential of Spirulina maxima extract-treated conditioned medium from adipose-derived mesenchymal stem cells for hair growth promoting effect on human dermal papilla cells.	2025	40225048	10.1016/j.reth.2025.03.013	P3	In vitro/ex vivo		E5	spirulina	schizochytrium sp			epa;spirulina	CC7					O1;O5;O6		Y	T1;T2;T3;T7;T8	acc;ampk;akt;p-akt		western blot	PW1;PW5	M2	CC7	PW1	O1	auto	Y	N		AUTO from fulltext keywords; FT_decision=include; file=DOI_10.1016_j.reth.2025.03.013__PMC11992390.xml	Semi-automated workflow	2025-12-15		P1	P3	FIXED_from_title_model_rule_		schizochytrium	NR	Schizochytrium sp.	N	N	E5|CC7
S1-0113	DOI:10.1038/s41598-025-23914-y	Redox-sensitive mi RNAs and Humanin could mediate effects of exercise and astaxanthin on oxidative stress and inflammation in type 2 diabetes.	2025	41249265	10.1038/s41598-025-23914-y	P1	Human study		E4	microalgae				astaxanthin;epa	CC7					O1;O2;O3;O6		Y	T3;T4;T8	fas;acc;akt;tnf-α;tnf;il-6;nf-κb;nuclear factor kappa		qpcr;elisa	PW3;PW5	M1	CC7	PW3	O1	auto	Y	N		AUTO from fulltext keywords; FT_decision=include; file=DOI_10.1038_s41598-025-23914-y__DOI_10.1038_s41598-025-23914-y.pdf	Semi-automated workflow	2025-12-15		P1	P1			microalgae	NR	Microalgae sp.	N	N	E4|CC7
S1-0114	DOI:10.1039/d5fo90023a	Correction: The comparative effects of ω-7 fatty acid-rich sea buckthorn oil and ω-3 fatty acid-rich DHA algal oil on improving high-fat diet-induced hyperlipidemia.	2025	40123577	10.1039/d5fo90023a	P2	Animal model		E5					dha;algal oil	CC2					O2		Y	T8	acc			PW5	M1	CC2	PW5	O2	auto	Y	N		AUTO from fulltext keywords; FT_decision=include; file=DOI_10.1039_d5fo90023a__DOI_10.1039_d5fo90023a.pdf	Semi-automated workflow	2025-12-15		P2	P2			NR	NR	NR	N	N	E5|CC2
S1-0115	DOI:10.1155/ije/5878361	Astaxanthin Modulates Inflammation in Type 2 Diabetes via Regulation of micro RNAs, Lysophosphatidylcholine, and α-Hydroxybutyrate.	2025	40881644	10.1155/ije/5878361	P1	Human study		E4	haematococcus	haematococcus pluvialis			astaxanthin;polysaccharide;dha;epa	CC7					O1;O2;O3;O4;O6		Y	T1;T2;T3;T4;T7;T8	fas;acc;pgc-1α;ampk;akt;lep;tnf-α;tnf;il-6;nf-κb;nf-kb;nuclear factor kappa;tlr4		qpcr;rt-pcr;elisa	PW1;PW3;PW5;PW6	M2	CC7	PW1	O1	auto	Y	N		AUTO from fulltext keywords; FT_decision=include; file=DOI_10.1155_ije_5878361__PMC12390588.xml	Semi-automated workflow	2025-12-15		P2	P1	FIXED_from_Study_Model		haematococcus	pluvialis	Haematococcus pluvialis	N	N	E4|CC7
S1-0116	DOI:10.21203/rs.3.rs-7825760/v1	Application of fucoxanthin-loaded probiotic membrane vesicles in dietary intervention of high-fat diet induced obese mice and color improvement for fruit juice	2025		10.21203/rs.3.rs-7825760/v1	P2	Animal model		E4	microalgae				fucoxanthin;polysaccharide;epa	CC7					O1;O3;O4;O6		Y	T1;T2;T3;T5;T8	acc			PW5	M1	CC7	PW5	O1	auto	Y	N		AUTO from fulltext keywords; FT_decision=include; file=DOI_10.21203_rs.3.rs-7825760_v1__DOI_10.21203_rs.3.rs-7825760_v1.pdf	Semi-automated workflow	2025-12-15		P2	P2			microalgae	NR	Microalgae sp.	N	N	E4|CC7
S1-0117	DOI:10.3389/fnut.2025.1615332	Subcritical fluid and molecular distillation extraction of Nannochloropsis gaditana lipid and its metabolic benefits in hyperlipidemic mice.	2025	40642171	10.3389/fnut.2025.1615332	P2	Animal model		E6	nannochloropsis	nannochloropsis gaditana			polysaccharide;docosahexaenoic acid;eicosapentaenoic acid;dha;epa	CC7					O1;O2;O4;O6		Y	T1;T3;T8	fas;fatty acid synthase;acc;tnf			PW3;PW5	M1	CC7	PW3	O1	auto	Y	N		AUTO from fulltext keywords; FT_decision=include; file=DOI_10.3389_fnut.2025.1615332__DOI_10.3389_fnut.2025.1615332.pdf	Semi-automated workflow	2025-12-15		P2	P2			nannochloropsis	gaditana	Nannochloropsis gaditana	N	N	E6|CC7
S1-0118	DOI:10.3390/foods14162862	Anti-Obesity and Hepatoprotective Effects of Herring-Saury Oil Fermented by Lactobacillus brevis KCCM13538P in High-Fat-Diet-Induced Mice.	2025	40870774	10.3390/foods14162862	P2	Animal model		E5	spirulina				docosahexaenoic acid;eicosapentaenoic acid;dha;epa;spirulina	CC7					O1;O2;O3;O4;O5;O6;O7;O8		Y	T1;T2;T3;T5;T7;T8	pparγ;fas;acc;adiponectin;leptin;lep;nf-κb			PW2;PW3;PW5	M2	CC7	PW2	O1	auto	Y	N		AUTO from fulltext keywords; FT_decision=include; file=DOI_10.3390_foods14162862__PMC12385245.xml	Semi-automated workflow	2025-12-15		P2	P2	FIXED_from_title_model_rule_		arthrospira	NR	Arthrospira sp.	Y	Y	E5|CC7
S1-0119	DOI:10.3390/foods14193368	RETRACTED: Nazir et al. Spirulina Unleashed: A Pancreatic Symphony to Restore Glycemic Balance and Improve Hyperlipidemia and Antioxidant Properties by Transcriptional Modulation of Genes in a Rat Model. Foods 2024, 13, 3512.	2025	41025513	10.3390/foods14193368	P2	Animal model		E5	spirulina				epa;spirulina	CC7					O1		N		acc			PW5	M0	CC7	PW5	O1	auto	Y	N		AUTO from fulltext keywords; FT_decision=include; file=DOI_10.3390_foods14193368__PMC12481702.xml	Semi-automated workflow	2025-12-15		P2	P2			arthrospira	NR	Arthrospira sp.	Y	Y	E5|CC7
S1-0120	DOI:10.3390/ijms26115249	Fucoxanthin-Loaded Solid Lipid Nanoparticles Exert Potent Therapeutic Efficacy in Combating High-Fat Diet Induced Obesity in Mice.	2025	40508058	10.3390/ijms26115249	P2	Animal model		E4	microalgae				fucoxanthin;epa	CC7					O1;O2;O3;O4;O5;O6		Y	T1;T2;T3;T5;T7;T8	pparγ;c/ebp;srebp-1c;fas;acc;ucp1;ampk;akt;adiponectin;leptin;lep;mcp-1;nf-κb;nuclear factor kappa;tlr4		western blot;elisa	PW1;PW2;PW3;PW5;PW6	M1	CC7	PW1	O1	auto	Y	N		AUTO from fulltext keywords; FT_decision=include; file=DOI_10.3390_ijms26115249__PMC12155060.xml	Semi-automated workflow	2025-12-15		P2	P2	FIXED_from_title_model_rule_		microalgae	NR	Microalgae sp.	N	N	E4|CC7
S1-0121	DOI:10.3390/ijms26167991	Synergistic Anti-Obesity Effects of Lactiplantibacillus plantarum Q180 and Phaeodactylum tricornutum (CKDB-322) in High-Fat-Diet-Induced Obese Mice.	2025	40869311	10.3390/ijms26167991	P2	Animal model		E4	spirulina	phaeodactylum tricornutum			fucoxanthin;polysaccharide;docosahexaenoic acid;eicosapentaenoic acid;dha;epa;algal oil;spirulina	CC7					O1;O2;O3;O4;O5;O6;O8		Y	T1;T2;T3;T5;T6;T7;T8	pparγ;c/ebpα;c/ebp;srebp-1c;fas;fatty acid synthase;acc;acetyl-coa carboxylase;cpt-1;pgc-1α;ampk;adiponectin;leptin;lep		qpcr;mrna expression	PW1;PW2;PW5;PW6	M2	CC7	PW1	O1	auto	Y	N		AUTO from fulltext keywords; FT_decision=include; file=DOI_10.3390_ijms26167991__PMC12386854.xml	Semi-automated workflow	2025-12-15		P2	P2	FIXED_from_title_model_rule_		phaeodactylum	tricornutum	Phaeodactylum tricornutum	N	N	E4|CC7
S1-0122	DOI:10.3390/medsci13030137	Effect of Spirulina platensis Versus Simvastatin on the Skeletal Muscles of Experimentally Induced Dyslipidemia: A Multitarget Approach to Muscle Ultrastructural and Cytomolecular Modulation.	2025	40843759	10.3390/medsci13030137	P1	Human study		E7	spirulina	arthrospira platensis			phycocyanin;c-phycocyanin;epa;spirulina;arthrospira;chlorella	CC7					O1;O2;O3;O4;O6		Y	T2;T3;T4;T5;T7;T8	fas;acc;ampk;akt;adiponectin;tnf-α;tnf;nf-κb		elisa	PW1;PW3;PW5	M2	CC7	PW1	O1	auto	Y	N		AUTO from fulltext keywords; FT_decision=include; file=DOI_10.3390_medsci13030137__PMC12372102.xml	Semi-automated workflow	2025-12-15		P1	P1			arthrospira	platensis	Arthrospira platensis	Y	Y	E7|CC7
S1-0123	DOI:10.3390/molecules30122537	C-Phycocyanin Extract Modulates Thermogenic and Inflammatory Markers in Brown Adipose Tissue of High-Fat Diet-Fed Animals.	2025	40572503	10.3390/molecules30122537	P2	Animal model		E7	spirulina	arthrospira platensis			phycocyanin;c-phycocyanin;epa;spirulina;arthrospira	CC7					O1;O3;O5;O6		Y	T1;T2;T3;T8	pparγ;fas;acc;ucp1;pgc-1α;adiponectin;leptin;lep;tnf-α;tnf;il-6;mcp-1;fgf21		western blot;elisa	PW2;PW3;PW5;PW6	M1	CC7	PW2	O1	auto	Y	N		AUTO from fulltext keywords; FT_decision=include; file=DOI_10.3390_molecules30122537__PMC12196000.xml	Semi-automated workflow	2025-12-15		P2	P2			arthrospira	platensis	Arthrospira platensis	Y	Y	E7|CC7
S1-0124	DOI:10.1155/ije/9845896	Correction to "Astaxanthin Modulates Inflammation in Type 2 Diabetes via Regulation of micro RNAs, Lysophosphatidylcholine, and α-Hydroxybutyrate".	2026	41523707	10.1155/ije/9845896	P1	Human study		E4					astaxanthin	CC1					O6		Y	T8	acc			PW5	M1	CC1	PW5	O6	auto	Y	N		AUTO from fulltext keywords; FT_decision=include; file=DOI_10.1155_ije_9845896__PMC12790440.xml	Semi-automated workflow	2025-12-15		P2	P1	FIXED_from_Study_Model		NR	NR	NR	N	N	E4|CC1
S1-0125	DOI:10.3390/molecules31020323	Protective Effects of Neutral Lipids from Phaeodactylum tricornutum on Palmitate-Induced Lipid Accumulation in Hep G2 Cells: An In Vitro Model of Non-Alcoholic Fatty Liver Disease.	2026	41599371	10.3390/molecules31020323	P3	In vitro/ex vivo		E5	chlorella	chlorella vulgaris;phaeodactylum tricornutum			docosahexaenoic acid;eicosapentaenoic acid;dha;epa;chlorella	CC7					O1;O2;O3;O4;O6		Y	T1;T2;T3;T7;T8	srebf1;fas;fasn;acc;acaca;ampk		mrna expression	PW1;PW5	M2	CC7	PW1	O1	auto	Y	N		AUTO from fulltext keywords; FT_decision=include; file=DOI_10.3390_molecules31020323__PMC12844098.xml	Semi-automated workflow	2025-12-15		P3	P3	FIXED_from_title_model_rule_		Mixed/Multiple	Mixed/Multiple	Mixed/Multiple	N	N	E5|CC7
S1-0126	DOI:10.3390/nu18020250	Efficacy and Safety of CKDB-322, a Combination of Lactiplantibacillus plantarum Q180 and Phaeodactylum tricornutum, for Reducing Body Fat and Abdominal Adiposity in Overweight Adults.	2026	41599863	10.3390/nu18020250	P1	Human study		E4	isochrysis	phaeodactylum tricornutum			fucoxanthin;eicosapentaenoic acid;epa	CC7					O1;O2;O3;O4;O5;O6;O7;O8		Y	T1;T3;T5;T7;T8	pparγ;c/ebpα;c/ebp;srebp-1c;fas;fatty acid synthase;acc;acetyl-coa carboxylase;cpt-1;pgc-1α;ampk;adiponectin;leptin;lep;tnf-α		elisa	PW1;PW2;PW3;PW5;PW6	M2	CC7	PW1	O1	auto	Y	N		AUTO from fulltext keywords; FT_decision=include; file=DOI_10.3390_nu18020250__PMC12845410.xml	Semi-automated workflow	2025-12-15		P1	P1			phaeodactylum	tricornutum	Phaeodactylum tricornutum	N	N	E4|CC7
S1-0128	DOI:10.1186/1476-511x-12-38	Effect of Echium oil compared with marine oils on lipid profile and inhibition of hepatic steatosis in LDLr knockout mice.	2013	23510369	10.1186/1476-511x-12-38	P2	Animal model		E5	Microalgae (algal oil)				docosahexaenoic acid;eicosapentaenoic acid;dha;epa	CC2					O1;O2;O4;O6		Y	T1;T2;T3;T8	srebp1c;fas;fatty acid synthase;acc;adiponectin;il-6		western blot	PW3;PW5	M2	CC2	PW3	O1	auto	Y	N		AUTO from fulltext keywords; FT_decision=unclear; file=DOI_10.1186_1476-511x-12-38__DOI_10.1186_1476-511x-12-38.pdf | NEEDS_HUMAN_QC | QC6_FINAL	Semi-automated workflow	2025-12-15		P2	P2			microalgae	NR	Microalgae sp.	N	N	E5|CC2
S1-0131	DOI:10.1093/jas/skz154	Prepartum fatty acid supplementation in sheep. IV. Effect of calcium salts with eicosapentaenoic acid and docosahexaenoic acid in the maternal and finishing diet on lamb liver and adipose tissue during the lamb finishing period1.	2019	31063536	10.1093/jas/skz154	P1	Human study		E5	microalgae				docosahexaenoic acid;eicosapentaenoic acid;dha;epa	CC2					O1;O2;O3;O4;O5;O6		Y	T1;T3;T6;T7;T8	pparγ;pparg;fas;fatty acid synthase;acc;ppargc1a;adiponectin;leptin;lep;il6;nf-kb;nuclear factor kappa		mrna expression	PW2;PW3;PW5;PW6	M2	CC2	PW2	O1	auto	Y	N		AUTO from fulltext keywords; FT_decision=unclear; file=DOI_10.1093_jas_skz154__DOI_10.1093_jas_skz154.html | NEEDS_HUMAN_QC | QC32_AUTOFINAL	Semi-automated workflow	2025-12-15		P1	P1			microalgae	NR	Microalgae sp.	N	N	E5|CC2
S1-0133	DOI:10.3390/nu11010204	Simultaneous Intake of Euglena gracilis and Vegetables Exerts Synergistic Anti-Obesity and Anti-Inflammatory Effects by Modulating the Gut Microbiota in Diet-Induced Obese Mice.	2019	30669573	10.3390/nu11010204	P2	Animal model		E6	euglena	euglena gracilis			paramylon;polysaccharide;epa;euglena	CC7					O1;O2;O3;O5;O6;O8		Y	T1;T3;T5;T6;T8	pparγ;pparg;srebp-1c;srebf1;fas;fatty acid synthase;fasn;acc;leptin;lep;il-6		rt-pcr;elisa;mrna expression	PW2;PW3;PW5	M2	CC7	PW2	O1	auto	Y	N		AUTO from fulltext keywords; FT_decision=unclear; file=DOI_10.3390_nu11010204__PMC6356467.xml | NEEDS_HUMAN_QC | QC32_AUTOFINAL	Semi-automated workflow	2025-12-15		P2	P2	FIXED_from_title_model_rule_		euglena	gracilis	Euglena gracilis	N	N	E6|CC7
S1-0138	DOI:10.1038/s41598-023-38506-x	Astaxanthin and DHA supplementation ameliorates the proteomic profile of perinatal undernutrition-induced adipose tissue dysfunction in adult life.	2023	37516743	10.1038/s41598-023-38506-x	P2	Animal model		E4	haematococcus	haematococcus pluvialis			astaxanthin;docosahexaenoic acid;dha;epa	CC7					O1;O2;O3;O6		Y	T1;T2;T3;T8	fas;fatty acid synthase;fasn;acc			PW5	M1	CC7	PW5	O1	auto	Y	N		AUTO from fulltext keywords; FT_decision=unclear; file=DOI_10.1038_s41598-023-38506-x__DOI_10.1038_s41598-023-38506-x.pdf | NEEDS_HUMAN_QC | QC32_AUTOFINAL	Semi-automated workflow	2025-12-15		P2	P2			haematococcus	pluvialis	Haematococcus pluvialis	N	N	E4|CC7
S1-0140	DOI:10.3389/fmicb.2024.1407258	Soybean oil-based HFD induces gut dysbiosis that leads to steatosis, hepatic inflammation and insulin resistance in mice.	2024	39165573	10.3389/fmicb.2024.1407258	P2	Animal model		E6	cyanobacteria				polysaccharide;docosahexaenoic acid;eicosapentaenoic acid;dha;epa	CC7					O1;O2;O3;O4;O6;O7;O8		Y	T1;T2;T3;T5;T7;T8	fas;fasn;acc;acaca;akt;leptin;lep;tnf		rt-pcr;immunohistochemistry;ihc	PW3;PW5	M2	CC7	PW3	O1	auto	Y	N		AUTO from fulltext keywords; FT_decision=unclear; file=DOI_10.3389_fmicb.2024.1407258__DOI_10.3389_fmicb.2024.1407258.pdf | NEEDS_HUMAN_QC | QC32_AUTOFINAL	Semi-automated workflow	2025-12-15		P2	P2			cyanobacteria	NR	Cyanobacteria sp.	Y	Y	E6|CC7
S1-0141	DOI:10.1002/fpf2.12008	Spirulina platensis and Phaeodactylum tricornutum as sustainable sources of bioactive compounds: Health implications and applications in the food industry	2024		10.1002/fpf2.12008	P1	Human study		E8	Spirulina/Arthrospira	Spirulina platensis				CC5					O2;O4		N	T1					M0	CC5	PW0	O2	auto	Y	N		AUTO_delta_firstpages	Semi-automated workflow	2025-12-14		P1	P1			arthrospira	platensis	Arthrospira platensis	Y	Y	E8|CC5
S1-0142	DOI:10.1002/fsn3.2150	In vitro bioaccessibility of macular xanthophylls from commercial microalgal powders of Arthrospira platensis and Chlorella pyrenoidosa	2021	33841808	10.1002/fsn3.2150	P3	In vitro/ex vivo	3	E5	Microalgae	Arthrospira platensis				CC2		oral			O1;O3;O4;O5;O6;O8		N	T1;T2;T5;T8				PW4	M0	CC2	PW4	O1	auto	Y	N		AUTO_delta_firstpages	Semi-automated workflow	2025-12-14		P3	P3			arthrospira	platensis	Arthrospira platensis	Y	Y	E5|CC2
S1-0143	DOI:10.1002/pld3.148	Characterization of the GPR1/FUN34/Yaa H protein family in the green microalga Chlamydomonas suggests their role as intracellular membrane acetate channels	2019	31245784	10.1002/pld3.148	P2	Animal model	4	E5	Microalgae	Chlamydomonas suggests				CC2		oral			O3;O4;O5;O7		N	T1;T2;T5			qPCR/RT-PCR	PW5	M0	CC2	PW5	O3	auto	Y	N		AUTO_delta_firstpages	Semi-automated workflow	2025-12-14		P2	P2			chlamydomonas	NR	Chlamydomonas sp.	N	N	E5|CC2
S1-0144	DOI:10.1007/978-981-15-7518-1_10	Fucoxanthin Production from Diatoms: Current Advances and Challenges	2020		10.1007/978-981-15-7518-1_10	P1	Human study		E5	Diatom	Chlamydomonas reinhardtii			Fucoxanthin	CC1					O3;O4		N	T1					M0	CC1	PW0	O3	auto	Y	N		AUTO_delta_firstpages	Semi-automated workflow	2025-12-14		P1	P1			chlamydomonas	reinhardtii	Chlamydomonas reinhardtii	N	N	E5|CC1
S1-0145	DOI:10.1007/s00027-021-00785-9	Inhibited vertical mixing and seasonal persistence of a thin cyanobacterial layer in a stratified lake	2021		10.1007/s00027-021-00785-9	P2	Animal model	25	E2	Cyanobacteria					CC7		oral	6 months		O3;O4;O5		N	T1;T2					M0	CC7	PW0	O3	auto		N		AUTO_delta_firstpages	Semi-automated workflow	2025-12-14		P2	P2			cyanobacteria	NR	Cyanobacteria sp.	Y	Y	E2|CC7
S1-0146	DOI:10.1007/s00203-024-03940-6	A sulfated exopolysaccharide derived from Chlorella sp. exhibiting in vitro anti-α-d-Glucosidase activity	2024	38625565	10.1007/s00203-024-03940-6	P3	In vitro/ex vivo		E6	Chlorella	Chlorella strain				CC4	100 ppm	diet	2 weeks		O2;O3;O4;O5		N	T1;T2;T3;T4;T5;T8					M0	CC4	PW0	O2	auto	Y	N		AUTO_delta_firstpages	Semi-automated workflow	2025-12-14		P3	P3			chlorella	NR	Chlorella sp.	N	N	E6|CC4
S1-0147	DOI:10.1007/s00210-023-02788-9	Repro-protective activity of amygdalin and spirulina platensis in niosomes and conventional forms against aluminum chloride–induced testicular challenge in adult rats: role of CYP11A1, St AR, and HSD-3B expressions	2023	37910183	10.1007/s00210-023-02788-9	P2	Animal model		E1	Spirulina/Arthrospira	Spirulina platensis				CC5	0.024 g/kg	oral (gavage)	5 weeks		O1;O2;O3;O4;O6		N	T1;T3;T8			qPCR/RT-PCR		M0	CC5	PW0	O1	auto	Y	Y		AUTO_delta_firstpages	Semi-automated workflow	2025-12-14		P2	P2		Y	arthrospira	platensis	Arthrospira platensis	Y	Y	E1|CC5
S1-0148	DOI:10.1007/s00217-021-03819-6	Sugar and no sugar added fruit microalgae-enriched jams: a study about their physicochemical, rheological, and textural properties	2021		10.1007/s00217-021-03819-6	P2	Animal model		E5	Microalgae	Arthrospira platensis			EPA	CC2		diet			O3;O4;O5		N	T1;T2					M0	CC2	PW0	O3	auto	Y	N		AUTO_delta_firstpages	Semi-automated workflow	2025-12-14		P2	P2			arthrospira	platensis	Arthrospira platensis	Y	Y	E5|CC2
S1-0149	DOI:10.1007/s00253-021-11425-5	A non-canonical Δ9-desaturase synthesizing palmitoleic acid identified in the thraustochytrid Aurantiochytrium sp. T66	2021		10.1007/s00253-021-11425-5	P2	Animal model		E5	Aurantiochytrium	Aurantiochytrium limacinum			DHA	CC2			2 days		O3;O4;O5;O8		N	T2;T5			qPCR/RT-PCR	PW5	M0	CC2	PW5	O3	auto	Y	Y		AUTO_delta_firstpages	Semi-automated workflow	2025-12-14		P2	P2		Y	aurantiochytrium	limacinum	Aurantiochytrium limacinum	N	N	E5|CC2
S1-0150	DOI:10.1007/s00253-023-12823-7	Metabolic response to a heterologous poly-3-hydroxybutyrate (PHB) pathway in Phaeodactylum tricornutum	2024	38212969	10.1007/s00253-023-12823-7	P2	Animal model		E3	Phaeodactylum	Phaeodactylum tricornutum				CC5			4 days		O3;O4;O5		N	T1;T2;T3;T8					M0	CC5	PW0	O3	auto	Y	Y		AUTO_delta_firstpages	Semi-automated workflow	2025-12-14		P2	P2		Y	phaeodactylum	tricornutum	Phaeodactylum tricornutum	N	N	E3|CC5
S1-0151	DOI:10.1007/s10616-021-00494-z	Paramylon extracted from Euglena gracilis EOD-1 augmented the expression of SIRT1	2021	34629749	10.1007/s10616-021-00494-z	P2	Animal model		E2	Euglena	Euglena gracilis				CC7		oral	15 days		O3;O4		N	T1;T3;T5;T8			qPCR/RT-PCR		M0	CC7	PW0	O3	auto		N		AUTO_delta_firstpages	Semi-automated workflow	2025-12-14		P2	P2			euglena	gracilis	Euglena gracilis	N	N	E2|CC7
S1-0152	DOI:10.1007/s10750-010-0380-y	Effects of light and nutrients on seasonal phytoplankton succession in a temperate eutrophic coastal lagoon	2010		10.1007/s10750-010-0380-y	P2	Animal model		E2	Diatom					CC7		oral	41 weeks		O4;O5		N	T1;T2;T5					M0	CC7	PW0	O4	auto		N		AUTO_delta_firstpages	Semi-automated workflow	2025-12-14		P2	P2			diatom	NR	Diatom sp.	N	N	E2|CC7
S1-0153	DOI:10.1007/s10750-022-04984-9	Ecosystem services provided by freshwater and marine diatoms	2022		10.1007/s10750-022-04984-9	P1	Human study		E5	Diatom					CC2					O3;O4;O5		N	T1;T2;T5					M0	CC2	PW0	O3	auto	Y	N		AUTO_delta_firstpages	Semi-automated workflow	2025-12-14		P1	P1			diatom	NR	Diatom sp.	N	N	E5|CC2
S1-0154	DOI:10.1007/s10811-013-9984-8	Effect on supplementation of Spirulina maxima enriched with Cu on production performance, metabolical and physiological parameters in fattening pigs	2013	24027355	10.1007/s10811-013-9984-8	P2	Animal model		E5	Spirulina/Arthrospira	Spirulina maxima			Astaxanthin	CC1		diet	87 days		O1;O2;O3;O4		N	T1;T3;T4;T8					M0	CC1	PW0	O1	auto	Y	Y		AUTO_delta_firstpages	Semi-automated workflow	2025-12-14		P2	P2		Y	arthrospira	maxima	Arthrospira maxima	Y	Y	E5|CC1
S1-0155	DOI:10.1007/s10811-016-0961-x	Isolation and purification of all-trans diadinoxanthin and all-trans diatoxanthin from diatom Phaeodactylum tricornutum	2016	28344388	10.1007/s10811-016-0961-x	P2	Animal model		E4	Diatom	Phaeodactylum tricornutum			Fucoxanthin	CC1		diet	2 days		O3;O4;O5		N	T1;T2					M0	CC1	PW0	O3	auto	Y	N		AUTO_delta_firstpages	Semi-automated workflow	2025-12-14		P2	P2			phaeodactylum	tricornutum	Phaeodactylum tricornutum	N	N	E4|CC1
S1-0156	DOI:10.1007/s10811-018-1563-6	Environmental and nutrient conditions influence fucoxanthin productivity of the marine diatom Phaeodactylum tricornutum grown on palm oil mill effluent	2018		10.1007/s10811-018-1563-6	P2	Animal model	2	E5	Diatom	Phaeodactylum tricornutum			Fucoxanthin	CC1			1 week		O3;O4;O5		N	T1;T2					M0	CC1	PW0	O3	auto	Y	Y		AUTO_delta_firstpages	Semi-automated workflow	2025-12-14		P2	P2		Y	phaeodactylum	tricornutum	Phaeodactylum tricornutum	N	N	E5|CC1
S1-0157	DOI:10.1007/s10811-018-1681-1	Essential and toxic elements in commercial microalgal food supplements	2018		10.1007/s10811-018-1681-1	P1	Human study	10	E3	Microalgae	Arthrospira spp				CC6					O1;O3;O4;O5;O7		N	T1;T2;T3;T8					M0	CC6	PW0	O1	auto	Y	Y		AUTO_delta_firstpages	Semi-automated workflow	2025-12-14		P1	P1		Y	arthrospira	NR	Arthrospira sp.	Y	Y	E3|CC6
S1-0158	DOI:10.1007/s10811-020-02195-0	Toxicity study of Chlorella vulgaris water extract on female Sprague Dawley rats by using the Organization for Economic Cooperation and Development (OECD) Guideline 420	2020		10.1007/s10811-020-02195-0	P2	Animal model		E2	Chlorella	Chlorella vulgaris				CC6		oral (gavage)	14 days		O1;O2;O3;O4;O5		N	T1;T2;T3;T4;T6;T8				PW5	M0	CC6	PW5	O1	auto	Y	Y		AUTO_delta_firstpages	Semi-automated workflow	2025-12-14		P2	P2		Y	chlorella	vulgaris	Chlorella vulgaris	N	N	E2|CC6
S1-0159	DOI:10.1007/s10811-020-02280-4	The acidophilic microalga Coccomyxa onubensis and atorvastatin equally improve antihyperglycemic and antihyperlipidemic protective effects on rats fed on high-fat diets	2020		10.1007/s10811-020-02280-4	P2	Animal model		E8	Microalgae					CC7		diet			O2;O4		N						M0	CC7	PW0	O2	auto		N		AUTO_delta_firstpages	Semi-automated workflow	2025-12-14		P2	P2			microalgae	NR	Microalgae sp.	N	N	E8|CC7
S1-0160	DOI:10.1007/s10811-021-02372-9	Docking and in silico toxicity assessment of Arthrospira compounds as potential antiviral agents against SARS-Co V-2	2021	33776210	10.1007/s10811-021-02372-9	P1	Human study		E6	Arthrospira	Arthrospira compounds			Astaxanthin	CC1			3 months		O1;O3;O4;O5		N	T1;T2;T3					M0	CC1	PW0	O1	auto	Y	Y		AUTO_delta_firstpages	Semi-automated workflow	2025-12-14		P1	P1		Y	arthrospira	NR	Arthrospira sp.	Y	Y	E6|CC1
S1-0161	DOI:10.1007/s10811-022-02856-2	Interdependence of fucoxanthin biosynthesis and fucoxanthin-chlorophyll a/c binding proteins in Phaeodactylum tricornutum under different light intensities	2022		10.1007/s10811-022-02856-2	P2	Animal model		E4	Phaeodactylum	Phaeodactylum tricornutum			Fucoxanthin	CC1	10 ppm		10 days		O1;O3;O4;O5		N	T1;T2			qPCR/RT-PCR		M0	CC1	PW0	O1	auto	Y	N		AUTO_delta_firstpages	Semi-automated workflow	2025-12-14		P2	P2			phaeodactylum	tricornutum	Phaeodactylum tricornutum	N	N	E4|CC1
S1-0162	DOI:10.1007/s10811-022-02893-x	Comparing three different Phaeodactylum tricornutum strains for the production of chrysolaminarin in flat panel airlift photobioreactors	2022		10.1007/s10811-022-02893-x	P2	Animal model		E5	Phaeodactylum	Phaeodactylum tricornutum			Fucoxanthin	CC1		diet	5 days		O2;O3;O4;O5		N	T1;T2;T3;T8					M0	CC1	PW0	O2	auto	Y	N		AUTO_delta_firstpages	Semi-automated workflow	2025-12-14		P2	P2			phaeodactylum	tricornutum	Phaeodactylum tricornutum	N	N	E5|CC1
S1-0163	DOI:10.1007/s10811-023-02995-0	Assessment of optimal growth conditions for biomass and exopolysaccharides production in the thermotolerant cyanobacterium Phormidium sp. ETS-05	2023		10.1007/s10811-023-02995-0	P1	Human study	4	E7	Cyanobacteria	Arthrospira platensis			Astaxanthin	CC1			9 days		O1;O3;O4;O5;O8		N	T1;T2			qPCR/RT-PCR		M0	CC1	PW0	O1	auto	Y	Y		AUTO_delta_firstpages	Semi-automated workflow	2025-12-14		P1	P1		Y	arthrospira	platensis	Arthrospira platensis	Y	Y	E7|CC1
S1-0164	DOI:10.1007/s10811-023-03026-8	Beta-glucan production of Phaeodactylum tricornutum, Monodopsis subterranea and Cylindrotheca fusiformis during nitrogen depletion	2023		10.1007/s10811-023-03026-8	P2	Animal model	3	E6	Phaeodactylum	Phaeodactylum tricornutum			Fucoxanthin	CC1		diet	14 days		O2;O3;O4;O5		N	T1;T2;T3;T5;T8					M0	CC1	PW0	O2	auto	Y	N		AUTO_delta_firstpages	Semi-automated workflow	2025-12-14		P2	P2			phaeodactylum	tricornutum	Phaeodactylum tricornutum	N	N	E6|CC1
S1-0165	DOI:10.1007/s11099-007-0010-8	Effect of chromium on photosystem 2 in the unicellular green alga, Chlorella pyrenoidosa	2007		10.1007/s11099-007-0010-8	P2	Animal model		E5	Chlorella	Chlorella pyrenoidosa				CC2					O3;O4;O5		N	T1;T2			Western blot		M0	CC2	PW0	O3	auto	Y	Y		AUTO_delta_firstpages	Semi-automated workflow	2025-12-14		P2	P2		Y	chlorella	pyrenoidosa	Chlorella pyrenoidosa	N	N	E5|CC2
S1-0166	DOI:10.1007/s11104-010-0374-6	Isotopic analysis of cyanobacterial nitrogen fixation associated with subarctic lichen and bryophyte species	2010		10.1007/s11104-010-0374-6	P2	Animal model		E5	Cyanobacteria					CC2		oral			O3;O4;O5		N	T1;T2;T3;T5					M0	CC2	PW0	O3	auto	Y	N		AUTO_delta_firstpages	Semi-automated workflow	2025-12-14		P2	P2			cyanobacteria	NR	Cyanobacteria sp.	Y	Y	E5|CC2
S1-0167	DOI:10.1007/s11130-017-0628-z	Sensory, Physico-Chemical and Water Sorption Properties of Corn Extrudates Enriched with Spirulina	2017	28866858	10.1007/s11130-017-0628-z	P2	Animal model	3	E7	Spirulina/Arthrospira	Spirulina original			Phycocyanin	CC3		diet	45 days		O2;O3;O4		N	T1					M0	CC3	PW0	O2	auto	Y	Y		AUTO_delta_firstpages	Semi-automated workflow	2025-12-14		P2	P2		Y	arthrospira	NR	Arthrospira sp.	Y	Y	E7|CC3
S1-0168	DOI:10.1007/s11157-023-09679-8	Software sensors in the monitoring of microalgae cultivations	2024		10.1007/s11157-023-09679-8	P2	Animal model		E7	Microalgae	Arthrospira platensis			Astaxanthin	CC1		oral			O3;O4;O5		N	T1;T2					M0	CC1	PW0	O3	auto	Y	N		AUTO_delta_firstpages	Semi-automated workflow	2025-12-14		P2	P2			arthrospira	platensis	Arthrospira platensis	Y	Y	E7|CC1
S1-0169	DOI:10.1007/s11367-023-02209-2	Life cycle assessment of microalgal cultivation medium: biomass, glycerol, and beta-carotene production by Dunaliella salina and Dunaliella tertiolecta	2023	39655262	10.1007/s11367-023-02209-2	P2	Animal model		E5	Microalgae	Dunaliella salina				CC2					O3;O4;O7		N	T1					M0	CC2	PW0	O3	auto	Y	Y		AUTO_delta_firstpages	Semi-automated workflow	2025-12-14		P2	P2		Y	dunaliella	salina	Dunaliella salina	N	N	E5|CC2
S1-0170	DOI:10.1007/s12011-022-03318-z	Evaluation of Cadmium or Lead Exposure with Nannochloropsis oculata Mitigation on Productive Performance, Biochemical, and Oxidative Stress Biomarkers in Barki Rams	2022	35705889	10.1007/s12011-022-03318-z	P1	Human study	6	E5	Nannochloropsis	Nannochloropsis oculata			EPA	CC2	1 mg/kg	oral	60 days		O1;O2;O3;O4;O5		N	T1;T2;T3;T8					M0	CC2	PW0	O1	auto	Y	Y		AUTO_delta_firstpages	Semi-automated workflow	2025-12-14		P1	P1		Y	nannochloropsis	oculata	Nannochloropsis oculata	N	N	E5|CC2
S1-0171	DOI:10.1007/s12011-023-03771-4	Toxicity Evaluation, Oxidative, and Immune Responses of Mercury on Nile Tilapia: Modulatory Role of Dietary Nannochloropsis oculata	2023	37491615	10.1007/s12011-023-03771-4	P2	Animal model	6	E5	Nannochloropsis	Nannochloropsis oculata				CC2	100 g/kg	diet	21 days		O1;O3;O4;O5;O6		N	T1;T2;T3;T4;T5;T6;T8			qPCR/RT-PCR		M0	CC2	PW0	O1	auto	Y	Y		AUTO_delta_firstpages	Semi-automated workflow	2025-12-14		P2	P2		Y	nannochloropsis	oculata	Nannochloropsis oculata	N	N	E5|CC2
S1-0172	DOI:10.1007/s12035-021-02353-6	Carotenoid Extract Derived from Euglena gracilis Overcomes Lipopolysaccharide-Induced Neuroinflammation in Microglia: Role of NF-κB and Nrf2 Signaling Pathways	2021	33745115	10.1007/s12035-021-02353-6	P2	Animal model	3	E6	Euglena	Euglena gracilis				CC4		diet	14 days		O3;O4;O5;O6;O7		Y	T1;T2;T6;T8	NF-κB;TNF-α	Gene/Protein	qPCR/RT-PCR	PW3	M2	CC4	PW3	O3	auto	Y	Y		AUTO_delta_firstpages	Semi-automated workflow	2025-12-14		P2	P2		Y	euglena	gracilis	Euglena gracilis	N	N	E6|CC4
S1-0173	DOI:10.1007/s13765-016-0151-1	Evaluation of the anti-obesity effect of the microalga Phaeodactylum tricornutum	2016		10.1007/s13765-016-0151-1	P1	Human study		E5	Microalgae	Phaeodactylum tricornutum			Fucoxanthin	CC1		diet	12 weeks		O1;O2;O3;O4		Y	T1;T5	AMPK	Gene/Protein		PW1	M2	CC1	PW1	O1	auto	Y	N		AUTO_delta_firstpages	Semi-automated workflow	2025-12-14		P1	P1			phaeodactylum	tricornutum	Phaeodactylum tricornutum	N	N	E5|CC1
S1-0174	DOI:10.1007/s40518-014-0011-8	Potential of Bioenergy Production from Microalgae	2014		10.1007/s40518-014-0011-8	P2	Animal model		E2	Microalgae	Chlamydomonas reinhardtii				CC6					O3;O4		N	T1					M0	CC6	PW0	O3	auto	Y	Y		AUTO_delta_firstpages	Semi-automated workflow	2025-12-14		P2	P2		Y	chlamydomonas	reinhardtii	Chlamydomonas reinhardtii	N	N	E2|CC6
S1-0175	DOI:10.1007/s42978-023-00272-7	A Low Omega-3 Index and High AA/EPA Ratio in American College Football Players are Both Improved Following 5 Weeks of DHA-Rich Algae Oil Supplementation	2024		10.1007/s42978-023-00272-7	P2	Animal model	47	E5	Microalgae (algal oil)				DHA	CC2	1125 mg/day	diet	5 weeks		O1;O3;O4;O5;O6		N	T2;T4;T6					M0	CC2	PW0	O1	auto	Y	N		AUTO_delta_firstpages | missing_core_fields | QC6_FINAL	Semi-automated workflow	2025-12-15		P2	P2			microalgae	NR	Microalgae sp.	N	N	E5|CC2
S1-0176	DOI:10.1007/s43450-023-00470-y	Spirulina and Thymoquinone Protect Against Methotrexate-Induced Hepatic Injury in Rats	2023		10.1007/s43450-023-00470-y	P2	Animal model	7	E7	Spirulina/Arthrospira	Spirulina and			Phycocyanin	CC3	500 mg/kg	oral	1 week		O2;O3;O4;O5;O6;O7		Y	T1;T2;T3;T5;T6;T8	TNF-α	Gene/Protein		PW3	M1	CC3	PW3	O2	auto	Y	Y		AUTO_delta_firstpages	Semi-automated workflow	2025-12-14		P2	P2		Y	Mixed/Multiple	Mixed/Multiple	Mixed/Multiple	N	N	E7|CC3
S1-0177	DOI:10.1016/j.algal.2023.103247	Symbiotic interactions in the lichen Ramalina farinacea dramatically modify NO biosynthetic source in Trebouxia microalgae	2023		10.1016/j.algal.2023.103247	P2	Animal model		E6	Microalgae	Chlorella spp				CC4		oral	21 days		O3;O4;O5		N	T1;T2;T5;T8			Western blot		M0	CC4	PW0	O3	auto	Y	Y		AUTO_delta_firstpages	Semi-automated workflow	2025-12-14		P2	P2		Y	chlorella	NR	Chlorella sp.	N	N	E6|CC4
S1-0178	DOI:10.1016/j.clinthera.2014.05.049	Glucomannan Plus Spirulina-Enriched Squid Surimi Prevents Ampk Inhibition On Zucker FA/FA Rats Fed Hyperlipemic Diets	2014		10.1016/j.clinthera.2014.05.049	P2	Animal model		E1	Spirulina/Arthrospira	Spirulina powder				CC6	3 g/kg	diet	7 weeks		O3;O4		N		AMPK	Gene/Protein		PW1	M0	CC6	PW1	O3	auto	Y	N		AUTO_delta_firstpages	Semi-automated workflow	2025-12-14		P2	P2			arthrospira	NR	Arthrospira sp.	Y	Y	E1|CC6
S1-0179	DOI:10.1016/j.ecolmodel.2023.110275	Water quality modeling of a eutrophic drinking water source: Impact of future climate on Cyanobacterial blooms	2023		10.1016/j.ecolmodel.2023.110275	P2	Animal model		E2	Cyanobacteria					CC7		oral			O3;O4;O5		N	T1;T2;T3					M0	CC7	PW0	O3	auto		Y		AUTO_delta_firstpages	Semi-automated workflow	2025-12-14		P2	P2		Y	cyanobacteria	NR	Cyanobacteria sp.	Y	Y	E2|CC7
S1-0180	DOI:10.1016/j.foodchem.2024.139165	The production of FAHFA is enhanced when Haematococcus pluvialis is grown in CO2	2024	38574520	10.1016/j.foodchem.2024.139165	P2	Animal model		E5	Haematococcus	Haematococcus pluvialis			Astaxanthin	CC1	20 ppm	diet	10 days		O2;O3;O4;O5		N	T1;T2					M0	CC1	PW0	O2	auto	Y	N		AUTO_delta_firstpages	Semi-automated workflow	2025-12-14		P2	P2			haematococcus	pluvialis	Haematococcus pluvialis	N	N	E5|CC1
S1-0181	DOI:10.1016/j.jff.2019.103741	Effect of Spirulina lipids on high-fat and high-sucrose diet induced obesity and hepatic lipid accumulation in C57BL/6J mice	2019		10.1016/j.jff.2019.103741	P2	Animal model		E5	Spirulina/Arthrospira	Spirulina lipids				CC2		diet	12 weeks		O1;O2;O4		Y	T1;T3	SREBP	Gene/Protein		PW5	M1	CC2	PW5	O1	auto	Y	N		AUTO_delta_firstpages	Semi-automated workflow	2025-12-14		P2	P2			arthrospira	NR	Arthrospira sp.	Y	Y	E5|CC2
S1-0182	DOI:10.1016/j.jff.2020.104344	Evaluation of the ameliorative effect of Spirulina (Arthrospira platensis) supplementation on parameters relating to lead poisoning and obesity in C57BL/6J mice	2021		10.1016/j.jff.2020.104344	P2	Animal model		E8	Spirulina/Arthrospira	Arthrospira platensis				CC6					O2;O4		N	T1;T8					M0	CC6	PW0	O2	auto	Y	N		AUTO_delta_firstpages	Semi-automated workflow	2025-12-14		P2	P2			arthrospira	platensis	Arthrospira platensis	Y	Y	E8|CC6
S1-0185	DOI:10.1016/j.tifs.2023.104280	Research trends and current requirements and challenges in the industrial production of spirulina as a food source	2023		10.1016/j.tifs.2023.104280	P1	Human study	3335	E7	Spirulina/Arthrospira	Arthrospira cyanobacteria			Phycocyanin	CC3			6 months		O3;O4;O5		N	T1;T2;T8					M0	CC3	PW0	O3	auto	Y	Y		AUTO_delta_firstpages	Semi-automated workflow	2025-12-14		P1	P1		Y	arthrospira	NR	Arthrospira sp.	Y	Y	E7|CC3
S1-0186	DOI:10.1016/j.tplants.2024.01.002	Ameliorating microalgal OMEGA production using omics platforms	2024	38350829	10.1016/j.tplants.2024.01.002	P2	Animal model		E5	Microalgae	Phaeodactylum tricornutum			DHA	CC2		diet			O3;O4;O6;O7		N		TNF-α	Gene/Protein		PW3;PW5	M0	CC2	PW3	O3	auto	Y	N		AUTO_delta_firstpages	Semi-automated workflow	2025-12-14		P2	P2			phaeodactylum	tricornutum	Phaeodactylum tricornutum	N	N	E5|CC2
S1-0187	DOI:10.1017/jan.2017.9	Enhancing the DHA content in milk from dairy cows by feeding ALL-G-RICH™	2017		10.1017/jan.2017.9	P1	Human study	18	E5	Aurantiochytrium	Aurantiochytrium limacinum			DHA	CC2	6 g/kg	diet	6 days		O1;O4		N	T1;T3					M0	CC2	PW0	O1	auto	Y	N		AUTO_delta_firstpages	Semi-automated workflow	2025-12-14		P1	P1			aurantiochytrium	limacinum	Aurantiochytrium limacinum	N	N	E5|CC2
S1-0188	DOI:10.1017/jns.2015.14	Metabolism, health and fillet nutritional quality in Atlantic salmon (Salmo salar) fed diets containing n-3-rich microalgae	2015	26495116	10.1017/jns.2015.14	P2	Animal model		E5	Microalgae				Astaxanthin	CC1	0 g/kg	diet	12 weeks		O1;O4;O5;O6;O7		Y	T1;T2;T3;T4;T5;T8	TNF-α	Gene/Protein	ELISA		M1	CC1	PW0	O1	auto	Y	Y		AUTO_delta_firstpages	Semi-automated workflow	2025-12-14		P2	P2		Y	microalgae	NR	Microalgae sp.	N	N	E5|CC1
S1-0189	DOI:10.1017/s000711450000177x	Soluble polysaccharide and biomass of red microalga Porphyridium sp. alter intestinal morphology and reduce serum cholesterol in rats	2000	11103217	10.1017/s000711450000177x	P2	Animal model		E6	Microalgae				EPA	CC2	67 g/kg	oral			O1;O2;O3;O4;O5;O8		N	T1;T2;T4;T5;T8				PW4	M0	CC2	PW4	O1	auto	Y	N		AUTO_delta_firstpages	Semi-automated workflow	2025-12-14		P2	P2			microalgae	NR	Microalgae sp.	N	N	E6|CC2
S1-0190	DOI:10.1017/s0007114513001943	Hepatoprotective effect of germanium-containing Spirulinain rats withd-galactosamine- and lipopolysaccharide-induced hepatitis	2013	23768655	10.1017/s0007114513001943	P2	Animal model		E7	Spirulina/Arthrospira	Spirulina platensis			Phycocyanin	CC3		oral	6 weeks		O1;O3;O4;O6;O7		Y	T1;T3;T4;T6;T8	TNF-α	Gene/Protein	ELISA	PW3	M2	CC3	PW3	O1	auto	Y	Y		AUTO_delta_firstpages	Semi-automated workflow	2025-12-14		P2	P2		Y	arthrospira	platensis	Arthrospira platensis	Y	Y	E7|CC3
S1-0191	DOI:10.1017/s0007114516004189	Anti-inflammatory effects of an oxylipin-containing lyophilised biomass from a microalga in a murine recurrent colitis model	2016	28025954	10.1017/s0007114516004189	P2	Animal model		E6	Microalgae	Chlamydomonas debaryana			EPA	CC2	100mg/kg	oral	2 weeks		O1;O3;O4;O5;O6		Y	T1;T2;T5;T7;T8	NF-κB;TNF-α;IL-6	Gene/Protein	Western blot	PW3	M1	CC2	PW3	O1	auto	Y	Y		AUTO_delta_firstpages	Semi-automated workflow	2025-12-14		P1	P2	FIXED_from_title_model_rule_	Y	chlamydomonas	NR	Chlamydomonas sp.	N	N	E6|CC2
S1-0192	DOI:10.1017/s0024282917000664	A multi-tool approach to assess microalgal diversity in lichens: isolation, Sanger sequencing, HTS and ultrastructural correlations	2018		10.1017/s0024282917000664	P2	Animal model		E3	Microalgae					CC7			30 days		O3;O4;O5		N	T1;T2;T5			qPCR/RT-PCR		M0	CC7	PW0	O3	auto		N		AUTO_delta_firstpages	Semi-automated workflow	2025-12-14		P2	P2			microalgae	NR	Microalgae sp.	N	N	E3|CC7
S1-0193	DOI:10.1023/b:phot.0000015455.69471.7a	Effect of High Temperature on Photosynthetic Electron Transport Activities of the Cyanobacterium Spirulina Platensis	2003		10.1023/b:phot.0000015455.69471.7a	P2	Animal model		E1	Spirulina/Arthrospira	Spirulina platensis				CC6					O3;O4;O5;O7		N	T1;T2;T6					M0	CC6	PW0	O3	auto	Y	N		AUTO_delta_firstpages	Semi-automated workflow	2025-12-14		P2	P2			arthrospira	platensis	Arthrospira platensis	Y	Y	E1|CC6
S1-0194	DOI:10.1038/ncomms14724	Global metabolic rewiring for improved CO2 fixation and chemical production in cyanobacteria	2017	28287087	10.1038/ncomms14724	P2	Animal model		E1	Cyanobacteria					CC6					O3;O4		N						M0	CC6	PW0	O3	auto	Y	N		AUTO_delta_firstpages	Semi-automated workflow	2025-12-14		P2	P2			cyanobacteria	NR	Cyanobacteria sp.	Y	Y	E1|CC6
S1-0195	DOI:10.1038/s41396-020-00781-1	A symbiotic nutrient exchange within the cyanosphere microbiome of the biocrust cyanobacterium,Microcoleus vaginatus	2020	32968213	10.1038/s41396-020-00781-1	P1	Human study		E3	Cyanobacteria					CC7					O1;O3;O4;O5;O8		N	T1;T2					M0	CC7	PW0	O1	auto		N		AUTO_delta_firstpages	Semi-automated workflow	2025-12-14		P1	P1			cyanobacteria	NR	Cyanobacteria sp.	Y	Y	E3|CC7
S1-0196	DOI:10.1038/s41467-022-28744-4	Microalgae-based oral microcarriers for gut microbiota homeostasis and intestinal protection in cancer radiotherapy	2022	35301299	10.1038/s41467-022-28744-4	P1	Human study	3	E1	Microalgae	Spirulina platensis				CC7		oral (gavage)	3 days		O1;O2;O4;O5		N	T2;T3;T5					M0	CC7	PW0	O1	auto		Y		AUTO_delta_firstpages	Semi-automated workflow	2025-12-14		P1	P1		Y	arthrospira	platensis	Arthrospira platensis	Y	Y	E1|CC7
S1-0197	DOI:10.1038/s41587-022-01249-7	Development of spirulina for the manufacture and oral delivery of protein therapeutics	2022	35314813	10.1038/s41587-022-01249-7	P1	Human study	81	E5	Spirulina/Arthrospira	Spirulina for			Fucoxanthin	CC1		oral	8 days		O1;O2;O3;O4;O5;O8		N	T1;T2;T3;T5;T8			qPCR/RT-PCR		M0	CC1	PW0	O1	auto	Y	Y		AUTO_delta_firstpages	Semi-automated workflow	2025-12-14		P1	P1		Y	arthrospira	NR	Arthrospira sp.	Y	Y	E5|CC1
S1-0198	DOI:10.1038/s41598-018-28064-y	Marine microalgae bioengineered Schizochytrium sp. meal hydrolysates inhibits acute inflammation	2018		10.1038/s41598-018-28064-y	P2	Animal model	5	E2	Microalgae	Schizochytrium sp.			DHA	CC2		oral	5 days		O1;O3;O4;O6		Y	T1;T3;T5	TNF-α;IL-6	Gene/Protein	ELISA	PW3	M1	CC2	PW3	O1	auto	Y	Y		AUTO_delta_firstpages	Semi-automated workflow	2025-12-14		P2	P2		Y	schizochytrium	NR	Schizochytrium sp.	N	N	E2|CC2
S1-0199	DOI:10.1038/s41598-018-32618-5	Sphaerocyclamide, a prenylated cyanobactin from the cyanobacterium Sphaerospermopsis sp. LEGE 00249	2018	30266955	10.1038/s41598-018-32618-5	P2	Animal model		E3	Cyanobacteria					CC6					O4;O7		N	T1					M0	CC6	PW0	O4	auto	Y	Y		AUTO_delta_firstpages	Semi-automated workflow	2025-12-14		P2	P2		Y	cyanobacteria	NR	Cyanobacteria sp.	Y	Y	E3|CC6
S1-0200	DOI:10.1038/s41598-020-58896-6	Spirulina maxima extract prevents activation of the NLRP3 inflammasome by inhibiting ERK signaling	2020	32034213	10.1038/s41598-020-58896-6	P2	Animal model	3	E7	Spirulina/Arthrospira	Spirulina maxima			Phycocyanin	CC3					O2;O3;O4;O5;O6;O7		Y	T1;T2;T5;T7;T8	NF-κB;TNF-α	Gene/Protein	qPCR/RT-PCR	PW3;PW5	M2	CC3	PW3	O2	auto	Y	Y		AUTO_delta_firstpages	Semi-automated workflow	2025-12-14		P2	P2		Y	arthrospira	maxima	Arthrospira maxima	Y	Y	E7|CC3
S1-0201	DOI:10.1038/s41598-020-63272-5	Spirulina platensis prevents oxidative stress and inflammation promoted by strength training in rats: dose-response relation study	2020	32286405	10.1038/s41598-020-63272-5	P2	Animal model	10	E7	Spirulina/Arthrospira	Spirulina platensis			Phycocyanin	CC3	150 mg/kg	oral (gavage)	8 weeks		O1;O2;O3;O4;O5;O6		Y	T1;T2;T3;T4;T8	NF-κB	Gene/Protein		PW3	M1	CC3	PW3	O1	auto	Y	Y		AUTO_delta_firstpages	Semi-automated workflow	2025-12-14		P2	P2		Y	arthrospira	platensis	Arthrospira platensis	Y	Y	E7|CC3
S1-0202	DOI:10.1038/s41598-020-64116-y	Toxicity of ten herbicides to the tropical marine microalgae Rhodomonas salina	2020	32376837	10.1038/s41598-020-64116-y	P2	Animal model	169	E3	Microalgae					CC6		oral			O3;O4		N	T1;T5					M0	CC6	PW0	O3	auto	Y	Y		AUTO_delta_firstpages	Semi-automated workflow	2025-12-14		P2	P2		Y	microalgae	NR	Microalgae sp.	N	N	E3|CC6
S1-0203	DOI:10.1038/s41598-020-64286-9	Effects of Schizochytrium and micro-minerals on immune, antioxidant, inflammatory and lipid-metabolism status of Micropterus salmoides fed high- and low-fishmeal diets	2020	32366883	10.1038/s41598-020-64286-9	P2	Animal model		E5	Schizochytrium	Schizochytrium and			DHA	CC2		diet	12 weeks		O2;O3;O4;O6		Y	T1;T3;T8	TNF-α	Gene/Protein	qPCR/RT-PCR	PW3;PW5	M1	CC2	PW3	O2	auto	Y	N		AUTO_delta_firstpages	Semi-automated workflow	2025-12-14		P2	P2			Mixed/Multiple	Mixed/Multiple	Mixed/Multiple	N	N	E5|CC2
S1-0204	DOI:10.1038/s41598-020-75693-3	Low dietary inclusion of nutraceuticals from microalgae improves feed efficiency and modifies intermediary metabolisms in gilthead sea bream (Sparus aurata)	2020	33122726	10.1038/s41598-020-75693-3	P2	Animal model	30	E6	Microalgae	Isochrysis galbana			Astaxanthin	CC1		diet	13 weeks		O1;O2;O3;O4		N	T1;T3;T4;T5;T8					M0	CC1	PW0	O1	auto	Y	N		AUTO_delta_firstpages	Semi-automated workflow	2025-12-14		P2	P2			isochrysis	galbana	Isochrysis galbana	N	N	E6|CC1
S1-0205	DOI:10.1038/s41598-020-76363-0	Toxicity of the herbicides diuron, propazine, tebuthiuron, and haloxyfop to the diatom Chaetoceros muelleri	2020	33177549	10.1038/s41598-020-76363-0	P2	Animal model	5	E3	Diatom					CC6		oral			O3;O4		N	T1					M0	CC6	PW0	O3	auto	Y	Y		AUTO_delta_firstpages	Semi-automated workflow	2025-12-14		P2	P2		Y	diatom	NR	Diatom sp.	N	N	E3|CC6
S1-0206	DOI:10.1038/s41598-021-01017-8	Docosahexaenoic acid-rich algae oil supplementation on breast milk fatty acid profile of mothers who delivered prematurely: a randomized clinical trial	2021	34728723	10.1038/s41598-021-01017-8	P1	Human study	196	E5	Schizochytrium				DHA	CC2	1200 mg/day	oral	14 days		O3;O4;O6		N	T1;T3;T6;T8					M0	CC2	PW0	O3	auto	Y	Y		AUTO_delta_firstpages | missing_core_fields | QC32_AUTOFINAL	Semi-automated workflow	2025-12-14		P1	P1		Y	schizochytrium	NR	Schizochytrium sp.	N	N	E5|CC2
S1-0207	DOI:10.1038/s41598-021-01255-w	Freeze-dried Nannochloropsis oceanica biomass protects eicosapentaenoic acid (EPA) from metabolization in the rumen of lambs	2021	34750444	10.1038/s41598-021-01255-w	P2	Animal model		E5	Nannochloropsis	Nannochloropsis oceanica			DHA	CC2		diet	3 weeks		O4;O5		N	T2;T5					M0	CC2	PW0	O4	auto	Y	N		AUTO_delta_firstpages	Semi-automated workflow	2025-12-14		P2	P2			nannochloropsis	oceanica	Nannochloropsis oceanica	N	N	E5|CC2
S1-0208	DOI:10.1038/s41598-021-84558-2	Marine cyanobacterium Spirulina maxima as an alternate to the animal cell culture medium supplement	2021	33649424	10.1038/s41598-021-84558-2	P3	In vitro/ex vivo		E2	Spirulina/Arthrospira	Spirulina maxima				CC5			3 days		O2;O4;O5;O7		N	T1;T2;T5;T8					M0	CC5	PW0	O2	auto	Y	Y		AUTO_delta_firstpages	Semi-automated workflow	2025-12-14		P2	P3	FIXED_from_title_model_rule_	Y	arthrospira	maxima	Arthrospira maxima	Y	Y	E2|CC5
S1-0209	DOI:10.1038/s41598-021-92013-5	Effects of orally administered Euglena gracilis and its reserve polysaccharide, paramylon, on gastric dysplasia in A4gnt knockout mice	2021	34210998	10.1038/s41598-021-92013-5	P2	Animal model		E6	Euglena	Euglena gracilis			DHA	CC2	50 mg/day	oral	20 weeks		O1;O3;O4;O6		Y	T1;T5	IL-6	Gene/Protein	qPCR/RT-PCR	PW3	M2	CC2	PW3	O1	auto	Y	N		AUTO_delta_firstpages	Semi-automated workflow	2025-12-14		P2	P2			euglena	gracilis	Euglena gracilis	N	N	E6|CC2
S1-0210	DOI:10.1038/s41598-021-98110-9	A novel random forest approach to revealing interactions and controls on chlorophyll concentration and bacterial communities during coastal phytoplankton blooms	2021	34620921	10.1038/s41598-021-98110-9	P2	Animal model		E2	Microalgae					CC7					O3;O4;O7;O8		N	T1					M0	CC7	PW0	O3	auto		Y		AUTO_delta_firstpages	Semi-automated workflow	2025-12-14		P2	P2		Y	microalgae	NR	Microalgae sp.	N	N	E2|CC7
S1-0211	DOI:10.1038/s41598-022-10059-5	Influence of Chlorella vulgaris on growth, digestibility and gut morphology and microbiota of weaned piglet	2022	35397660	10.1038/s41598-022-10059-5	P2	Animal model	11	E6	Chlorella	Chlorella vulgaris				CC4	87 g/day	diet	28 days		O1;O4		N	T5					M0	CC4	PW0	O1	auto	Y	N		AUTO_delta_firstpages	Semi-automated workflow	2025-12-14		P2	P2			chlorella	vulgaris	Chlorella vulgaris	N	N	E6|CC4
S1-0212	DOI:10.1038/s41598-022-12309-y	Manipulation of fatty acid profile and nutritional quality of Chlorella vulgaris by supplementing with citrus peel fatty acid	2022	35581315	10.1038/s41598-022-12309-y	P1	Human study		E6	Chlorella	Chlorella vulgaris			DHA	CC2		diet	12 days		O2;O3;O4;O5		N	T1;T2;T8					M0	CC2	PW0	O2	auto	Y	N		AUTO_delta_firstpages	Semi-automated workflow	2025-12-14		P1	P1			chlorella	vulgaris	Chlorella vulgaris	N	N	E6|CC2
S1-0213	DOI:10.1038/s41598-022-21466-z	Integrated Omics analysis of pig muscle metabolism under the effects of dietary Chlorella vulgaris and exogenous enzymes	2022	36216870	10.1038/s41598-022-21466-z	P2	Animal model		E1	Chlorella	Chlorella vulgaris			DHA	CC2		diet			O2;O3;O4		Y	T1;T4	SREBP	Gene/Protein		PW5	M1	CC2	PW5	O2	auto	Y	N		AUTO_delta_firstpages	Semi-automated workflow	2025-12-14		P2	P2			chlorella	vulgaris	Chlorella vulgaris	N	N	E1|CC2
S1-0214	DOI:10.1038/s41598-023-27629-w	Development of serum-free and grain-derived-nutrient-free medium using microalga-derived nutrients and mammalian cell-secreted growth factors for sustainable cultured meat production	2023	36627406	10.1038/s41598-023-27629-w	P3	In vitro/ex vivo	3	E3	Microalgae	Chlorella vulgaris				CC6					O3;O4		N	T1;T3;T4;T8					M0	CC6	PW0	O3	auto	Y	N		AUTO_delta_firstpages	Semi-automated workflow	2025-12-14		P2	P3	FIXED_from_title_model_rule_		chlorella	vulgaris	Chlorella vulgaris	N	N	E3|CC6
S1-0215	DOI:10.1038/s41598-023-41001-y	Purification and fractionation of phycobiliproteins from Arthrospira platensis and Corallina officinalis with evaluating their biological activities	2023	37652963	10.1038/s41598-023-41001-y	P2	Animal model		E7	Arthrospira	Arthrospira platensis			Phycocyanin	CC3		oral			O4		N	T1					M0	CC3	PW0	O4	auto	Y	N		AUTO_delta_firstpages	Semi-automated workflow	2025-12-14		P2	P2			arthrospira	platensis	Arthrospira platensis	Y	Y	E7|CC3
S1-0216	DOI:10.1038/s41598-024-66986-y	Identification and optimization of the key growth parameters involved in carotenoids production of the marine microalga Pavlova gyrans	2024	39060334	10.1038/s41598-024-66986-y	P1	Human study	4	E5	Microalgae	Nannochloropsis microalgae			DHA	CC2		oral (gavage)	15 days		O2;O3;O4;O5;O6;O7		Y	T1;T2;T3;T4;T6;T8	AKT	Gene/Protein			M1	CC2	PW0	O2	auto	Y	Y		AUTO_delta_firstpages	Semi-automated workflow	2025-12-14		P1	P1		Y	nannochloropsis	NR	Nannochloropsis sp.	N	N	E5|CC2
S1-0217	DOI:10.1038/s42003-021-01976-8	Enhancing carbohydrate repartitioning into lipid and carotenoid by disruption of microalgae starch debranching enzyme	2021	33837247	10.1038/s42003-021-01976-8	P2	Animal model		E6	Microalgae	Chlamydomonas reinhardtii				CC4		oral			O3;O4;O5		N	T1;T2					M0	CC4	PW0	O3	auto	Y	Y		AUTO_delta_firstpages	Semi-automated workflow	2025-12-14		P2	P2		Y	chlamydomonas	reinhardtii	Chlamydomonas reinhardtii	N	N	E6|CC4
S1-0218	DOI:10.1038/s43705-022-00199-0	Spatial self-segregation of pioneer cyanobacterial species drives microbiome organization in biocrusts	2022	37938289	10.1038/s43705-022-00199-0	P2	Animal model	30	E5	Cyanobacteria					CC2			9 days		O3;O4;O5;O8		N	T2;T5			qPCR/RT-PCR		M0	CC2	PW0	O3	auto	Y	N		AUTO_delta_firstpages	Semi-automated workflow	2025-12-14		P2	P2			cyanobacteria	NR	Cyanobacteria sp.	Y	Y	E5|CC2
S1-0219	DOI:10.1038/srep10036	Proteomic-based biotyping reveals hidden diversity within a microalgae culture collection: An example using Dunaliella	2015	25963242	10.1038/srep10036	P3	In vitro/ex vivo		E1	Microalgae	Dunaliella kaveh				CC7					O3;O4		N	T1;T3;T6					M0	CC7	PW0	O3	auto		N		AUTO_delta_firstpages	Semi-automated workflow	2025-12-14		P2	P3	FIXED_from_title_model_rule_		dunaliella	NR	Dunaliella sp.	N	N	E1|CC7
S1-0220	DOI:10.1039/d1gc03471e	Computer-aided solvent screening for the fractionation of wet microalgae biomass	2021		10.1039/d1gc03471e	P2	Animal model		E6	Microalgae	Phaeodactylum tricornutum			Fucoxanthin	CC1					O3;O4		N	T1					M0	CC1	PW0	O3	auto	Y	Y		AUTO_delta_firstpages	Semi-automated workflow	2025-12-14		P2	P2		Y	phaeodactylum	tricornutum	Phaeodactylum tricornutum	N	N	E6|CC1
S1-0221	DOI:10.1039/d1ra01425k	Improved biorefinery pathways of marine diatoms using a water miscible ionic liquid and its colloidal solution: efficient lipid extraction and in situ synthesis of fluorescent carbon dots for bio-imaging applications	2021	35478834	10.1039/d1ra01425k	P1	Human study		E4	Diatom	Chlorella vulgaris			Fucoxanthin	CC1			15 days		O1;O2;O3;O4;O5		N	T1;T2;T5;T6					M0	CC1	PW0	O1	auto	Y	Y		AUTO_delta_firstpages	Semi-automated workflow	2025-12-14		P1	P1		Y	chlorella	vulgaris	Chlorella vulgaris	N	N	E4|CC1
S1-0222	DOI:10.1039/d3ay02261g	Resolving phytosterols in microalgae using offline two-dimensional reversed phase liquid chromatography-supercritical fluid chromatography coupled with quadrupole time-of-flight mass spectrometry	2024	38525815	10.1039/d3ay02261g	P1	Human study		E5	Microalgae	Scenedesmus obliquus				CC2					O1;O3;O4;O5		N	T1;T2					M0	CC2	PW0	O1	auto	Y	N		AUTO_delta_firstpages	Semi-automated workflow	2025-12-14		P1	P1			scenedesmus	obliquus	Scenedesmus obliquus	N	N	E5|CC2
S1-0223	DOI:10.1046/j.1444-2906.2000.00050.x	Effect of dietary catechin and Spirulina on vitamin C metabolism in red sea bream	2000		10.1046/j.1444-2906.2000.00050.x	P1	Human study	10	E5	Spirulina/Arthrospira	Spirulina has				CC2		diet	41 days		O1;O3;O4;O5		N	T1;T2;T3;T4;T8				PW5	M0	CC2	PW5	O1	auto	Y	Y		AUTO_delta_firstpages	Semi-automated workflow	2025-12-14		P1	P1		Y	arthrospira	NR	Arthrospira sp.	Y	Y	E5|CC2
S1-0224	DOI:10.1051/bioconf/20249202011	Activity of Sea Cucumber and Spirulina in Wound Healing and Blood Glucose Decreasing in Streptozotocin- Induced Diabetic Rats	2024		10.1051/bioconf/20249202011	P2	Animal model		E2	Spirulina/Arthrospira	Spirulina had				CC7	2840 mg/kg	oral (gavage)	14 days		O1;O3;O4		N	T1;T3;T8					M0	CC7	PW0	O1	auto		N		AUTO_delta_firstpages	Semi-automated workflow	2025-12-14		P2	P2			arthrospira	NR	Arthrospira sp.	Y	Y	E2|CC7
S1-0225	DOI:10.1051/bioconf/20249202013	Protein Characterization in Edible Coating for Snack Bar Enriched with Spirulina	2024		10.1051/bioconf/20249202013	P1	Human study		E6	Spirulina/Arthrospira	Spirulina protein				CC4		diet			O1;O2;O3;O4;O5;O6		N	T1;T2					M0	CC4	PW0	O1	auto	Y	N		AUTO_delta_firstpages	Semi-automated workflow	2025-12-14		P1	P1			arthrospira	NR	Arthrospira sp.	Y	Y	E6|CC4
S1-0226	DOI:10.1051/e3sconf/202123203010	Fucoxanthin, A Xanthophyll from Macro- and Microalgae: Extraction Techniques, Bioactivities and Their Potential Application in Nutra- and Cosmeceutical Industries	2021		10.1051/e3sconf/202123203010	P2	Animal model		E4	Microalgae	Phaeodactylum tricornutum			Fucoxanthin	CC1		diet			O4		N	T3					M0	CC1	PW0	O4	auto	Y	Y		AUTO_delta_firstpages	Semi-automated workflow	2025-12-14		P2	P2		Y	phaeodactylum	tricornutum	Phaeodactylum tricornutum	N	N	E4|CC1
S1-0227	DOI:10.1051/limn/2015014	Responses of phytoplankton functional groups to simulated winter warming	2015		10.1051/limn/2015014	P2	Animal model	3	E5	Scenedesmus	Scenedesmus obliquus				CC2			1 month		O4;O5		N	T1;T2					M0	CC2	PW0	O4	auto	Y	Y		AUTO_delta_firstpages	Semi-automated workflow	2025-12-14		P2	P2		Y	scenedesmus	obliquus	Scenedesmus obliquus	N	N	E5|CC2
S1-0228	DOI:10.1051/limn/2015037	The response of phytoplankton in a subtropical lake to the cessation of aquaculture: a case study of Lake Dianshan, China	2016		10.1051/limn/2015037	P2	Animal model	11	E2	Cyanobacteria				EPA	CC2		oral	29 days		O2;O3;O4		N	T1					M0	CC2	PW0	O2	auto	Y	Y		AUTO_delta_firstpages	Semi-automated workflow	2025-12-14		P2	P2		Y	cyanobacteria	NR	Cyanobacteria sp.	Y	Y	E2|CC2
S1-0229	DOI:10.1051/ocl.2008.0204	DHAid™ – The vegetarian source	2008		10.1051/ocl.2008.0204	P1	Human study		E5	Microalgae				DHA	CC2	200 mg/day	diet	8 weeks		O2;O3;O4;O7		N	T1;T3;T6;T8					M0	CC2	PW0	O2	auto	Y	Y		AUTO_delta_firstpages	Semi-automated workflow	2025-12-14		P1	P1		Y	microalgae	NR	Microalgae sp.	N	N	E5|CC2
S1-0230	DOI:10.1051/ocl/2015015	Marine microalgae used as food supplements and their implication in preventing cardiovascular diseases	2015		10.1051/ocl/2015015	P2	Animal model	4	E5	Microalgae	Chlorella vulgaris			Fucoxanthin	CC1		diet	7 weeks		O1;O2;O3;O4;O5		N	T1;T3;T5;T8					M0	CC1	PW0	O1	auto	Y	Y		AUTO_delta_firstpages	Semi-automated workflow	2025-12-14		P2	P2		Y	chlorella	vulgaris	Chlorella vulgaris	N	N	E5|CC1
S1-0231	DOI:10.1051/ocl/2024005	Variations in Chlorella lipid content in commercial and in-lab produced biomass	2024		10.1051/ocl/2024005	P1	Human study		E6	Chlorella	Chlorella lipid				CC4	6%	diet			O1;O3;O4;O5		N	T1;T2					M0	CC4	PW0	O1	auto	Y	N		AUTO_delta_firstpages	Semi-automated workflow	2025-12-14		P1	P1			chlorella	NR	Chlorella sp.	N	N	E6|CC4
S1-0232	DOI:10.1055/a-1320-1061	Marine Phytoplankton Improves Exercise Recovery in Humans and Activates Repair Mechanisms in Rats	2020	33352600	10.1055/a-1320-1061	P2	Animal model	12	E2	Microalgae	Tetraselmis chuii				CC6		diet	6 weeks		O1;O3;O4;O5		N	T1;T2;T4;T5;T8					M0	CC6	PW0	O1	auto	Y	N		AUTO_delta_firstpages	Semi-automated workflow	2025-12-14		P1	P2	FIXED_from_title_model_rule_		tetraselmis	chuii	Tetraselmis chuii	N	N	E2|CC6
S1-0233	DOI:10.1055/s-2009-1216531	Enhancement of Natural Killer Cell Activity and Phagocytosis in Healthy Subjects by Immulina, a Spirulina Extract Enriched for Braun Type Lipoproteins	2009		10.1055/s-2009-1216531	P1	Human study		E6	Spirulina/Arthrospira	Spirulina extract				CC4	300 mg/kg	oral	13 days		O2;O3;O4;O6;O7		Y	T1;T5;T7;T8	NF-κB	Gene/Protein		PW3	M2	CC4	PW3	O2	auto	Y	Y		AUTO_delta_firstpages	Semi-automated workflow	2025-12-14		P1	P1		Y	arthrospira	NR	Arthrospira sp.	Y	Y	E6|CC4
S1-0234	DOI:10.1079/bjn20051658	Influence of an algal triacylglycerol containing docosahexaenoic acid (22:6n-3) and docosapentaenoic acid (22:5n-6) on cardiovascular risk factors in healthy men and women	2006	16512939	10.1079/bjn20051658	P1	Human study		E5	Schizochytrium	Crypthecodinium cohnii			DHA	CC2		diet	4 weeks		O1;O2;O3;O4;O6		N	T3;T4;T8					M0	CC2	PW0	O1	auto	Y	Y		AUTO_delta_firstpages	Semi-automated workflow	2025-12-14		P1	P1		Y	crypthecodinium	cohnii	Crypthecodinium cohnii	N	N	E5|CC2
S1-0235	DOI:10.1079/bjn20051720	Microalgal docosahexaenoic acid decreases plasma triacylglycerol in normolipidaemic vegetarians: a randomised trial	2006	16571158	10.1079/bjn20051720	P1	Human study		E5	Microalgae				DHA	CC2	1000 ppm	diet	8 weeks		O1;O2;O3;O4;O5		N	T2;T3;T5;T8					M0	CC2	PW0	O1	auto	Y	N		AUTO_delta_firstpages	Semi-automated workflow	2025-12-14		P1	P1			microalgae	NR	Microalgae sp.	N	N	E5|CC2
S1-0236	DOI:10.1080/23311932.2024.2417836	An exploratory investigation of lipid-lowering potential of spirulina ( Arthrospira platensis ) targeting apoprotein-E in chronic hyperlipidemic wistar albino rats	2024		10.1080/23311932.2024.2417836	P2	Animal model		E1	Spirulina/Arthrospira	Arthrospira platensis				CC5	300 mg/kg	diet			O2;O4		N	T3					M0	CC5	PW0	O2	auto	Y	N		AUTO_delta_firstpages	Semi-automated workflow	2025-12-14		P2	P2			arthrospira	platensis	Arthrospira platensis	Y	Y	E1|CC5
S1-0237	DOI:10.1080/26388081.2021.1975502	9-cis and all-trans beta-carotene isomers of super critical CO2-extracted Dunaliella oil are absorbed and accumulated in mouse tissues	2021		10.1080/26388081.2021.1975502	P2	Animal model		E5	Dunaliella	Dunaliella oil				CC2		diet			O3;O4		N	T1;T3;T8					M0	CC2	PW0	O3	auto	Y	N		AUTO_delta_firstpages	Semi-automated workflow	2025-12-14		P2	P2			dunaliella	NR	Dunaliella sp.	N	N	E5|CC2
S1-0238	DOI:10.1093/aob/mcz181	Ultrastructural and biochemical analyses reveal cell wall remodelling in lichen-forming microalgae submitted to cyclic desiccation–rehydration	2019	31679006	10.1093/aob/mcz181	P3	In vitro/ex vivo		E6	Microalgae	Nannochloropsis oculata				CC4					O1;O3;O4;O6;O7;O8		N	T1;T5;T7;T8					M0	CC4	PW0	O1	auto	Y	N		AUTO_delta_firstpages	Semi-automated workflow	2025-12-14		P2	P3	FIXED_from_title_model_rule_		nannochloropsis	oculata	Nannochloropsis oculata	N	N	E6|CC4
S1-0240	DOI:10.1093/gbe/evu039	Serial Gene Losses and Foreign DNA Underlie Size and Sequence Variation in the Plastid Genomes of Diatoms	2014	24567305	10.1093/gbe/evu039	P2	Animal model		E6	Diatom	Phaeodactylum tricornutum				CC4		oral			O3;O4		N	T1				PW5	M0	CC4	PW5	O3	auto	Y	N		AUTO_delta_firstpages	Semi-automated workflow	2025-12-14		P2	P2			phaeodactylum	tricornutum	Phaeodactylum tricornutum	N	N	E6|CC4
S1-0242	DOI:10.1093/jas/skaa278.197	137 Dietary Supplementations of Ethanolamine and Serine Enhance Docosahexaenoic Acid Deposition in Eggs of Laying Hens	2020		10.1093/jas/skaa278.197	P2	Animal model	10	E8	Microalgae				DHA	CC2	26.3 g/kg	diet	3 wk		O3;O4		N	T3					M0	CC2	PW0	O3	auto	Y	N		AUTO_delta_firstpages	Semi-automated workflow	2025-12-14		P2	P2			microalgae	NR	Microalgae sp.	N	N	E8|CC2
S1-0243	DOI:10.1093/jas/skaa403	Replacing fish oil and astaxanthin by microalgal sources produced different metabolic responses in juvenile rainbow trout fed 2 types of practical diets	2020	33515472	10.1093/jas/skaa403	P2	Animal model		E5	Microalgae				Astaxanthin	CC1		diet	26 weeks		O2;O3;O4		N	T1;T3;T4					M0	CC1	PW0	O2	auto	Y	N		AUTO_delta_firstpages	Semi-automated workflow	2025-12-14		P2	P2			microalgae	NR	Microalgae sp.	N	N	E5|CC1
S1-0244	DOI:10.1093/jas/skz166	Effect of lipopolysaccharide-induced immune stimulation and maternal fish oil and microalgae supplementation during late pregnancy on nursery pig hypothalamic–pituitary–adrenal function1	2019	31081510	10.1093/jas/skz166	P1	Human study	48	E6	Microalgae				DHA	CC2	10 µg/kg	oral	4 weeks		O2;O3;O4;O6;O7		Y	T1;T5;T6;T8	TNF-α;IL-6	Gene/Protein	ELISA	PW3	M1	CC2	PW3	O2	auto	Y	Y		AUTO_delta_firstpages | FT_unclear | QC32_AUTOFINAL	Semi-automated workflow	2025-12-14		P1	P1		Y	microalgae	NR	Microalgae sp.	N	N	E6|CC2
S1-0245	DOI:10.1093/molbev/msab317	Citrullination Was Introduced into Animals by Horizontal Gene Transfer from Cyanobacteria	2021	34730808	10.1093/molbev/msab317	P2	Animal model		E8	Cyanobacteria					CC6					O3;O4		N						M0	CC6	PW0	O3	auto	Y	N		AUTO_delta_firstpages	Semi-automated workflow	2025-12-14		P2	P2			cyanobacteria	NR	Cyanobacteria sp.	Y	Y	E8|CC6
S1-0246	DOI:10.1093/nar/13.3.873	An ATP-dependent supercoiling topoisomerase of Chlamydomonas reinhardtiiaffects accumulation of specific chforoplast transcripts	1985	2987813	10.1093/nar/13.3.873	P2	Animal model		E5	Chlamydomonas	Chlamydomonas reinhardtii				CC2					O3;O4		N						M0	CC2	PW0	O3	auto	Y	N		AUTO_delta_firstpages	Semi-automated workflow	2025-12-14		P2	P2			chlamydomonas	reinhardtii	Chlamydomonas reinhardtii	N	N	E5|CC2
S1-0247	DOI:10.1093/plankt/fbac029	Half-century trends in alpha and beta diversity of phytoplankton summer communities in the Helsinki Archipelago, the Baltic Sea	2022	36751485	10.1093/plankt/fbac029	P2	Animal model	3515	E3	Cyanobacteria					CC7		oral			O3;O4;O5		N	T1;T2;T3					M0	CC7	PW0	O3	auto		N		AUTO_delta_firstpages	Semi-automated workflow	2025-12-14		P2	P2			cyanobacteria	NR	Cyanobacteria sp.	Y	Y	E3|CC7
S1-0248	DOI:10.1093/plcell/koab025	Single-cell RNA sequencing of batch Chlamydomonas cultures reveals heterogeneity in their diurnal cycle phase	2021	33585940	10.1093/plcell/koab025	P3	In vitro/ex vivo		E5	Chlamydomonas	Chlamydomonas cultures				CC2		oral			O3;O4;O5		N	T2;T8					M0	CC2	PW0	O3	auto	Y	N		AUTO_delta_firstpages	Semi-automated workflow	2025-12-14		P2	P3	FIXED_from_title_model_rule_		chlamydomonas	NR	Chlamydomonas sp.	N	N	E5|CC2
S1-0249	DOI:10.1093/plcell/koae168	Complementary environmental analysis and functional characterization of lower glycolysis-gluconeogenesis in the diatom plastid	2024	38842420	10.1093/plcell/koae168	P1	Human study		E8	Diatom	Phaeodactylum tricornutum				CC6					O1;O3;O4		N	T5					M0	CC6	PW0	O1	auto	Y	N		AUTO_delta_firstpages	Semi-automated workflow	2025-12-14		P1	P1			phaeodactylum	tricornutum	Phaeodactylum tricornutum	N	N	E8|CC6
S1-0250	DOI:10.1093/plphys/kiac396	Medium-chain triglyceride production in Nannochloropsis via a fatty acid chain length discriminating mechanism	2022	36040196	10.1093/plphys/kiac396	P1	Human study	3	E5	Nannochloropsis	Nannochloropsis via			EPA	CC2		diet	5 days		O2;O3;O4;O5		N	T1;T2;T5				PW5	M0	CC2	PW5	O2	auto	Y	N		AUTO_delta_firstpages	Semi-automated workflow	2025-12-14		P1	P1			nannochloropsis	NR	Nannochloropsis sp.	N	N	E5|CC2
S1-0251	DOI:10.1098/rstb.2016.0408	Structure and properties of oil bodies in diatoms	2017	28717018	10.1098/rstb.2016.0408	P2	Animal model		E5	Diatom	Chlamydomonas reinhardtii			EPA	CC2		oral	1 day		O3;O4;O5		N	T1;T2;T8				PW5	M0	CC2	PW5	O3	auto	Y	Y		AUTO_delta_firstpages	Semi-automated workflow	2025-12-14		P2	P2		Y	chlamydomonas	reinhardtii	Chlamydomonas reinhardtii	N	N	E5|CC2
S1-0252	DOI:10.1101/2020.05.01.073155	Acyl-lipid desaturases and Vipp1 cooperate in cyanobacteria to produce novel omega-3 PUFA-containing glycolipids	2020		10.1101/2020.05.01.073155	P2	Animal model	3	E5	Cyanobacteria				DHA	CC2		diet			O2;O4		N	T1;T6;T8					M0	CC2	PW0	O2	auto	Y	N		AUTO_delta_firstpages | FT_unclear | QC32_AUTOFINAL	Semi-automated workflow	2025-12-14		P2	P2			cyanobacteria	NR	Cyanobacteria sp.	Y	Y	E5|CC2
S1-0253	DOI:10.1101/2020.09.03.20184556	Nutritional efficacy of Chlorella supplementation depends on the individual gut environment: randomized control study	2020		10.1101/2020.09.03.20184556	P1	Human study		E8	Chlorella	Chlorella supplementation				CC5		diet	14 days		O2;O3;O4;O6;O8		N	T1;T5					M0	CC5	PW0	O2	auto	Y	N		AUTO_delta_firstpages	Semi-automated workflow	2025-12-14		P1	P1			chlorella	NR	Chlorella sp.	N	N	E8|CC5
S1-0254	DOI:10.1101/2021.01.25.427910	Expression and manufacturing of protein therapeutics in spirulina	2021		10.1101/2021.01.25.427910	P2	Animal model		E7	Spirulina/Arthrospira	Spirulina expression			Phycocyanin	CC3		oral	2 weeks		O3;O4;O8		N	T3;T5			qPCR/RT-PCR		M0	CC3	PW0	O3	auto	Y	N		AUTO_delta_firstpages	Semi-automated workflow	2025-12-14		P2	P2			arthrospira	NR	Arthrospira sp.	Y	Y	E7|CC3
S1-0255	DOI:10.1101/2021.10.11.463869	Evaluation of the Therapeutic Potential of Oral Phycocyanin-Rich Spirulina Extract in Neuropsychiatric Disorders	2021		10.1101/2021.10.11.463869	P1	Human study		E7	Spirulina/Arthrospira	Spirulina extract			Phycocyanin	CC3	545 mg/kg	oral	3 weeks		O1;O2;O3;O4;O5		N	T1;T2;T4;T6					M0	CC3	PW0	O1	auto	Y	Y		AUTO_delta_firstpages	Semi-automated workflow	2025-12-14		P1	P1		Y	arthrospira	NR	Arthrospira sp.	Y	Y	E7|CC3
S1-0256	DOI:10.1101/2021.11.28.470214	Multi-omics Analyses Provide Insight into the Biosynthesis Pathways of Fucoxanthin in Isochrysis galbana	2021		10.1101/2021.11.28.470214	P2	Animal model		E4	Isochrysis	Isochrysis galbana			Fucoxanthin	CC1			7 days		O4		N	T1					M0	CC1	PW0	O4	auto	Y	N		AUTO_delta_firstpages	Semi-automated workflow	2025-12-14		P2	P2			isochrysis	galbana	Isochrysis galbana	N	N	E4|CC1
S1-0257	DOI:10.1101/2021.12.16.473001	Water soluble polysaccharides from Spirulina platensis exhibited cyto/DNA protection and suppress the growth of gastric cancer cells via modulation of galectin-3	2021		10.1101/2021.12.16.473001	P3	In vitro/ex vivo		E7	Spirulina/Arthrospira	Spirulina platensis			Phycocyanin	CC3		diet			O3;O4		N	T1					M0	CC3	PW0	O3	auto	Y	N		AUTO_delta_firstpages	Semi-automated workflow	2025-12-14		P2	P3	FIXED_from_title_model_rule_		arthrospira	platensis	Arthrospira platensis	Y	Y	E7|CC3
S1-0258	DOI:10.1101/2022.01.04.474942	Exploring the onset of B 12 -based mutualisms using a recently evolved Chlamydomonas auxotroph and B 12 -producing bacteria	2022		10.1101/2022.01.04.474942	P1	Human study		E8	Chlamydomonas	Chlamydomonas auxotroph				CC6					O1;O3;O4		N	T5					M0	CC6	PW0	O1	auto	Y	N		AUTO_delta_firstpages	Semi-automated workflow	2025-12-14		P1	P1			chlamydomonas	NR	Chlamydomonas sp.	N	N	E8|CC6
S1-0259	DOI:10.1101/2022.03.26.485907	Characteristics of N 6 -methyladenosine modification during sexual reproduction of Chlamydomonas reinhardtii	2022		10.1101/2022.03.26.485907	P2	Animal model	1	E8	Chlamydomonas	Chlamydomonas reinhardtii				CC6					O1;O4		N						M0	CC6	PW0	O1	auto	Y	N		AUTO_delta_firstpages	Semi-automated workflow	2025-12-14		P2	P2			chlamydomonas	reinhardtii	Chlamydomonas reinhardtii	N	N	E8|CC6
S1-0260	DOI:10.1101/2023.01.30.526236	Seasonal Shifts in Community Composition and Proteome Expression in a Sulfur-Cycling Cyanobacterial Mat	2023		10.1101/2023.01.30.526236	P2	Animal model		E8	Cyanobacteria					CC6		oral			O4;O5;O8		N	T1;T2;T3					M0	CC6	PW0	O4	auto	Y	Y		AUTO_delta_firstpages	Semi-automated workflow	2025-12-14		P2	P2		Y	cyanobacteria	NR	Cyanobacteria sp.	Y	Y	E8|CC6
S1-0261	DOI:10.1101/2023.09.07.556696	Untargeted Metabolomics to Expand the Chemical Space of the Marine Diatom Skeletonema marinoi	2023		10.1101/2023.09.07.556696	P2	Animal model		E8	Diatom				EPA	CC2					O3;O4		N	T1;T5					M0	CC2	PW0	O3	auto	Y	Y		AUTO_delta_firstpages	Semi-automated workflow	2025-12-14		P2	P2		Y	diatom	NR	Diatom sp.	N	N	E8|CC2
S1-0262	DOI:10.1101/2024.02.07.579333	Temporal Dynamics of Cyanobacterial Bloom Community Composition and Toxin Production from Urban Lakes	2024	38370816	10.1101/2024.02.07.579333	P2	Animal model		E3	Cyanobacteria				EPA	CC2		oral			O3;O4;O8		N	T1;T3					M0	CC2	PW0	O3	auto	Y	Y		AUTO_delta_firstpages	Semi-automated workflow	2025-12-14		P2	P2		Y	cyanobacteria	NR	Cyanobacteria sp.	Y	Y	E3|CC2
S1-0263	DOI:10.1101/531145	Ecological niche differentiation in soil cyanobacterial communities across the globe	2019		10.1101/531145	P2	Animal model		E5	Cyanobacteria					CC2					O3;O4		N	T1;T5					M0	CC2	PW0	O3	auto	Y	N		AUTO_delta_firstpages	Semi-automated workflow	2025-12-14		P2	P2			cyanobacteria	NR	Cyanobacteria sp.	Y	Y	E5|CC2
S1-0264	DOI:10.1101/831339	RNA recognition by the E2 subunit of the chloroplast pyruvate dehydrogenase complex from Chlamydomonas	2019		10.1101/831339	P2	Animal model		E2	Chlamydomonas	Chlamydomonas daniel				CC6					O4		N				Western blot		M0	CC6	PW0	O4	auto	Y	N		AUTO_delta_firstpages	Semi-automated workflow	2025-12-14		P2	P2			chlamydomonas	NR	Chlamydomonas sp.	N	N	E2|CC6
S1-0265	DOI:10.1104/pp.119.4.1557	Characterization of Mutants with Alterations of the Phosphorylation Site in the D2 Photosystem II Polypeptide of Chlamydomonas reinhardtii1	1999	10198115	10.1104/pp.119.4.1557	P2	Animal model		E3	Chlamydomonas	Chlamydomonas reinhardtii				CC6		diet			O3;O4;O5		N	T2			Western blot		M0	CC6	PW0	O3	auto	Y	N		AUTO_delta_firstpages	Semi-automated workflow	2025-12-14		P2	P2			chlamydomonas	reinhardtii	Chlamydomonas reinhardtii	N	N	E3|CC6
S1-0266	DOI:10.1104/pp.17.00491	Two Glycerol-3-Phosphate Dehydrogenases from Chlamydomonas Have Distinct Roles in Lipid Metabolism	2017	28588114	10.1104/pp.17.00491	P2	Animal model		E6	Chlamydomonas	Chlamydomonas have				CC4					O2;O3;O4;O5		N	T1;T2			qPCR/RT-PCR		M0	CC4	PW0	O2	auto	Y	N		AUTO_delta_firstpages	Semi-automated workflow	2025-12-14		P2	P2			chlamydomonas	NR	Chlamydomonas sp.	N	N	E6|CC4
S1-0267	DOI:10.1104/pp.40.3.452	Fatty Acid Synthesis by Extracts of Euglena	1965	14314033	10.1104/pp.40.3.452	P2	Animal model		E2	Euglena	Euglena fatty				CC7					O3;O4		N	T1;T3					M0	CC7	PW0	O3	auto		N		AUTO_delta_firstpages	Semi-automated workflow	2025-12-14		P2	P2			euglena	NR	Euglena sp.	N	N	E2|CC7
S1-0268	DOI:10.1111/1462-2920.16035	Exploring the onset of B 12 ‐based mutualisms using a recently evolved Chlamydomonas auxotroph and B 12 ‐producing bacteria	2022	35593514	10.1111/1462-2920.16035	P1	Human study	5	E5	Chlamydomonas	Chlamydomonas auxotroph				CC2		oral	3 days		O1;O3;O4;O5;O8		N	T1;T2;T5					M0	CC2	PW0	O1	auto	Y	N		AUTO_delta_firstpages	Semi-automated workflow	2025-12-14		P1	P1			chlamydomonas	NR	Chlamydomonas sp.	N	N	E5|CC2
S1-0269	DOI:10.1111/brv.13164	Zooming in the plastisphere: the ecological interface for phytoplankton–plastic interactions in aquatic ecosystems	2024	39542439	10.1111/brv.13164	P1	Human study	244	E6	Microalgae	Phaeodactylum tricornutum				CC4					O1;O3;O4		N	T1;T5					M0	CC4	PW0	O1	auto	Y	Y		AUTO_delta_firstpages	Semi-automated workflow	2025-12-14		P1	P1		Y	phaeodactylum	tricornutum	Phaeodactylum tricornutum	N	N	E6|CC4
S1-0270	DOI:10.1111/jpy.12934	What's in a name? The case of cyanobacteria	2019	31618454	10.1111/jpy.12934	P2	Animal model		E7	Cyanobacteria				Phycocyanin	CC3					O3;O4;O5;O8		N	T1;T2;T5					M0	CC3	PW0	O3	auto	Y	N		AUTO_delta_firstpages	Semi-automated workflow	2025-12-14		P2	P2			cyanobacteria	NR	Cyanobacteria sp.	Y	Y	E7|CC3
S1-0271	DOI:10.1111/jpy.13042	Hemiselmis andersenii and Chlorella stigmatophora As New Sources of High‐value Compounds: A Lipidomic Approach	2020	32683702	10.1111/jpy.13042	P2	Animal model		E3	Chlorella	Chlorella stigmatophora				CC5					O2;O4		N						M0	CC5	PW0	O2	auto	Y	N		AUTO_delta_firstpages	Semi-automated workflow	2025-12-14		P2	P2			chlorella	NR	Chlorella sp.	N	N	E3|CC5
S1-0272	DOI:10.1111/tpj.12781	Establishing Chlamydomonas reinhardtii as an industrial biotechnology host	2015	25641561	10.1111/tpj.12781	P1	Human study		E5	Chlamydomonas	Chlamydomonas reinhardtii			Astaxanthin	CC1					O2;O3;O4;O5;O7;O8		N	T1;T2;T5					M0	CC1	PW0	O2	auto	Y	Y		AUTO_delta_firstpages	Semi-automated workflow	2025-12-14		P1	P1		Y	chlamydomonas	reinhardtii	Chlamydomonas reinhardtii	N	N	E5|CC1
S1-0273	DOI:10.11159/icepr19.140	The Five Different Faces of the Diatoms	2019		10.11159/icepr19.140	P1	Human study		E5	Diatom	Phaeodactylum tricornutum			Fucoxanthin	CC1		diet	6 month		O4		N	T1;T3;T6;T7					M0	CC1	PW0	O4	auto	Y	Y		AUTO_delta_firstpages	Semi-automated workflow	2025-12-14		P1	P1		Y	phaeodactylum	tricornutum	Phaeodactylum tricornutum	N	N	E5|CC1
S1-0274	DOI:10.1155/2013/169517	Prevention of Atherosclerosis Progression by 9-cis-β-Carotene Rich Alga Dunaliellain apo E-Deficient Mice	2013	24175283	10.1155/2013/169517	P2	Animal model	70	E5	Dunaliella	Dunaliella inhibits				CC2		diet	12 weeks		O2;O3;O4;O6		N	T1;T3;T5;T8					M0	CC2	PW0	O2	auto	Y	N		AUTO_delta_firstpages	Semi-automated workflow	2025-12-14		P2	P2			dunaliella	NR	Dunaliella sp.	N	N	E5|CC2
S1-0275	DOI:10.1155/2013/604535	Amelioration of Cadmium-Produced Teratogenicity and Genotoxicity in Mice Given Arthrospira maxima (Spirulina) Treatment	2013	24369479	10.1155/2013/604535	P2	Animal model		E7	Arthrospira	Arthrospira maxima			Phycocyanin	CC3	800 mg/kg	oral			O1;O2;O3;O4;O5;O6;O7		N	T1;T2;T3;T6;T8			ELISA		M0	CC3	PW0	O1	auto	Y	Y		AUTO_delta_firstpages	Semi-automated workflow	2025-12-14		P2	P2		Y	arthrospira	maxima	Arthrospira maxima	Y	Y	E7|CC3
S1-0276	DOI:10.1155/2013/657849	Gastrointestinal Elimination of Perfluorinated Compounds Using Cholestyramine and Chlorella pyrenoidosa	2013	24106616	10.1155/2013/657849	P1	Human study		E5	Chlorella	Chlorella pyrenoidosa				CC2		oral	28 weeks		O1;O2;O3;O4;O8		N	T1;T3;T4;T5;T6;T8				PW4	M0	CC2	PW4	O1	auto	Y	Y		AUTO_delta_firstpages	Semi-automated workflow	2025-12-14		P1	P1		Y	chlorella	pyrenoidosa	Chlorella pyrenoidosa	N	N	E5|CC2
S1-0277	DOI:10.1155/2013/729413	CD59 Underlines the Antiatherosclerotic Effects of C-Phycocyanin on Mice	2013	24319687	10.1155/2013/729413	P2	Animal model		E7	Spirulina/Arthrospira	Spirulina platensis			Phycocyanin	CC3	100 mg/kg	oral (gavage)	12 weeks		O2;O3;O4;O5;O6		N	T1;T2;T3;T4;T7;T8			qPCR/RT-PCR	PW5	M0	CC3	PW5	O2	auto	Y	Y		AUTO_delta_firstpages	Semi-automated workflow	2025-12-14		P2	P2		Y	arthrospira	platensis	Arthrospira platensis	Y	Y	E7|CC3
S1-0278	DOI:10.1155/2014/391542	Enhancement of Biodiesel Production from Marine Alga,Scenedesmus sp. through In Situ Transesterification Process Associated with Acidic Catalyst	2014	24689039	10.1155/2014/391542	P2	Animal model		E5	Scenedesmus	Scenedesmus and				CC2		diet			O2;O3;O4;O5		N	T1;T2;T8					M0	CC2	PW0	O2	auto	Y	Y		AUTO_delta_firstpages	Semi-automated workflow	2025-12-14		P2	P2		Y	Mixed/Multiple	Mixed/Multiple	Mixed/Multiple	N	N	E5|CC2
S1-0279	DOI:10.1155/2016/7174351	Antioxidant Potential of Spirulina platensis Mitigates Oxidative Stress and Reprotoxicity Induced by Sodium Arsenite in Male Rats	2016	26881036	10.1155/2016/7174351	P2	Animal model	8	E7	Spirulina/Arthrospira	Spirulina platensis			Phycocyanin	CC3	6.3 mg/kg	oral	8 weeks		O1;O2;O3;O4;O6;O7		Y	T1;T3;T5;T6;T7;T8	NF-κB;TNF-α;IL-6	Gene/Protein	ELISA	PW3	M1	CC3	PW3	O1	auto	Y	Y		AUTO_delta_firstpages	Semi-automated workflow	2025-12-14		P2	P2		Y	arthrospira	platensis	Arthrospira platensis	Y	Y	E7|CC3
S1-0280	DOI:10.1155/2016/7803846	Medical Application of Spirulina platensis Derived C‐Phycocyanin	2016	27293463	10.1155/2016/7803846	P1	Human study	1	E7	Spirulina/Arthrospira	Spirulina platensis			Phycocyanin	CC3	30 g/kg	oral (gavage)	12 weeks		O1;O2;O3;O4;O6;O7		Y	T1;T3;T4;T5;T6;T7;T8	PPARγ/PPARG;TNF-α;IL-6;AKT	Gene/Protein		PW2;PW3	M2	CC3	PW2	O1	auto	Y	Y		AUTO_delta_firstpages	Semi-automated workflow	2025-12-14		P1	P1		Y	arthrospira	platensis	Arthrospira platensis	Y	Y	E7|CC3
S1-0281	DOI:10.1155/2017/4625932	Effects of Astaxanthin on Reverse Cholesterol Transport and Atherosclerosis in Mice	2017	29226138	10.1155/2017/4625932	P2	Animal model	6	E5	Haematococcus	Haematococcus pluvialis			Astaxanthin	CC1		diet	2 weeks		O2;O3;O4;O5;O6;O8		Y	T2;T3;T4;T7;T8	NF-κB	Gene/Protein		PW4;PW5	M2	CC1	PW4	O2	auto	Y	N		AUTO_delta_firstpages	Semi-automated workflow	2025-12-14		P2	P2			haematococcus	pluvialis	Haematococcus pluvialis	N	N	E5|CC1
S1-0282	DOI:10.1155/2019/7838149	Supplementation with Spirulina platensis Modulates Aortic Vascular Reactivity through Nitric Oxide and Antioxidant Activity	2019	31772708	10.1155/2019/7838149	P1	Human study	5	E7	Spirulina/Arthrospira	Spirulina platensis			Phycocyanin	CC3	500 mg/kg	oral (gavage)	2 months		O1;O2;O3;O4;O5;O6		Y	T1;T2;T3;T4;T5;T8	AKT	Gene/Protein			M2	CC3	PW0	O1	auto	Y	Y		AUTO_delta_firstpages	Semi-automated workflow	2025-12-14		P1	P1		Y	arthrospira	platensis	Arthrospira platensis	Y	Y	E7|CC3
S1-0283	DOI:10.1155/2019/8394648	Chlorella vulgaris Modulates Genes and Muscle-Specific micro RNAs Expression to Promote Myoblast Differentiation in Culture	2019	31428175	10.1155/2019/8394648	P3	In vitro/ex vivo	3	E5	Chlorella	Chlorella vulgaris				CC2		oral			O2;O3;O4;O5;O6		Y	T1;T2;T3;T4;T5;T8	IRS-1/IRS1;AKT	Gene/Protein	qPCR/RT-PCR	PW5	M1	CC2	PW5	O2	auto	Y	N		AUTO_delta_firstpages	Semi-automated workflow	2025-12-14		P1	P3	FIXED_from_title_model_rule_		chlorella	vulgaris	Chlorella vulgaris	N	N	E5|CC2
S1-0284	DOI:10.1155/2020/1295492	Dunaliella salina Attenuates Diabetic Neuropathy Induced by STZ in Rats: Involvement of Thioredoxin	2020	31998774	10.1155/2020/1295492	P2	Animal model	8	E3	Dunaliella	Dunaliella salina				CC6	50 mg/kg	oral	2 days		O2;O3;O4;O5;O6		Y	T1;T2;T3;T4;T6;T8	TNF-α;IL-6	Gene/Protein	ELISA	PW3	M2	CC6	PW3	O2	auto	Y	Y		AUTO_delta_firstpages	Semi-automated workflow	2025-12-14		P2	P2		Y	dunaliella	salina	Dunaliella salina	N	N	E3|CC6
S1-0285	DOI:10.1155/2020/2916104	[Retracted] ERK1/2 Pathway Is Involved in the Enhancement of Fatty Acids from Phaeodactylum tricornutum Extract (PTE) on Hair Follicle Cell Proliferation	2020	33178821	10.1155/2020/2916104	P3	In vitro/ex vivo		E6	Phaeodactylum	Phaeodactylum tricornutum			Fucoxanthin	CC1		oral	10 days		O3;O4;O5;O6		Y	T1;T2;T3;T5;T7;T8	NF-κB;TNF-α;AKT	Gene/Protein	Western blot	PW3	M2	CC1	PW3	O3	auto	Y	Y		AUTO_delta_firstpages	Semi-automated workflow	2025-12-14		P2	P3	FIXED_from_title_model_rule_	Y	phaeodactylum	tricornutum	Phaeodactylum tricornutum	N	N	E6|CC1
S1-0287	DOI:10.1155/2022/8789903	Inhibitory Effects of Parachlorella Beijerinckii Extracts on the Formation of Advanced Glycation End Products and Glycative Stress-Induced Inflammation in an In Vitro Skin Dermis-Like Model	2022	36387367	10.1155/2022/8789903	P3	In vitro/ex vivo	4	E6	Chlorella	Chlorella industry			Astaxanthin	CC1		oral	16 months		O3;O4;O5;O6		Y	T1;T2;T4;T8	TNF-α;IL-6	Gene/Protein	qPCR/RT-PCR	PW3	M2	CC1	PW3	O3	auto	Y	Y		AUTO_delta_firstpages	Semi-automated workflow	2025-12-14		P3	P3		Y	chlorella	NR	Chlorella sp.	N	N	E6|CC1
S1-0288	DOI:10.11603/mcch.2410-681x.2017.v0.i3.8202	Changes of indicators of the oxidative status of rats in experimentaltype 2 diabetes and their correction by a selenium-chrome-lipid substances from Chlorella vulgaris Beij	2017		10.11603/mcch.2410-681x.2017.v0.i3.8202	P2	Animal model	8	E8	Chlorella	Chlorella vulgaris				CC7					O3;O4		N						M0	CC7	PW0	O3	auto		N		AUTO_delta_firstpages	Semi-automated workflow	2025-12-14		P2	P2			chlorella	vulgaris	Chlorella vulgaris	N	N	E8|CC7
S1-0289	DOI:10.11606/d.10.2019.tde-26022019-155454	Efeito da suplementação com microalgas ricas em ácido docosahexaenóico durante o período periparto sobre a involução uterina de éguas	2019		10.11606/d.10.2019.tde-26022019-155454	P1	Human study		E8	Microalgae					CC7							N						M0	CC7	PW0	O0	auto		N		AUTO_delta_firstpages | missing_core_fields | QC32_AUTOFINAL	Semi-automated workflow	2025-12-14		P1	P1			microalgae	NR	Microalgae sp.	N	N	E8|CC7
S1-0290	DOI:10.11606/t.9.2019.tde-06022019-101558	Evaluation of Dunaliella salina growth and corresponding β-carotene production in tubular photobioreactor	2019		10.11606/t.9.2019.tde-06022019-101558	P2	Animal model		E2	Dunaliella	Dunaliella salina				CC6					O4;O5		N	T1;T2					M0	CC6	PW0	O4	auto	Y	N		AUTO_delta_firstpages	Semi-automated workflow	2025-12-14		P2	P2			dunaliella	salina	Dunaliella salina	N	N	E2|CC6
S1-0291	DOI:10.1167/tvst.8.6.20	Dietary Spirulina Supplementation Protects Visual Function From Photostress by Suppressing Retinal Neurodegeneration in Mice	2019	31788349	10.1167/tvst.8.6.20	P2	Animal model	5	E7	Spirulina/Arthrospira	Spirulina supplementation			Phycocyanin	CC3	70 mg/kg	diet	4 weeks		O1;O3;O4;O5;O6;O7		N	T1;T2;T3;T4;T5;T6;T7;T8			qPCR/RT-PCR		M0	CC3	PW0	O1	auto	Y	Y		AUTO_delta_firstpages	Semi-automated workflow	2025-12-14		P2	P2		Y	arthrospira	NR	Arthrospira sp.	Y	Y	E7|CC3
S1-0292	DOI:10.1186/1471-2148-11-187	Genome fluctuations in cyanobacteria reflect evolutionary, developmental and adaptive traits	2011	21718514	10.1186/1471-2148-11-187	P2	Animal model		E5	Cyanobacteria					CC2		oral			O3;O4;O8		N	T1;T5;T8					M0	CC2	PW0	O3	auto	Y	N		AUTO_delta_firstpages	Semi-automated workflow	2025-12-14		P2	P2			cyanobacteria	NR	Cyanobacteria sp.	Y	Y	E5|CC2
S1-0293	DOI:10.1186/1471-2148-11-45	The origin of multicellularity in cyanobacteria	2011	21320320	10.1186/1471-2148-11-45	P2	Animal model		E8	Cyanobacteria	Arthrospira platensis				CC7					O3;O4;O8		N	T1					M0	CC7	PW0	O3	auto		N		AUTO_delta_firstpages	Semi-automated workflow	2025-12-14		P2	P2			arthrospira	platensis	Arthrospira platensis	Y	Y	E8|CC7
S1-0294	DOI:10.1186/1472-6882-14-390	Preventive effects of Chlorella on skeletal muscle atrophy in muscle-specific mitochondrial aldehyde dehydrogenase 2 activity-deficient mice	2014	25305781	10.1186/1472-6882-14-390	P2	Animal model	7	E5	Chlorella	Chlorella could				CC2		diet	6 months		O1;O3;O4;O5;O6		Y	T1;T2;T3;T4;T6;T8	IL-6	Gene/Protein	ELISA	PW3	M2	CC2	PW3	O1	auto	Y	N		AUTO_delta_firstpages	Semi-automated workflow	2025-12-14		P2	P2			chlorella	NR	Chlorella sp.	N	N	E5|CC2
S1-0295	DOI:10.1186/1472-6882-14-470	Effects of fish oil and spirulina on oxidative stress and inflammation in hypercholesterolemic hamsters	2014	25481402	10.1186/1472-6882-14-470	P1	Human study	84	E5	Spirulina/Arthrospira	Spirulina has			DHA	CC2	0.08 g/kg	diet	8 weeks		O1;O2;O3;O4;O5;O6		Y	T1;T2;T3;T8	TNF-α	Gene/Protein	ELISA	PW3	M1	CC2	PW3	O1	auto	Y	N		AUTO_delta_firstpages	Semi-automated workflow	2025-12-14		P1	P1			arthrospira	NR	Arthrospira sp.	Y	Y	E5|CC2
S1-0296	DOI:10.1186/1475-2891-13-57	Impact of daily Chlorella consumption on serum lipid and carotenoid profiles in mildly hypercholesterolemic adults: a double-blinded, randomized, placebo-controlled study	2014	24920270	10.1186/1475-2891-13-57	P1	Human study	63	E2	Chlorella	Chlorella consumption				CC5	5 g/day	diet	4 weeks		O1;O2;O3;O4		N	T1;T3;T5;T8					M0	CC5	PW0	O1	auto	Y	Y		AUTO_delta_firstpages	Semi-automated workflow	2025-12-14		P1	P1		Y	chlorella	NR	Chlorella sp.	N	N	E2|CC5
S1-0297	DOI:10.1186/1754-6834-7-81	Regulation of the cholesterol biosynthetic pathway and its integration with fatty acid biosynthesis in the oleaginous microalga Nannochloropsis oceanica	2014	24920959	10.1186/1754-6834-7-81	P2	Animal model		E5	Microalgae	Nannochloropsis oceanica			EPA	CC2		oral			O2;O3;O4		Y	T1;T3	SREBP	Gene/Protein		PW5	M2	CC2	PW5	O2	auto	Y	N		AUTO_delta_firstpages	Semi-automated workflow	2025-12-14		P2	P2			nannochloropsis	oceanica	Nannochloropsis oceanica	N	N	E5|CC2
S1-0298	DOI:10.1186/2049-1891-4-53	Dual potential of microalgae as a sustainable biofuel feedstock and animal feed	2013	24359607	10.1186/2049-1891-4-53	P2	Animal model		E6	Microalgae	Chlorella and			EPA	CC2		diet	3 wk		O1;O2;O3;O4		N	T1;T3;T4;T5;T8					M0	CC2	PW0	O1	auto	Y	Y		AUTO_delta_firstpages	Semi-automated workflow	2025-12-14		P2	P2		Y	Mixed/Multiple	Mixed/Multiple	Mixed/Multiple	N	N	E6|CC2
S1-0299	DOI:10.1186/gb-2003-4-3-209	Genomics and chloroplast evolution: what did cyanobacteria do for plants?	2003	12620099	10.1186/gb-2003-4-3-209	P2	Animal model		E1	Cyanobacteria	Euglena endosymbiotic				CC6					O3;O4		N	T1;T3;T8					M0	CC6	PW0	O3	auto	Y	N		AUTO_delta_firstpages	Semi-automated workflow	2025-12-14		P2	P2			euglena	NR	Euglena sp.	N	N	E1|CC6
S1-0300	DOI:10.1186/gb-2010-11-8-r85	Digital expression profiling of novel diatom transcripts provides insight into their biological functions	2010	20738856	10.1186/gb-2010-11-8-r85	P2	Animal model		E2	Diatom	Phaeodactylum tricornutum				CC5			3 days		O3;O4;O5		N	T1;T2					M0	CC5	PW0	O3	auto	Y	N		AUTO_delta_firstpages	Semi-automated workflow	2025-12-14		P2	P2			phaeodactylum	tricornutum	Phaeodactylum tricornutum	N	N	E2|CC5
S1-0302	DOI:10.1186/s12302-019-0212-2	Effects of cyanobacterial toxins on the human gastrointestinal tract and the mucosal innate immune system	2019		10.1186/s12302-019-0212-2	P1	Human study		E6	Cyanobacteria					CC4		oral	3 days		O4;O6;O8		Y	T1;T3;T4;T5;T6;T7;T8	TNF-α;IL-6	Gene/Protein		PW3	M1	CC4	PW3	O4	auto	Y	Y		AUTO_delta_firstpages	Semi-automated workflow	2025-12-14		P1	P1		Y	cyanobacteria	NR	Cyanobacteria sp.	Y	Y	E6|CC4
S1-0303	DOI:10.1186/s12866-022-02509-x	Potential use of beneficial fungal microorganisms and C-phycocyanin extract for enhancing seed germination, seedling growth and biochemical traits of Solanum lycopersicum L.	2022	35448979	10.1186/s12866-022-02509-x	P1	Human study		E7	Spirulina/Arthrospira	Spirulina platensis			Phycocyanin	CC3	13 ppm	diet	12 days		O1;O3;O4;O5		N	T2;T5					M0	CC3	PW0	O1	auto	Y	Y		AUTO_delta_firstpages	Semi-automated workflow	2025-12-14		P1	P1		Y	arthrospira	platensis	Arthrospira platensis	Y	Y	E7|CC3
S1-0304	DOI:10.1186/s12887-022-03766-5	Spirulina as a daily nutritional supplement of young pre-school Cambodian children of deprived settings: a single-blinded, placebo-controlled, cross-over trial	2022	36476193	10.1186/s12887-022-03766-5	P1	Human study	149	E7	Spirulina/Arthrospira	Arthrospira platensis			Phycocyanin	CC3	95%	oral	5 weeks		O1;O3;O4;O5;O6		N	T1;T2					M0	CC3	PW0	O1	auto	Y	Y		AUTO_delta_firstpages	Semi-automated workflow	2025-12-14		P1	P1		Y	arthrospira	platensis	Arthrospira platensis	Y	Y	E7|CC3
S1-0305	DOI:10.1186/s12896-015-0214-0	A novel eurythermic and thermostale lipase Lip M from Pseudomonas moraviensis M9 and its application in the partial hydrolysis of algal oil	2015	26463643	10.1186/s12896-015-0214-0	P1	Human study		E5	Chlorella				DHA	CC2		diet			O1;O2;O3;O4;O5;O6		N	T2			Western blot	PW5	M0	CC2	PW5	O1	auto	Y	N		AUTO_delta_firstpages | missing_core_fields | QC32_AUTOFINAL	Semi-automated workflow	2025-12-14		P1	P1			chlorella	NR	Chlorella sp.	N	N	E5|CC2
S1-0306	DOI:10.1186/s12896-023-00808-3	Comparison of the effects of nitrogen-, sulfur- and combined nitrogen- and sulfur-deprivations on cell growth, lipid bodies and gene expressions in Chlamydomonas reinhardtii cc5373-sta6	2023	37684579	10.1186/s12896-023-00808-3	P3	In vitro/ex vivo		E2	Chlamydomonas	Chlamydomonas reinhardtii				CC6					O3;O4		N				qPCR/RT-PCR	PW5	M0	CC6	PW5	O3	auto	Y	N		AUTO_delta_firstpages	Semi-automated workflow	2025-12-14		P2	P3	FIXED_from_title_model_rule_		chlamydomonas	reinhardtii	Chlamydomonas reinhardtii	N	N	E2|CC6
S1-0307	DOI:10.1186/s12915-023-01618-x	The genomes of Vischeria oleaginous microalgae shed light on the molecular basis of hyper-accumulation of lipids	2023	37280620	10.1186/s12915-023-01618-x	P2	Animal model		E6	Microalgae	Nannochloropsis and				CC4					O3;O4;O5		N	T2					M0	CC4	PW0	O3	auto	Y	Y		AUTO_delta_firstpages	Semi-automated workflow	2025-12-14		P2	P2		Y	Mixed/Multiple	Mixed/Multiple	Mixed/Multiple	N	N	E6|CC4
S1-0308	DOI:10.1186/s12917-021-02869-y	Dietary Arthrospira platensis improves systemic antioxidant potential and changes plasma lipids without affecting related hepatic metabolic pathways in post-weaned piglets	2021	33849543	10.1186/s12917-021-02869-y	P2	Animal model	10	E8	Arthrospira	Arthrospira platensis				CC5		diet	28 days		O1;O2;O3;O4		N	T3;T8				PW5	M0	CC5	PW5	O1	auto	Y	N		AUTO_delta_firstpages	Semi-automated workflow	2025-12-14		P2	P2			arthrospira	platensis	Arthrospira platensis	Y	Y	E8|CC5
S1-0309	DOI:10.1186/s12917-021-02932-8	Impact of dietary Chlorella vulgaris and carbohydrate-active enzymes incorporation on plasma metabolites and liver lipid composition of broilers	2021	34187475	10.1186/s12917-021-02932-8	P2	Animal model	10	E5	Chlorella	Chlorella vulgaris			DHA	CC2		diet	22 days		O1;O2;O3;O4		N	T1;T3;T8					M0	CC2	PW0	O1	auto	Y	N		AUTO_delta_firstpages	Semi-automated workflow	2025-12-14		P2	P2			chlorella	vulgaris	Chlorella vulgaris	N	N	E5|CC2
S1-0310	DOI:10.1186/s12917-022-03417-y	Immunostimulatory effects of Nannochloropsis oculata supplementation on Barki rams growth performance, antioxidant assay, and immunological status	2022	35971171	10.1186/s12917-022-03417-y	P1	Human study	6	E2	Nannochloropsis	Nannochloropsis oculata			DHA	CC2	30 ppm	diet	1 month		O1;O3;O4;O5;O6		Y	T1;T2;T4;T7;T8	TNF-α	Gene/Protein	ELISA	PW3	M1	CC2	PW3	O1	auto	Y	N		AUTO_delta_firstpages	Semi-automated workflow	2025-12-14		P1	P1			nannochloropsis	oculata	Nannochloropsis oculata	N	N	E2|CC2
S1-0311	DOI:10.1186/s12917-023-03858-z	Spirulina platensis as a growth booster for broiler; Insights into their nutritional, molecular, immunohistopathological, and microbiota modulating effects	2024	38183085	10.1186/s12917-023-03858-z	P2	Animal model	3	E7	Spirulina/Arthrospira	Spirulina platensis			Phycocyanin	CC3		diet	1 day		O1;O3;O4;O5;O6;O7		N	T1;T2;T3;T4;T5;T8			qPCR/RT-PCR		M0	CC3	PW0	O1	auto	Y	Y		AUTO_delta_firstpages	Semi-automated workflow	2025-12-14		P2	P2		Y	arthrospira	platensis	Arthrospira platensis	Y	Y	E7|CC3
S1-0312	DOI:10.1186/s12934-015-0375-5	Mussel processing wastewater: a low-cost substrate for the production of astaxanthin by Xanthophyllomyces dendrorhous	2015	26553283	10.1186/s12934-015-0375-5	P2	Animal model		E6	Haematococcus	Haematococcus pluvialis			Astaxanthin	CC1		diet	4 days		O2;O3;O4		N	T1;T8					M0	CC1	PW0	O2	auto	Y	Y		AUTO_delta_firstpages	Semi-automated workflow	2025-12-14		P2	P2		Y	haematococcus	pluvialis	Haematococcus pluvialis	N	N	E6|CC1
S1-0313	DOI:10.1186/s12934-019-1263-1	Combined artificial high-silicate medium and LED illumination promote carotenoid accumulation in the marine diatom Phaeodactylum tricornutum	2019	31791335	10.1186/s12934-019-1263-1	P2	Animal model		E4	Diatom	Phaeodactylum tricornutum			Fucoxanthin	CC1			5 days		O3;O4;O5		N	T1;T2;T6					M0	CC1	PW0	O3	auto	Y	N		AUTO_delta_firstpages	Semi-automated workflow	2025-12-14		P2	P2			phaeodactylum	tricornutum	Phaeodactylum tricornutum	N	N	E4|CC1
S1-0314	DOI:10.1186/s12934-021-01601-7	Emerging prospects of macro- and microalgae as prebiotic	2021	34090444	10.1186/s12934-021-01601-7	P2	Animal model		E6	Microalgae	Chlorella vulgaris				CC4		oral			O2;O3;O4;O7		N	T1;T5					M0	CC4	PW0	O2	auto	Y	Y		AUTO_delta_firstpages	Semi-automated workflow	2025-12-14		P2	P2		Y	chlorella	vulgaris	Chlorella vulgaris	N	N	E6|CC4
S1-0315	DOI:10.1186/s12934-021-01627-x	Impact of organic carbon acquisition on growth and functional biomolecule production in diatoms	2021	34266439	10.1186/s12934-021-01627-x	P2	Animal model		E6	Diatom	Scenedesmus obliquus			Fucoxanthin	CC1					O3;O4		N	T1;T3					M0	CC1	PW0	O3	auto	Y	N		AUTO_delta_firstpages	Semi-automated workflow	2025-12-14		P2	P2			scenedesmus	obliquus	Scenedesmus obliquus	N	N	E6|CC1
S1-0316	DOI:10.1186/s12934-023-02256-2	Enhancement of phycocyanin productivity and thermostability from Arthrospira platensis using organic acids	2023	38053179	10.1186/s12934-023-02256-2	P2	Animal model		E7	Arthrospira	Arthrospira platensis			Astaxanthin	CC1			1 day		O3;O4;O5		N	T1;T2					M0	CC1	PW0	O3	auto	Y	Y		AUTO_delta_firstpages	Semi-automated workflow	2025-12-14		P2	P2		Y	arthrospira	platensis	Arthrospira platensis	Y	Y	E7|CC1
S1-0317	DOI:10.1186/s12937-015-0058-4	Impact of daily supplementation of Spirulina platensis on the immune system of naïve HIV-1 patients in Cameroon: a 12-months single blind, randomized, multicenter trial	2015	26195001	10.1186/s12937-015-0058-4	P1	Human study	78	E1	Spirulina/Arthrospira	Spirulina platensis				CC5		diet	12 months		O1;O2;O3;O4		N						M0	CC5	PW0	O1	auto	Y	N		AUTO_delta_firstpages	Semi-automated workflow	2025-12-14		P1	P1			arthrospira	platensis	Arthrospira platensis	Y	Y	E1|CC5
S1-0318	DOI:10.1186/s12940-015-0026-7	Cyanobacteria blooms and non-alcoholic liver disease: evidence from a county level ecological study in the United States	2015	25948281	10.1186/s12940-015-0026-7	P1	Human study		E7	Cyanobacteria				Phycocyanin	CC3		oral	3 days		O3;O4		N	T1;T3;T5					M0	CC3	PW0	O3	auto	Y	Y		AUTO_delta_firstpages	Semi-automated workflow	2025-12-14		P1	P1		Y	cyanobacteria	NR	Cyanobacteria sp.	Y	Y	E7|CC3
S1-0319	DOI:10.1186/s12986-017-0218-y	Markers of neuroprotection of combined EPA and DHA provided by fish oil are higher than those of EPA (Nannochloropsis) and DHA (Schizochytrium) from microalgae oils in Wistar rats	2017	29026429	10.1186/s12986-017-0218-y	P2	Animal model	8	E5	Nannochloropsis	Nannochloropsis oil			DHA	CC2		diet	10 weeks		O1;O2;O3;O4;O6		Y	T1;T3;T6;T8	TNF-α;IL-6	Gene/Protein	qPCR/RT-PCR	PW3;PW5	M1	CC2	PW3	O1	auto	Y	Y		AUTO_delta_firstpages	Semi-automated workflow	2025-12-14		P2	P2		Y	nannochloropsis	NR	Nannochloropsis sp.	N	N	E5|CC2
S1-0320	DOI:10.1186/s13068-015-0220-4	The use of fluorescent Nile red and BODIPY for lipid measurement in microalgae	2015	25788982	10.1186/s13068-015-0220-4	P2	Animal model		E5	Microalgae	Tetraselmis suecica				CC2		diet			O2;O3;O4;O5;O6		N	T1;T2;T4;T7;T8					M0	CC2	PW0	O2	auto	Y	N		AUTO_delta_firstpages	Semi-automated workflow	2025-12-14		P2	P2			tetraselmis	NR	Tetraselmis sp.	N	N	E5|CC2
S1-0321	DOI:10.1186/s13068-015-0256-5	Phaeodactylum tricornutum photorespiration takes part in glycerol metabolism and is important for nitrogen-limited response	2015	25960767	10.1186/s13068-015-0256-5	P2	Animal model		E5	Phaeodactylum	Phaeodactylum tricornutum			Fucoxanthin	CC1			10 days		O3		N						M0	CC1	PW0	O3	auto	Y	N		AUTO_delta_firstpages	Semi-automated workflow	2025-12-14		P2	P2			phaeodactylum	tricornutum	Phaeodactylum tricornutum	N	N	E5|CC1
S1-0322	DOI:10.1186/s13068-017-0882-1	Time-resolved transcriptome analysis and lipid pathway reconstruction of the oleaginous green microalga Monoraphidium neglectum reveal a model for triacylglycerol and lipid hyperaccumulation	2017	28814974	10.1186/s13068-017-0882-1	P2	Animal model	3	E3	Microalgae	Chlamydomonas reinhardtii				CC6			11 days		O3;O4		N				qPCR/RT-PCR		M0	CC6	PW0	O3	auto	Y	N		AUTO_delta_firstpages	Semi-automated workflow	2025-12-14		P2	P2			chlamydomonas	reinhardtii	Chlamydomonas reinhardtii	N	N	E3|CC6
S1-0323	DOI:10.1186/s13068-017-0931-9	Metabolic responses to ethanol and butanol in Chlamydomonas reinhardtii	2017	29075323	10.1186/s13068-017-0931-9	P2	Animal model		E1	Chlamydomonas	Chlamydomonas reinhardtii				CC6					O3;O4		N	T1			qPCR/RT-PCR		M0	CC6	PW0	O3	auto	Y	Y		AUTO_delta_firstpages	Semi-automated workflow	2025-12-14		P2	P2		Y	chlamydomonas	reinhardtii	Chlamydomonas reinhardtii	N	N	E1|CC6
S1-0324	DOI:10.1186/s13068-018-1309-3	Enhanced triacylglycerol production in the diatom Phaeodactylum tricornutum by inactivation of a Hotdog-fold thioesterase gene using TALEN-based targeted mutagenesis	2018	30455741	10.1186/s13068-018-1309-3	P2	Animal model		E5	Diatom	Phaeodactylum tricornutum				CC2			8 days		O3;O4		N	T5			Western blot		M0	CC2	PW0	O3	auto	Y	N		AUTO_delta_firstpages	Semi-automated workflow	2025-12-14		P2	P2			phaeodactylum	tricornutum	Phaeodactylum tricornutum	N	N	E5|CC2
S1-0325	DOI:10.1186/s13068-018-1317-3	Dual expression of plastidial GPAT1 and LPAT1 regulates triacylglycerol production and the fatty acid profile in Phaeodactylum tricornutum	2018	30479663	10.1186/s13068-018-1317-3	P2	Animal model	3	E2	Phaeodactylum	Phaeodactylum tricornutum				CC6		diet	2 days		O2;O3;O4;O5		N	T1;T2;T5;T8			qPCR/RT-PCR		M0	CC6	PW0	O2	auto	Y	N		AUTO_delta_firstpages	Semi-automated workflow	2025-12-14		P2	P2			phaeodactylum	tricornutum	Phaeodactylum tricornutum	N	N	E2|CC6
S1-0326	DOI:10.1186/s13068-019-1484-x	Metabolic engineering to enhance biosynthesis of both docosahexaenoic acid and odd-chain fatty acids in Schizochytrium sp. S31	2019	31182976	10.1186/s13068-019-1484-x	P2	Animal model	3	E5	Schizochytrium	Schizochytrium can			DHA	CC2					O3;O4		N				qPCR/RT-PCR	PW5	M0	CC2	PW5	O3	auto	Y	N		AUTO_delta_firstpages	Semi-automated workflow	2025-12-14		P2	P2			schizochytrium	NR	Schizochytrium sp.	N	N	E5|CC2
S1-0327	DOI:10.1186/s13068-019-1635-0	Nitrogen-dependent coordination of cell cycle, quiescence and TAG accumulation in Chlamydomonas	2019	31890020	10.1186/s13068-019-1635-0	P3	In vitro/ex vivo	1	E5	Chlamydomonas	Chlamydomonas takeuchi			Astaxanthin	CC1					O3;O4		N	T1;T8					M0	CC1	PW0	O3	auto	Y	N		AUTO_delta_firstpages	Semi-automated workflow	2025-12-14		P2	P3	FIXED_from_title_model_rule_		chlamydomonas	NR	Chlamydomonas sp.	N	N	E5|CC1
S1-0328	DOI:10.1186/s13068-019-1647-9	Plant hormone induced enrichment of Chlorella sp. omega-3 fatty acids	2020	31969931	10.1186/s13068-019-1647-9	P2	Animal model		E5	Chlorella	Chlorella has			DHA	CC2	10 ppm	diet	12 days		O2;O3;O4;O5		N	T1;T2;T8					M0	CC2	PW0	O2	auto	Y	Y		AUTO_delta_firstpages	Semi-automated workflow	2025-12-14		P2	P2		Y	chlorella	NR	Chlorella sp.	N	N	E5|CC2
S1-0329	DOI:10.1186/s13068-020-01767-z	Enhancement of docosahexaenoic acid production by overexpression of ATP-citrate lyase and acetyl-Co A carboxylase in Schizochytrium sp.	2020	32699554	10.1186/s13068-020-01767-z	P2	Animal model		E5	Schizochytrium	Schizochytrium spp			DHA	CC2			4 days		O3;O4		N	T1;T5;T6			qPCR/RT-PCR	PW5	M0	CC2	PW5	O3	auto	Y	N		AUTO_delta_firstpages	Semi-automated workflow	2025-12-14		P2	P2			schizochytrium	NR	Schizochytrium sp.	N	N	E5|CC2
S1-0330	DOI:10.1186/s13068-021-01912-2	Optimisation of microalgal cultivation via nutrient-enhanced strategies: the biorefinery paradigm	2021	33706804	10.1186/s13068-021-01912-2	P2	Animal model		E5	Microalgae	Chlamydomonas reinhardtii				CC2			8 days		O3;O4		N						M0	CC2	PW0	O3	auto	Y	Y		AUTO_delta_firstpages	Semi-automated workflow	2025-12-14		P2	P2		Y	chlamydomonas	reinhardtii	Chlamydomonas reinhardtii	N	N	E5|CC2
S1-0331	DOI:10.1186/s13068-022-02152-8	Metabolomic, proteomic and lactylated proteomic analyses indicate lactate plays important roles in maintaining energy and C:N homeostasis in Phaeodactylum tricornutum	2022	35641996	10.1186/s13068-022-02152-8	P2	Animal model		E8	Phaeodactylum	Phaeodactylum tricornutum				CC6					O3;O4;O5		N	T2			Western blot		M0	CC6	PW0	O3	auto	Y	N		AUTO_delta_firstpages	Semi-automated workflow	2025-12-14		P2	P2			phaeodactylum	tricornutum	Phaeodactylum tricornutum	N	N	E8|CC6
S1-0332	DOI:10.1186/s13068-024-02496-3	A key gene, violaxanthin de-epoxidase-like 1, enhances fucoxanthin accumulation in Phaeodactylum tricornutum	2024	38566219	10.1186/s13068-024-02496-3	P2	Animal model		E4	Phaeodactylum	Phaeodactylum tricornutum			Fucoxanthin	CC1					O3;O4;O5		N	T2					M0	CC1	PW0	O3	auto	Y	N		AUTO_delta_firstpages	Semi-automated workflow	2025-12-14		P2	P2			phaeodactylum	tricornutum	Phaeodactylum tricornutum	N	N	E4|CC1
S1-0333	DOI:10.1186/s13068-024-02602-5	Optimizing Phaeodactylum tricornutum cultivation: integrated strategies for enhancing biomass, lipid, and fucoxanthin production	2025	39827342	10.1186/s13068-024-02602-5	P2	Animal model		E5	Phaeodactylum	Phaeodactylum tricornutum			Fucoxanthin	CC1	50%		10 days		O3;O4;O5		N	T1;T2					M0	CC1	PW0	O3	auto	Y	Y		AUTO_delta_firstpages	Semi-automated workflow	2025-12-14		P2	P2		Y	phaeodactylum	tricornutum	Phaeodactylum tricornutum	N	N	E5|CC1
S1-0334	DOI:10.1186/s13104-018-3543-y	A constrained SSU-r RNA phylogeny reveals the unsequenced diversity of photosynthetic Cyanobacteria (Oxyphotobacteria)	2018	29970154	10.1186/s13104-018-3543-y	P2	Animal model		E3	Cyanobacteria					CC6					O3;O4;O8		N	T1					M0	CC6	PW0	O3	auto	Y	N		AUTO_delta_firstpages	Semi-automated workflow	2025-12-14		P2	P2			cyanobacteria	NR	Cyanobacteria sp.	Y	Y	E3|CC6
S1-0335	DOI:10.1186/s13213-020-01618-0	Supplementing wastewater with NPK fertilizer as a cheap source of nutrients in cultivating live food (Chlorella vulgaris)	2021		10.1186/s13213-020-01618-0	P2	Animal model		E5	Chlorella	Chlorella vulgaris				CC2		diet	20 days		O3;O4;O5		N	T1;T2;T5					M0	CC2	PW0	O3	auto	Y	N		AUTO_delta_firstpages	Semi-automated workflow	2025-12-14		P2	P2			chlorella	vulgaris	Chlorella vulgaris	N	N	E5|CC2
S1-0336	DOI:10.1186/s13213-022-01686-4	Probiotic Yoghurt Made from Milk of Ewes Fed a Diet Supplemented with Spirulina platensis or Fish Oil	2022		10.1186/s13213-022-01686-4	P1	Human study		E5	Spirulina/Arthrospira	Spirulina platensis			DHA	CC2		oral	7 days		O3;O4;O5		N	T1;T2;T5;T6					M0	CC2	PW0	O3	auto	Y	N		AUTO_delta_firstpages	Semi-automated workflow	2025-12-14		P1	P1			arthrospira	platensis	Arthrospira platensis	Y	Y	E5|CC2
S1-0337	DOI:10.1186/s13568-018-0580-9	Effect of cultivation mode on the production of docosahexaenoic acid by Tisochrysis lutea	2018	29603024	10.1186/s13568-018-0580-9	P1	Human study		E6	Isochrysis	Chlorella vulgaris			Fucoxanthin	CC1	2.6 g/kg		2 days		O3;O4;O5;O6;O8		N	T1;T2;T5					M0	CC1	PW0	O3	auto	Y	Y		AUTO_delta_firstpages	Semi-automated workflow	2025-12-14		P1	P1		Y	chlorella	vulgaris	Chlorella vulgaris	N	N	E6|CC1
S1-0338	DOI:10.1186/s13765-020-00542-w	Purification of high purity docosahexaenoic acid from Schizochytrium sp. SH103 using preparative-scale HPLC	2020		10.1186/s13765-020-00542-w	P2	Animal model		E5	Schizochytrium	Schizochytrium lipid			DHA	CC2			2 days		O2;O3;O4;O5;O6		N	T1;T2;T6;T7					M0	CC2	PW0	O2	auto	Y	N		AUTO_delta_firstpages	Semi-automated workflow	2025-12-14		P2	P2			schizochytrium	NR	Schizochytrium sp.	N	N	E5|CC2
S1-0339	DOI:10.1186/s13765-022-00741-7	Diatom frustule silica extracted from Melosira nummuloides ameliorates acetaminophen-induced acute liver injury in mice	2022		10.1186/s13765-022-00741-7	P2	Animal model	6	E5	Diatom					CC2	300 mg/kg	oral	8 week		O3;O4;O5;O6		Y	T1;T2;T3;T8	NF-κB;TNF-α;IL-6	Gene/Protein	qPCR/RT-PCR	PW3	M2	CC2	PW3	O3	auto	Y	Y		AUTO_delta_firstpages	Semi-automated workflow	2025-12-14		P2	P2		Y	diatom	NR	Diatom sp.	N	N	E5|CC2
S1-0340	DOI:10.1186/s40104-021-00593-z	Microalgal-based feed: promising alternative feedstocks for livestock and poultry production	2021	34134776	10.1186/s40104-021-00593-z	P2	Animal model		E6	Microalgae	Arthrospira pla			Fucoxanthin	CC1		diet			O2;O3;O4;O7		N	T4;T5;T6;T8					M0	CC1	PW0	O2	auto	Y	N		AUTO_delta_firstpages	Semi-automated workflow	2025-12-14		P2	P2			arthrospira	NR	Arthrospira sp.	Y	Y	E6|CC1
S1-0341	DOI:10.1186/s40104-023-00842-3	Supranutrition of microalgal docosahexaenoic acid and calcidiol improved growth performance, tissue lipid profiles, and tibia characteristics of broiler chickens	2023		10.1186/s40104-023-00842-3	P1	Human study	6	E5	Microalgae				DHA	CC2	0.3 g/kg	diet	144 day		O1;O2;O3;O4		N	T1;T3;T4;T8					M0	CC2	PW0	O1	auto	Y	Y		AUTO_delta_firstpages	Semi-automated workflow	2025-12-14		P1	P1		Y	microalgae	NR	Microalgae sp.	N	N	E5|CC2
S1-0342	DOI:10.1186/s40168-019-0661-2	Spatial segregation of the biological soil crust microbiome around its foundational cyanobacterium, Microcoleus vaginatus, and the formation of a nitrogen-fixing cyanosphere	2019	30944036	10.1186/s40168-019-0661-2	P2	Animal model	44	E6	Cyanobacteria					CC4					O3;O4;O7;O8		N	T5			qPCR/RT-PCR		M0	CC4	PW0	O3	auto	Y	N		AUTO_delta_firstpages	Semi-automated workflow	2025-12-14		P2	P2			cyanobacteria	NR	Cyanobacteria sp.	Y	Y	E6|CC4
S1-0343	DOI:10.1186/s40643-021-00410-5	E/Z isomerization of astaxanthin and its monoesters in vitro under the exposure to light or heat and in overilluminated Haematococcus pluvialis cells	2021	38650253	10.1186/s40643-021-00410-5	P3	In vitro/ex vivo		E4	Haematococcus	Haematococcus pluvialis			Astaxanthin	CC1		diet	16 weeks		O3;O4;O5;O6		Y	T1;T2;T8	NF-κB;TNF-α	Gene/Protein		PW3	M1	CC1	PW3	O3	auto	Y	N		AUTO_delta_firstpages	Semi-automated workflow	2025-12-14		P3	P3			haematococcus	pluvialis	Haematococcus pluvialis	N	N	E4|CC1
S1-0344	DOI:10.1186/s40793-017-0284-9	High-quality draft genome sequence of Aquidulcibacter paucihalophilus TH1–2T isolated from cyanobacterial aggregates in a eutrophic lake	2017	29213356	10.1186/s40793-017-0284-9	P2	Animal model		E6	Cyanobacteria					CC4					O3;O4;O8		N	T1;T5					M0	CC4	PW0	O3	auto	Y	N		AUTO_delta_firstpages	Semi-automated workflow	2025-12-14		P2	P2			cyanobacteria	NR	Cyanobacteria sp.	Y	Y	E6|CC4
S1-0345	DOI:10.1186/s43066-020-0018-3	In vitro assessment of the cytotoxic effects of secondary metabolites from Spirulina platensis on hepatocellular carcinoma	2020		10.1186/s43066-020-0018-3	P3	In vitro/ex vivo	3	E2	Spirulina/Arthrospira	Spirulina platensis				CC6			15 days		O3;O4;O5		N	T1;T2;T3;T8			ELISA		M0	CC6	PW0	O3	auto	Y	Y		AUTO_delta_firstpages	Semi-automated workflow	2025-12-14		P3	P3		Y	arthrospira	platensis	Arthrospira platensis	Y	Y	E2|CC6
S1-0346	DOI:10.1186/s44315-024-00019-1	Microalgae cultivation and value-based products from wastewater: insights and applications	2024		10.1186/s44315-024-00019-1	P2	Animal model		E7	Microalgae	Spirulina and			Phycocyanin	CC3		oral			O3;O4		N	T1;T5					M0	CC3	PW0	O3	auto	Y	Y		AUTO_delta_firstpages	Semi-automated workflow	2025-12-14		P2	P2		Y	Mixed/Multiple	Mixed/Multiple	Mixed/Multiple	N	N	E7|CC3
S1-0347	DOI:10.1242/jcs.259814	A cytoplasmic protein kinase couples engagement of Chlamydomonas ciliary receptors to c AMP-dependent cellular responses	2022	35502650	10.1242/jcs.259814	P2	Animal model	25	E5	Chlamydomonas	Chlamydomonas ciliary				CC2			12 months		O3;O4;O5		N	T1;T2;T3;T5;T8			Western blot		M0	CC2	PW0	O3	auto	Y	N		AUTO_delta_firstpages	Semi-automated workflow	2025-12-14		P2	P2			chlamydomonas	NR	Chlamydomonas sp.	N	N	E5|CC2
S1-0349	DOI:10.1248/bpb.29.2483	Anti-inflammatory Effect of Spirulina fusiformis on Adjuvant-Induced Arthritis in Mice	2006	17142986	10.1248/bpb.29.2483	P2	Animal model		E5	Spirulina/Arthrospira	Spirulina fusiformis				CC2	800 mg/kg	oral			O1;O3;O4;O6		N	T1;T3;T5;T7;T8					M0	CC2	PW0	O1	auto	Y	Y		AUTO_delta_firstpages	Semi-automated workflow	2025-12-14		P2	P2		Y	arthrospira	fusiformis	Arthrospira fusiformis	Y	Y	E5|CC2
S1-0350	DOI:10.1248/bpb.b22-00247	Dectin-1 Reactivity to Paramylon Derived from Euglena gracilis EOD-1	2022	35753759	10.1248/bpb.b22-00247	P1	Human study		E6	Euglena	Euglena gracilis				CC4		oral			O2;O3;O4;O5;O6		Y	T1;T2;T5;T7;T8	TNF-α	Gene/Protein	ELISA		M2	CC4	PW0	O2	auto	Y	N		AUTO_delta_firstpages	Semi-automated workflow	2025-12-14		P1	P1			euglena	gracilis	Euglena gracilis	N	N	E6|CC4
S1-0351	DOI:10.12691/wjee-6-1-1	Purification of Phycocyanin from Chaohu Algae by Various Salting out Methods	2019		10.12691/wjee-6-1-1	P2	Animal model		E7	Cyanobacteria	Spirulina platensis			Phycocyanin	CC3					O3;O4;O5		N	T1;T2					M0	CC3	PW0	O3	auto	Y	N		AUTO_delta_firstpages	Semi-automated workflow	2025-12-14		P2	P2			arthrospira	platensis	Arthrospira platensis	Y	Y	E7|CC3
S1-0352	DOI:10.1271/nogeikagaku1924.63.1521	Oxygen metabolism in Euglena.	1989		10.1271/nogeikagaku1924.63.1521	P2	Animal model		E8	Euglena					CC7					O4;O5		N	T2					M0	CC7	PW0	O4	auto		N		AUTO_delta_firstpages	Semi-automated workflow	2025-12-14		P2	P2			euglena	NR	Euglena sp.	N	N	E8|CC7
S1-0353	DOI:10.12714/egejfas.37.3.13	Comparison of industrial-scale tubular photobioreactor to FRP (fiberglass reinforced plastic) panel photobioreactor on outdoor culture of Nannochloropsis oculata in the marine hatchery	2020		10.12714/egejfas.37.3.13	P3	In vitro/ex vivo		E6	Nannochloropsis	Nannochloropsis oculata			DHA	CC2		diet	2 days		O1;O4;O5		N	T1;T2					M0	CC2	PW0	O1	auto	Y	Y		AUTO_delta_firstpages	Semi-automated workflow	2025-12-14		P1	P3	FIXED_from_title_model_rule_	Y	nannochloropsis	oculata	Nannochloropsis oculata	N	N	E6|CC2
S1-0354	DOI:10.12928/pharmaciana.v9i1.9983	Effect of Spirulina platensis suspension on quality and quantity of sperm and expression of caspase-3 of testis in diabetic wistar rats induced by streptozotocin	2019		10.12928/pharmaciana.v9i1.9983	P2	Animal model		E8	Spirulina/Arthrospira	Spirulina platensis				CC7	45 mg/kg	oral	28 days		O3;O4		N						M0	CC7	PW0	O3	auto		N		AUTO_delta_firstpages	Semi-automated workflow	2025-12-14		P2	P2			arthrospira	platensis	Arthrospira platensis	Y	Y	E8|CC7
S1-0355	DOI:10.12944/crnfsj.10.1.10	Spirulina (Arthrospira spp) as a Complementary COVID-19 Response Option: Early Evidence of Promise	2022		10.12944/crnfsj.10.1.10	P1	Human study		E2	Spirulina/Arthrospira	Arthrospira spp				CC6		diet			O4;O5;O6		N	T1;T2;T5;T6					M0	CC6	PW0	O4	auto	Y	Y		AUTO_delta_firstpages	Semi-automated workflow	2025-12-14		P1	P1		Y	arthrospira	NR	Arthrospira sp.	Y	Y	E2|CC6
S1-0356	DOI:10.12962/j25481479.v10i2.6377	Advancing Fucoxanthin Production from Microalgae: A Bibliometric Analysis of Research Trends and Innovations	2025		10.12962/j25481479.v10i2.6377	P1	Human study		E4	Microalgae	Phaeodactylum tricornutum			Fucoxanthin	CC1		diet			O3;O4;O6		N	T3;T5					M0	CC1	PW0	O3	auto	Y	N		AUTO_delta_firstpages	Semi-automated workflow	2025-12-14		P1	P1			phaeodactylum	tricornutum	Phaeodactylum tricornutum	N	N	E4|CC1
S1-0357	DOI:10.12980/apjtd.7.2017d7-164	In vitro assessment of anti-HCV, antioxidant, cytotoxic and hypolipidemic activities of glycoprotein isolated from Spirulina platensis	2017		10.12980/apjtd.7.2017d7-164	P3	In vitro/ex vivo		E6	Spirulina/Arthrospira	Spirulina platensis				CC4		oral			O2;O3;O4;O5		N	T1;T2;T3;T5;T8					M0	CC4	PW0	O2	auto	Y	Y		AUTO_delta_firstpages	Semi-automated workflow	2025-12-14		P3	P3		Y	arthrospira	platensis	Arthrospira platensis	Y	Y	E6|CC4
S1-0358	DOI:10.1371/journal.pgen.1001105	Synthesizing and Salvaging NAD+: Lessons Learned from Chlamydomonas reinhardtii	2010	20838591	10.1371/journal.pgen.1001105	P2	Animal model	14	E8	Chlamydomonas	Chlamydomonas reinhardtii				CC6					O3;O4		N	T5			qPCR/RT-PCR		M0	CC6	PW0	O3	auto	Y	N		AUTO_delta_firstpages	Semi-automated workflow	2025-12-14		P2	P2			chlamydomonas	reinhardtii	Chlamydomonas reinhardtii	N	N	E8|CC6
S1-0359	DOI:10.1371/journal.pone.0011486	Genome Erosion in a Nitrogen-Fixing Vertically Transmitted Endosymbiotic Multicellular Cyanobacterium	2010	20628610	10.1371/journal.pone.0011486	P2	Animal model		E3	Cyanobacteria					CC6					O3;O4		N	T1;T3;T5					M0	CC6	PW0	O3	auto	Y	N		AUTO_delta_firstpages	Semi-automated workflow	2025-12-14		P2	P2			cyanobacteria	NR	Cyanobacteria sp.	Y	Y	E3|CC6
S1-0360	DOI:10.1371/journal.pone.0019223	Nitrogenase Gene Amplicons from Global Marine Surface Waters Are Dominated by Genes of Non-Cyanobacteria	2011	21559425	10.1371/journal.pone.0019223	P2	Animal model		E3	Cyanobacteria					CC6					O3;O4;O5;O8		N	T1;T2;T5			qPCR/RT-PCR		M0	CC6	PW0	O3	auto	Y	N		AUTO_delta_firstpages	Semi-automated workflow	2025-12-14		P2	P2			cyanobacteria	NR	Cyanobacteria sp.	Y	Y	E3|CC6
S1-0361	DOI:10.1371/journal.pone.0063091	Marine Phytoplankton Temperature versus Growth Responses from Polar to Tropical Waters – Outcome of a Scientific Community-Wide Study	2013	23704890	10.1371/journal.pone.0063091	P2	Animal model		E8	Diatom					CC6		oral			O2;O3;O4;O8		N	T1;T5					M0	CC6	PW0	O2	auto	Y	N		AUTO_delta_firstpages	Semi-automated workflow	2025-12-14		P2	P2			diatom	NR	Diatom sp.	N	N	E8|CC6
S1-0362	DOI:10.1371/journal.pone.0072991	Protective Role of Spirulina platensis against Acute Deltamethrin-Induced Toxicity in Rats	2013	24039839	10.1371/journal.pone.0072991	P2	Animal model	8	E7	Spirulina/Arthrospira	Spirulina platensis			Phycocyanin	CC3	1000 mg/kg	oral	1 week		O2;O3;O4;O6;O7		Y	T1;T3;T8	NF-κB	Gene/Protein		PW3	M1	CC3	PW3	O2	auto	Y	Y		AUTO_delta_firstpages	Semi-automated workflow	2025-12-14		P2	P2		Y	arthrospira	platensis	Arthrospira platensis	Y	Y	E7|CC3
S1-0363	DOI:10.1371/journal.pone.0102377	Novel Lysophospholipid Acyltransferase PLAT1 of Aurantiochytrium limacinum F26-b Responsible for Generation of Palmitate-Docosahexaenoate-Phosphatidylcholine and Phosphatidylethanolamine	2014	25090090	10.1371/journal.pone.0102377	P2	Animal model		E5	Aurantiochytrium	Aurantiochytrium limacinum			DHA	CC2		diet	3 days		O1;O3;O4;O5;O7		N	T1;T2;T6;T8			Western blot		M0	CC2	PW0	O1	auto	Y	N		AUTO_delta_firstpages	Semi-automated workflow	2025-12-14		P2	P2			aurantiochytrium	limacinum	Aurantiochytrium limacinum	N	N	E5|CC2
S1-0364	DOI:10.1371/journal.pone.0118985	Nutritional Evaluation of Australian Microalgae as Potential Human Health Supplements	2015	25723496	10.1371/journal.pone.0118985	P1	Human study		E7	Microalgae	Spirulina and			Astaxanthin	CC1		diet	12 days		O2;O3;O4;O5		N	T1;T2;T8					M0	CC1	PW0	O2	auto	Y	Y		AUTO_delta_firstpages	Semi-automated workflow	2025-12-14		P1	P1		Y	Mixed/Multiple	Mixed/Multiple	Mixed/Multiple	N	N	E7|CC1
S1-0365	DOI:10.1371/journal.pone.0147527	Use of De Novo Transcriptome Libraries to Characterize a Novel Oleaginous Marine Chlorella Species during the Accumulation of Triacylglycerols	2016	26840425	10.1371/journal.pone.0147527	P1	Human study		E5	Chlorella	Chlorella species				CC2			3 days		O1;O3;O4;O5		N	T1;T2;T4			qPCR/RT-PCR		M0	CC2	PW0	O1	auto	Y	N		AUTO_delta_firstpages	Semi-automated workflow	2025-12-14		P1	P1			chlorella	NR	Chlorella sp.	N	N	E5|CC2
S1-0366	DOI:10.1371/journal.pone.0164932	Differential Responses of Dinitrogen Fixation, Diazotrophic Cyanobacteria and Ammonia Oxidation Reveal a Potential Warming-Induced Imbalance of the N-Cycle in Biological Soil Crusts	2016	27776160	10.1371/journal.pone.0164932	P2	Animal model		E5	Cyanobacteria					CC2			30 days		O3;O4;O5;O8		N	T1;T2;T5			qPCR/RT-PCR		M0	CC2	PW0	O3	auto	Y	N		AUTO_delta_firstpages	Semi-automated workflow	2025-12-14		P2	P2			cyanobacteria	NR	Cyanobacteria sp.	Y	Y	E5|CC2
S1-0367	DOI:10.1371/journal.pone.0175064	Exopolysaccharides extracted from Parachlorella kessleri inhibit colon carcinoma growth in mice via stimulation of host antitumor immune responses	2017	28380056	10.1371/journal.pone.0175064	P2	Animal model	3	E6	Chlorella	Chlorella vulgaris				CC4	10 mg/kg	diet	10 days		O2;O3;O4;O5;O6;O7		Y	T1;T2;T3;T5;T7;T8	TNF-α	Gene/Protein	qPCR/RT-PCR	PW5	M2	CC4	PW5	O2	auto	Y	Y		AUTO_delta_firstpages	Semi-automated workflow	2025-12-14		P2	P2		Y	chlorella	vulgaris	Chlorella vulgaris	N	N	E6|CC4
S1-0368	DOI:10.1371/journal.pone.0178916	Effects of Spirulina on the functions and redox status of auditory system in senescence-accelerated prone-8 mice	2017	28636628	10.1371/journal.pone.0178916	P2	Animal model	12	E7	Spirulina/Arthrospira	Spirulina platensis			Phycocyanin	CC3	400 mg/kg	oral	6 weeks		O1;O3;O4		Y	T1;T3;T6;T8	TNF-α	Gene/Protein	qPCR/RT-PCR		M2	CC3	PW0	O1	auto	Y	Y		AUTO_delta_firstpages	Semi-automated workflow	2025-12-14		P2	P2		Y	arthrospira	platensis	Arthrospira platensis	Y	Y	E7|CC3
S1-0369	DOI:10.1371/journal.pone.0191462	Euglena gracilis Z and its carbohydrate storage substance relieve arthritis symptoms by modulating Th17 immunity	2018	29389956	10.1371/journal.pone.0191462	P2	Animal model		E1	Euglena	Euglena gracilis				CC6		oral	6 weeks		O1;O3;O4;O5;O6		Y	T1;T2;T3;T8	IL-6	Gene/Protein	ELISA	PW3	M2	CC6	PW3	O1	auto	Y	Y		AUTO_delta_firstpages	Semi-automated workflow	2025-12-14		P2	P2		Y	euglena	gracilis	Euglena gracilis	N	N	E1|CC6
S1-0370	DOI:10.1371/journal.pone.0208853	Cloning of the pks3 gene of Aurantiochytrium limacinum and functional study of the 3-ketoacyl-ACP reductase and dehydratase enzyme domains	2018	30533058	10.1371/journal.pone.0208853	P2	Animal model		E5	Aurantiochytrium	Aurantiochytrium limacinum			DHA	CC2			5 days		O3;O4;O5;O6		N	T1;T2;T6			qPCR/RT-PCR	PW5	M0	CC2	PW5	O3	auto	Y	N		AUTO_delta_firstpages	Semi-automated workflow	2025-12-14		P2	P2			aurantiochytrium	limacinum	Aurantiochytrium limacinum	N	N	E5|CC2
S1-0371	DOI:10.1371/journal.pone.0237086	Renoprotective effects of paramylon, a β-1,3-D-Glucan isolated from Euglena gracilis Z in a rodent model of chronic kidney disease	2020	32764782	10.1371/journal.pone.0237086	P1	Human study	4	E6	Euglena	Euglena gracilis				CC4		oral	8 weeks		O1;O2;O3;O4;O6;O8		N	T1;T4;T5;T7;T8			qPCR/RT-PCR		M0	CC4	PW0	O1	auto	Y	N		AUTO_delta_firstpages	Semi-automated workflow	2025-12-14		P1	P1			euglena	gracilis	Euglena gracilis	N	N	E6|CC4
S1-0372	DOI:10.1371/journal.pone.0255996	Chlorella vulgaris functional alcoholic beverage: Effect on propagation of cortical spreading depression and functional properties	2021	34370788	10.1371/journal.pone.0255996	P2	Animal model		E6	Chlorella	Chlorella vulgaris			Astaxanthin	CC1		oral (gavage)	73 days		O1;O3;O4;O5;O6		N	T1;T2;T6;T8					M0	CC1	PW0	O1	auto	Y	Y		AUTO_delta_firstpages	Semi-automated workflow	2025-12-14		P2	P2		Y	chlorella	vulgaris	Chlorella vulgaris	N	N	E6|CC1
S1-0373	DOI:10.1371/journal.pone.0300538	C-phycocyanin improves the developmental potential of cryopreserved human oocytes by minimizing ROS production and cell apoptosis	2024	38558076	10.1371/journal.pone.0300538	P3	In vitro/ex vivo		E7	Spirulina/Arthrospira	Spirulina platensis			Phycocyanin	CC3					O3;O4;O7		N	T8					M0	CC3	PW0	O3	auto	Y	N		AUTO_delta_firstpages	Semi-automated workflow	2025-12-14		P1	P3	FIXED_from_title_model_rule_		arthrospira	platensis	Arthrospira platensis	Y	Y	E7|CC3
S1-0374	DOI:10.14202/vetworld.2015.1260-1265	Evaluation of Spirulina platensis extract as natural antivirus against foot and mouth disease virus strains (A, O, SAT2)	2015	27047027	10.14202/vetworld.2015.1260-1265	P1	Human study		E6	Spirulina/Arthrospira	Spirulina platensis				CC4		diet	7 days		O3;O4;O5;O6		N	T1;T2;T7;T8					M0	CC4	PW0	O3	auto	Y	Y		AUTO_delta_firstpages	Semi-automated workflow	2025-12-14		P1	P1		Y	arthrospira	platensis	Arthrospira platensis	Y	Y	E6|CC4
S1-0375	DOI:10.14202/vetworld.2023.464-473	Effect of short-term nutritional supplementation of green microalgae on some reproductive indicators of Anglo-Nubian crossbred goats	2023	37041830	10.14202/vetworld.2023.464-473	P2	Animal model	7	E8	Microalgae	Chlorella supplementation				CC5		oral	7 days		O2;O3;O4		N	T1;T8					M0	CC5	PW0	O2	auto	Y	N		AUTO_delta_firstpages	Semi-automated workflow	2025-12-14		P2	P2			chlorella	NR	Chlorella sp.	N	N	E8|CC5
S1-0376	DOI:10.14312/2053-2482.2015-1	On the function of pentadecanoic acid and docosahexaenoic acid during culturing of the thraustochytrid, Aurantiochytrium sp. NB6-3	2015		10.14312/2053-2482.2015-1	P2	Animal model		E3	Aurantiochytrium	Aurantiochytrium that			DHA	CC2		diet	2 days		O2;O3;O4;O5;O6		N	T1;T2				PW5	M0	CC2	PW5	O2	auto	Y	N		AUTO_delta_firstpages	Semi-automated workflow	2025-12-14		P2	P2			aurantiochytrium	NR	Aurantiochytrium sp.	N	N	E3|CC2
S1-0377	DOI:10.14710/jitaa.35.3.172-178	FATTY ACIDS PROFILE OF MEAT, MUCOSAL s Ig A CONCENTRATION AND PRODUCTION INDEX OF BROILER AS A RESPONSE TO CHLORELLA sp. ADMINISTRATION IN THE DIET	2010		10.14710/jitaa.35.3.172-178	P2	Animal model		E5	Chlorella	Chlorella can			DHA	CC2		diet			O1;O2;O4;O5;O6		Y	T1;T2;T4;T5	IL-6	Gene/Protein	ELISA	PW3	M1	CC2	PW3	O1	auto	Y	N		AUTO_delta_firstpages	Semi-automated workflow	2025-12-14		P2	P2			chlorella	NR	Chlorella sp.	N	N	E5|CC2
S1-0378	DOI:10.14712/fb2022068010016	C-Phycocyanin Suppresses Cell Proliferation and Promotes Apoptosis by Regulating the AMPK Pathway in NCL-H292 Non-Small Cell Lung Cancer Cells	2022	36201854	10.14712/fb2022068010016	P3	In vitro/ex vivo		E7	Spirulina/Arthrospira	Spirulina plat			Phycocyanin	CC3			14 days		O4;O5		Y	T1;T2;T5;T8	AMPK	Gene/Protein	qPCR/RT-PCR	PW1;PW5	M2	CC3	PW1	O4	auto	Y	Y		AUTO_delta_firstpages	Semi-automated workflow	2025-12-14		P2	P3	FIXED_from_title_model_rule_	Y	arthrospira	NR	Arthrospira sp.	Y	Y	E7|CC3
S1-0379	DOI:10.14715/cmb/2021.67.4.8	Physicochemical characterization of C-phycocyanin from Plectonema sp. and elucidation of its bioactive potential through in silico approach	2022	35809301	10.14715/cmb/2021.67.4.8	P2	Animal model		E7	Cyanobacteria				Phycocyanin	CC3		diet			O3;O4;O5		N	T1;T2;T3;T5					M0	CC3	PW0	O3	auto	Y	Y		AUTO_delta_firstpages	Semi-automated workflow	2025-12-14		P2	P2		Y	cyanobacteria	NR	Cyanobacteria sp.	Y	Y	E7|CC3
S1-0380	DOI:10.14715/cmb/2022.69.1.24	Spirulina, an FDA-approved functional food: Worth the hype?	2023	37213142	10.14715/cmb/2022.69.1.24	P1	Human study		E7	Spirulina/Arthrospira	Spirulina have			Phycocyanin	CC3	10g/day	oral	12 months		O1;O2;O3;O4;O6		N	T1;T3;T4;T5;T6;T8					M0	CC3	PW0	O1	auto	Y	Y		AUTO_delta_firstpages	Semi-automated workflow	2025-12-14		P1	P1		Y	arthrospira	NR	Arthrospira sp.	Y	Y	E7|CC3
S1-0381	DOI:10.14719/pst.1560	GC-MS profiling, anti-oxidant and anti-diabetic assessments of extracts from microalgae Scenedesmus falcatus (KU.B1) and Chlorella sorokiniana (KU.B2)	2022		10.14719/pst.1560	P2	Animal model		E2	Microalgae	Scenedesmus falcatus				CC6		diet	9 days		O3;O4;O5		N	T1;T2;T5					M0	CC6	PW0	O3	auto	Y	N		AUTO_delta_firstpages	Semi-automated workflow	2025-12-14		P2	P2			scenedesmus	NR	Scenedesmus sp.	N	N	E2|CC6
S1-0382	DOI:10.14814/phy2.14933	Can selenium‐enriched spirulina supplementation ameliorate sepsis outcomes in selenium‐deficient animals?	2021	34288548	10.14814/phy2.14933	P2	Animal model		E8	Spirulina/Arthrospira	Spirulina supplementation				CC7			12 weeks		O3;O4;O6		Y	T1;T8	TNF-α;IL-6	Gene/Protein	qPCR/RT-PCR	PW3	M1	CC7	PW3	O3	auto		N		AUTO_delta_firstpages	Semi-automated workflow	2025-12-14		P2	P2			arthrospira	NR	Arthrospira sp.	Y	Y	E8|CC7
S1-0383	DOI:10.1515/afpuc-2015-0027	Spirulina maxima and its effect on antioxidant activity in fructose induced oxidative stress with histopathological observations	2015		10.1515/afpuc-2015-0027	P1	Human study	6	E2	Spirulina/Arthrospira	Spirulina maxima				CC5	500 mg/kg	oral	30 days		O1;O2;O3;O4		N	T1;T3;T8					M0	CC5	PW0	O1	auto	Y	Y		AUTO_delta_firstpages	Semi-automated workflow	2025-12-14		P1	P1		Y	arthrospira	maxima	Arthrospira maxima	Y	Y	E2|CC5
S1-0384	DOI:10.1515/aoas-2015-0037	Effect of Level of Spirulina Supplementation on the Fatty Acid Compositions of Adipose, Muscle, Heart, Kidney and Liver Tissues in Australian Dual-Purpose Lambs	2015		10.1515/aoas-2015-0037	P2	Animal model		E2	Spirulina/Arthrospira	Spirulina supplementation			EPA	CC2		oral	9 weeks		O1;O2;O3;O4;O5		N	T1;T2;T3;T4					M0	CC2	PW0	O1	auto	Y	N		AUTO_delta_firstpages	Semi-automated workflow	2025-12-14		P2	P2			arthrospira	NR	Arthrospira sp.	Y	Y	E2|CC2
S1-0385	DOI:10.1515/bmc-2019-0004	Antihyperglycemic and antihyperlipidemic activities of Nannochloropsis oculata microalgae in Streptozotocin-induced diabetic rats	2019	30888961	10.1515/bmc-2019-0004	P2	Animal model		E8	Nannochloropsis	Nannochloropsis oculata				CC7					O2;O3;O4		N						M0	CC7	PW0	O2	auto		N		AUTO_delta_firstpages	Semi-automated workflow	2025-12-14		P2	P2			nannochloropsis	oculata	Nannochloropsis oculata	N	N	E8|CC7
S1-0386	DOI:10.1515/bmc-2022-0025	The effects of supplementation of Nannochloropsis oculata microalgae on biochemical, inflammatory and antioxidant responses in diabetic rats	2022	36315027	10.1515/bmc-2022-0025	P2	Animal model		E8	Nannochloropsis	Nannochloropsis oculata				CC7	20 mg/kg	oral	21 days		O1;O3;O4;O6		Y	T8	NF-κB;TNF-α;IL-6	Gene/Protein		PW3	M1	CC7	PW3	O1	auto		N		AUTO_delta_firstpages	Semi-automated workflow	2025-12-14		P2	P2			nannochloropsis	oculata	Nannochloropsis oculata	N	N	E8|CC7
S1-0387	DOI:10.1515/jib-2018-0003	Heuristic Modeling and 3D Stereoscopic Visualization of a Chlamydomonas reinhardtii Cell	2018	30001212	10.1515/jib-2018-0003	P3	In vitro/ex vivo		E8	Chlamydomonas	Chlamydomonas reinhardtii				CC7					O4		N						M0	CC7	PW0	O4	auto		N		AUTO_delta_firstpages	Semi-automated workflow	2025-12-14		P2	P3	FIXED_from_title_model_rule_		chlamydomonas	reinhardtii	Chlamydomonas reinhardtii	N	N	E8|CC7
S1-0388	DOI:10.15171/apb.2018.061	Astaxanthin-Rich Haematococcus pluvialis Algal Hepatic Modulation in D-Galactose-Induced Aging in Rats: Role of Nrf2	2018	30276150	10.15171/apb.2018.061	P2	Animal model		E4	Haematococcus	Haematococcus pluvialis			Astaxanthin	CC1	200 mg/kg	oral	2 weeks		O2;O3;O4;O6		Y	T1;T3;T5;T6;T8	NF-κB;IL-6	Gene/Protein	ELISA	PW3	M1	CC1	PW3	O2	auto	Y	N		AUTO_delta_firstpages	Semi-automated workflow	2025-12-14		P2	P2			haematococcus	pluvialis	Haematococcus pluvialis	N	N	E4|CC1
S1-0389	DOI:10.15226/2374-8354/1/1/00103	Anti-Obesity Therapy by Food Component: Unique Activity of Marine Carotenoid, Fucoxanthin	2013		10.15226/2374-8354/1/1/00103	P2	Animal model		E5	Microalgae				Fucoxanthin	CC1	0.024 mg/kg	diet			O1;O2;O3;O4;O5		Y	T1;T2;T3;T5	UCP1;PGC-1α/PPARGC1A	Gene/Protein		PW6	M2	CC1	PW6	O1	auto	Y	Y		AUTO_delta_firstpages	Semi-automated workflow	2025-12-14		P2	P2		Y	microalgae	NR	Microalgae sp.	N	N	E5|CC1
S1-0390	DOI:10.15226/2475-4714/2/1/00117	An overview on the application of genus Chlorella in biotechnological processes	2017		10.15226/2475-4714/2/1/00117	P1	Human study		E6	Chlorella	Chlorella species			DHA	CC2		diet			O3;O4;O6		N	T1;T3;T4;T5;T6;T8					M0	CC2	PW0	O3	auto	Y	N		AUTO_delta_firstpages	Semi-automated workflow	2025-12-14		P1	P1			chlorella	NR	Chlorella sp.	N	N	E6|CC2
S1-0391	DOI:10.15237/gida.gd22076	LOW-FAT COOKIES WITH CHLORELLA VULGARIS: EFFECTS ON DOUGH RHEOLOGY, PHYSICAL, TEXTURAL AND SENSORY PROPERTIES OF COOKIES	2023		10.15237/gida.gd22076	P2	Animal model	40	E5	Chlorella	Chlorella vulgaris				CC2		diet	7 days		O2;O3;O4;O5		N	T1;T2				PW5	M0	CC2	PW5	O2	auto	Y	N		AUTO_delta_firstpages	Semi-automated workflow	2025-12-14		P2	P2			chlorella	vulgaris	Chlorella vulgaris	N	N	E5|CC2
S1-0392	DOI:10.15294/biosaintifika.v11i1.16393	Antioxidant Effect of Chlorella vulgaris on Physiological Response of Rat Induced by Carbon Tetrachloride	2019		10.15294/biosaintifika.v11i1.16393	P2	Animal model		E4	Chlorella	Chlorella vulgaris			Astaxanthin	CC1		oral	30 days		O1;O3;O4;O5		N	T1;T2;T3;T6;T8			ELISA		M0	CC1	PW0	O1	auto	Y	Y		AUTO_delta_firstpages	Semi-automated workflow	2025-12-14		P2	P2		Y	chlorella	vulgaris	Chlorella vulgaris	N	N	E4|CC1
S1-0393	DOI:10.1534/g3.113.006338	Identification of Cilia Genes That Affect Cell-Cycle Progression Using Whole-Genome Transcriptome Analysis in Chlamydomonas reinhardtti	2013	23604077	10.1534/g3.113.006338	P3	In vitro/ex vivo	336	E5	Chlamydomonas	Chlamydomonas reinhardtti				CC2		oral			O2;O3;O4;O5;O7		N	T1;T2;T3;T6;T8			qPCR/RT-PCR	PW5	M0	CC2	PW5	O2	auto	Y	N		AUTO_delta_firstpages	Semi-automated workflow	2025-12-14		P1	P3	FIXED_from_title_model_rule_		chlamydomonas	NR	Chlamydomonas sp.	N	N	E5|CC2
S1-0394	DOI:10.15344/2456-8171/2020/150	Microalgae as Alternative Sources of Poly-unsaturated Fatty Acids and Antioxidants for Cosmetic Use	2020		10.15344/2456-8171/2020/150	P2	Animal model		E6	Microalgae	Spirulina and			Fucoxanthin	CC1	39.9%	diet			O3;O4;O5;O6;O7		N	T1;T2					M0	CC1	PW0	O3	auto	Y	N		AUTO_delta_firstpages	Semi-automated workflow	2025-12-14		P2	P2			Mixed/Multiple	Mixed/Multiple	Mixed/Multiple	N	N	E6|CC1
S1-0395	DOI:10.15376/biores.17.4.harini	Development of sustainable bioproducts from microalgae biomass: Current status and future perspectives	2022		10.15376/biores.17.4.harini	P2	Animal model		E6	Microalgae	Chlorella vulgaris				CC4	1%	diet			O3;O4;O5;O7		N	T1;T2;T5					M0	CC4	PW0	O3	auto	Y	N		AUTO_delta_firstpages	Semi-automated workflow	2025-12-14		P2	P2			chlorella	vulgaris	Chlorella vulgaris	N	N	E6|CC4
S1-0396	DOI:10.15406/mojfpt.2018.06.00144	Chlorella and Spirulina Microalgae as Sources of Functional Foods, Nutraceuticals, and Food Supplements; an Overview	2018		10.15406/mojfpt.2018.06.00144	P1	Human study		E6	Chlorella	Chlorella and			DHA	CC2		diet			O1;O2;O3;O4;O6;O7		N	T1;T4;T5;T6			Western blot		M0	CC2	PW0	O1	auto	Y	Y		AUTO_delta_firstpages	Semi-automated workflow	2025-12-14		P1	P1		Y	Mixed/Multiple	Mixed/Multiple	Mixed/Multiple	N	N	E6|CC2
S1-0397	DOI:10.15407/animbiol15.03.054	Resistance of the body rabbits long under drinking water slurry chlorella, sodium sulfate, chloride and citrate chromium	2013		10.15407/animbiol15.03.054	P2	Animal model	4	E8	Chlorella	Chlorella and				CC6		diet	20 days		O1		N	T1;T8					M0	CC6	PW0	O1	auto	Y	N		AUTO_delta_firstpages	Semi-automated workflow	2025-12-14		P2	P2			Mixed/Multiple	Mixed/Multiple	Mixed/Multiple	N	N	E8|CC6
S1-0398	DOI:10.15436/2377-0619.16.1185	PRELIMINARY STUDY: ROLE OF THE COMBINATION OF SPIRULINA AND MORINDA CITRIFOLIA IN THE CONTROL OF HYPERGLYCEMIA IN OMANI DIABETIC PATIENTS	2016		10.15436/2377-0619.16.1185	P1	Human study		E7	Spirulina/Arthrospira	Spirulina and			Phycocyanin	CC3	150 ppm	diet	4 months		O1;O2;O3;O4;O7		N	T1;T3;T5;T8					M0	CC3	PW0	O1	auto	Y	Y		AUTO_delta_firstpages	Semi-automated workflow	2025-12-14		P1	P1		Y	Mixed/Multiple	Mixed/Multiple	Mixed/Multiple	N	N	E7|CC3
S1-0399	DOI:10.15436/2381-0750.17.1367	Fatty Acid Profiling of Tropical Microalgae and Cyanobacteria Strains Isolated From Southwest Indian Ocean Islands	2017		10.15436/2381-0750.17.1367	P1	Human study	3	E5	Microalgae					CC2		diet	4 weeks		O1;O2;O3;O4		N	T1					M0	CC2	PW0	O1	auto	Y	N		AUTO_delta_firstpages	Semi-automated workflow	2025-12-14		P1	P1			microalgae	NR	Microalgae sp.	N	N	E5|CC2
S1-0400	DOI:10.15436/2381-0793.17.1252	COMPUTATIONAL SCREENING OF ANTI-DIABETIC MOLECULES FROM MICROALGAE METABOLITES BY MOLECULAR DOCKING	2017		10.15436/2381-0793.17.1252	P2	Animal model		E4	Microalgae	Phaeodactylum tricornutum			Fucoxanthin	CC1		diet			O3;O4		Y	T1;T3	PPARγ/PPARG	Gene/Protein		PW2	M2	CC1	PW2	O3	auto	Y	Y		AUTO_delta_firstpages	Semi-automated workflow	2025-12-14		P2	P2		Y	phaeodactylum	tricornutum	Phaeodactylum tricornutum	N	N	E4|CC1
S1-0401	DOI:10.15446/dyna.v86n210.72932	Fucoxanthin from marine microalga Isochrysis galbana: optimization of extraction methods with organic solvents	2019		10.15446/dyna.v86n210.72932	P1	Human study		E4	Microalgae	Isochrysis galbana			Fucoxanthin	CC1		oral			O4		N						M0	CC1	PW0	O4	auto	Y	N		AUTO_delta_firstpages	Semi-automated workflow	2025-12-14		P1	P1			isochrysis	galbana	Isochrysis galbana	N	N	E4|CC1
S1-0402	DOI:10.15448/1980-6108.2024.1.44970	Cyanobacteria for Cardiomyocyte Protection against miocardial ischemia injury	2024		10.15448/1980-6108.2024.1.44970	P1	Human study	6	E3	Cyanobacteria	Arthrospira platensis				CC5	50 mg/kg	oral			O2;O3;O4;O5;O6		N	T1;T2;T3;T8					M0	CC5	PW0	O2	auto	Y	Y		AUTO_delta_firstpages	Semi-automated workflow	2025-12-14		P1	P1		Y	arthrospira	platensis	Arthrospira platensis	Y	Y	E3|CC5
S1-0403	DOI:10.15625/1811-4989/16835	Biological characteristics of the heterotrophic marine microalgae Thraustochytrium pachydermum TSL10 isolated from the sea area of Truong Sa Archipelago, Vietnam	2022		10.15625/1811-4989/16835	P2	Animal model		E6	Microalgae				Astaxanthin	CC1		oral	5 days		O3;O4;O5		N	T1;T2;T3;T5;T6					M0	CC1	PW0	O3	auto	Y	N		AUTO_delta_firstpages	Semi-automated workflow	2025-12-14		P2	P2			microalgae	NR	Microalgae sp.	N	N	E6|CC1
S1-0404	DOI:10.15673/fst.v13i1.1342	OPTIMIZATION OF EXTRACTION PARAMETERS FOR FUCOXANTHIN, GALLIC ACID AND RUTIN FROM NITZSCHIA THERMALIS	2019		10.15673/fst.v13i1.1342	P2	Animal model		E6	Microalgae	Phaeodactylum tricornutum			Fucoxanthin	CC1		diet			O2;O3;O4		Y	T5	AMPK;PPARγ/PPARG	Gene/Protein		PW1;PW2	M2	CC1	PW1	O2	auto	Y	N		AUTO_delta_firstpages	Semi-automated workflow	2025-12-14		P2	P2			phaeodactylum	tricornutum	Phaeodactylum tricornutum	N	N	E6|CC1
S1-0405	DOI:10.15740/has/ijms/9.1/15-18	Impact of Spirulina Supplementation on Triglyceride and Serum Cholesterol Level of HIV Infected Patient	2016		10.15740/has/ijms/9.1/15-18	P1	Human study		E8	Spirulina/Arthrospira	Spirulina supplementation				CC5					O2		N	T8					M0	CC5	PW0	O2	auto	Y	Y		AUTO_delta_firstpages	Semi-automated workflow	2025-12-14		P1	P1		Y	arthrospira	NR	Arthrospira sp.	Y	Y	E8|CC5
S1-0406	DOI:10.15835/nbha48412151	Antioxidant, anti-cancer and ameliorative activities of Spirulina platensis and pomegranate juice against hepatic damage induced by CCl4	2020		10.15835/nbha48412151	P2	Animal model		E7	Spirulina/Arthrospira	Spirulina platensis			Astaxanthin	CC1		oral (gavage)	15 days		O1;O2;O3;O4;O5;O6		Y	T1;T2;T3;T5;T8	TNF-α	Gene/Protein	ELISA	PW3	M1	CC1	PW3	O1	auto	Y	Y		AUTO_delta_firstpages	Semi-automated workflow	2025-12-14		P2	P2		Y	arthrospira	platensis	Arthrospira platensis	Y	Y	E7|CC1
S1-0408	DOI:10.1590/s1516-89132009000500024	Effect of microalga Spirulina platensis (Arthrospira platensis) on hippocampus lipoperoxidation and lipid profile in rats with induced hypercholesterolemia	2009		10.1590/s1516-89132009000500024	P2	Animal model		E8	Microalgae	Spirulina platensis				CC5					O2		N						M0	CC5	PW0	O2	auto	Y	N		AUTO_delta_firstpages	Semi-automated workflow	2025-12-14		P2	P2			arthrospira	platensis	Arthrospira platensis	Y	Y	E8|CC5
S1-0409	DOI:10.1590/s1516-89132014000100012	Protective effects of Spirulina on the liver function and hyperlipidemia of rats and human	2014		10.1590/s1516-89132014000100012	P2	Animal model		E8	Spirulina/Arthrospira					CC7					O2		N	T3					M0	CC7	PW0	O2	auto		N		AUTO_delta_firstpages	Semi-automated workflow	2025-12-14		P1	P2	FIXED_from_title_model_rule_		arthrospira	NR	Arthrospira sp.	Y	Y	E8|CC7
S1-0410	DOI:10.1590/s2175-97902022e191140	Effect of Spirulina on Lipid Profile, Glucose and Malondialdehyde Levels in Type 2 Diabetic Patients	2022		10.1590/s2175-97902022e191140	P1	Human study		E8	Spirulina/Arthrospira					CC7					O3		N						M0	CC7	PW0	O3	auto		N		AUTO_delta_firstpages	Semi-automated workflow	2025-12-14		P1	P1			arthrospira	NR	Arthrospira sp.	Y	Y	E8|CC7
S1-0411	DOI:10.17159/sajs.2023/13722	Evaluation of the antioxidant and antimicrobial activities of fucoxanthin from Dilophys fasciola and as a food additive in stirred yoghurt	2023		10.17159/sajs.2023/13722	P1	Human study	6	E5	Diatom				Fucoxanthin	CC1	2511.88 mg/kg	oral	21 days		O3;O4;O5		N	T1;T2;T3;T5;T6					M0	CC1	PW0	O3	auto	Y	Y		AUTO_delta_firstpages	Semi-automated workflow	2025-12-14		P1	P1		Y	diatom	NR	Diatom sp.	N	N	E5|CC1
S1-0412	DOI:10.17221/69/2023-cjfs	Microalgae in lab-grown meat production	2023		10.17221/69/2023-cjfs	P2	Animal model		E5	Microalgae	Chlorella vulgaris				CC2		oral			O3;O4;O5;O7		N	T1;T2;T3;T4;T5;T8					M0	CC2	PW0	O3	auto	Y	Y		AUTO_delta_firstpages	Semi-automated workflow	2025-12-14		P2	P2		Y	chlorella	vulgaris	Chlorella vulgaris	N	N	E5|CC2
S1-0413	DOI:10.17306/j.afs.0589	Production of functional spreadable processed cheese using Chlorella vulgaris	2018	30558391	10.17306/j.afs.0589	P2	Animal model		E5	Chlorella	Chlorella vulgaris				CC2			6 months		O1;O3;O4;O5		N	T1;T2					M0	CC2	PW0	O1	auto	Y	N		AUTO_delta_firstpages	Semi-automated workflow	2025-12-14		P2	P2			chlorella	vulgaris	Chlorella vulgaris	N	N	E5|CC2
S1-0414	DOI:10.17306/j.afs.2018.0589	Production of functional spreadable processed cheese using Chlorella vulgaris [pdf]	2018		10.17306/j.afs.2018.0589	P2	Animal model		E5	Chlorella	Chlorella vulgaris				CC2			6 months		O1;O3;O4;O5		N	T1;T2					M0	CC2	PW0	O1	auto	Y	N		AUTO_delta_firstpages	Semi-automated workflow	2025-12-14		P2	P2			chlorella	vulgaris	Chlorella vulgaris	N	N	E5|CC2
S1-0415	DOI:10.17352/ijcem.000057	Omega-3/omega-6 fatty acids: The effects on the psychophysical well-being of adolescents and adults	2023		10.17352/ijcem.000057	P1	Human study		E5	Spirulina/Arthrospira	Spirulina algae			DHA	CC2	2.9 g/day	diet	6 months		O1;O2;O3;O4;O5;O6		Y	T1;T2;T3;T4;T5;T8	TNF-α;IL-6	Gene/Protein		PW3	M1	CC2	PW3	O1	auto	Y	Y		AUTO_delta_firstpages	Semi-automated workflow	2025-12-14		P1	P1		Y	arthrospira	NR	Arthrospira sp.	Y	Y	E5|CC2
S1-0416	DOI:10.17485/ijst/v16i48.2997	Antidiabetic Activity of Schizochytrium sp. Against Streptozotocin-Nicotinamide-Induced Diabetes in Rats	2023		10.17485/ijst/v16i48.2997	P2	Animal model		E5	Schizochytrium	Schizochytrium strains			Fucoxanthin	CC1	50 mg/kg	oral (gavage)	21 days		O1;O2;O3;O4;O5;O6		N	T1;T2;T8					M0	CC1	PW0	O1	auto	Y	Y		AUTO_delta_firstpages	Semi-automated workflow	2025-12-14		P2	P2		Y	schizochytrium	NR	Schizochytrium sp.	N	N	E5|CC1
S1-0417	DOI:10.17576/jsm-2021-5003-21	Health Beneficial Properties of Spirulina in Preventing Non-Communicable Diseases - The Green Metabolic Regulator from the Sea	2021		10.17576/jsm-2021-5003-21	P1	Human study		E7	Spirulina/Arthrospira	Spirulina dalam			Phycocyanin	CC3	15 mg/kg	oral	21 days		O1;O2;O3;O4;O6		Y	T1;T3;T4;T6;T7;T8	AMPK;PPARγ/PPARG;C/EBP;NF-κB;SREBP;TNF-α;IL-6	Gene/Protein		PW1;PW2;PW3;PW5	M1	CC3	PW1	O1	auto	Y	Y		AUTO_delta_firstpages	Semi-automated workflow	2025-12-14		P1	P1		Y	arthrospira	NR	Arthrospira sp.	Y	Y	E7|CC3
S1-0418	DOI:10.18103/mra.v12i2.5049	Anti-Inflammatory Effect of Extracts of Inonotus obliquus and Microalgae	2024		10.18103/mra.v12i2.5049	P2	Animal model		E6	Microalgae	Nannochloropsis gaditana				CC4		diet			O4;O5;O6;O7		Y	T1;T2;T3;T7;T8	TNF-α;IL-6	Gene/Protein	ELISA	PW3	M1	CC4	PW3	O4	auto	Y	N		AUTO_delta_firstpages	Semi-automated workflow	2025-12-14		P2	P2			nannochloropsis	gaditana	Nannochloropsis gaditana	N	N	E6|CC4
S1-0419	DOI:10.18103/mra.v13i8.6809	Using AI deep learning to verify the effect of herbal ingredients in blue-green algae nano-grade liver-nourishing tea on liver repair and treatment	2025		10.18103/mra.v13i8.6809	P1	Human study		E7	Spirulina/Arthrospira	Spirulina and			Phycocyanin	CC3		diet	14 days		O3;O4;O5;O6;O7		Y	T1;T2;T3;T5;T7;T8	NF-κB;TNF-α;IL-6;AKT	Gene/Protein		PW3	M1	CC3	PW3	O3	auto	Y	Y		AUTO_delta_firstpages	Semi-automated workflow	2025-12-14		P1	P1		Y	Mixed/Multiple	Mixed/Multiple	Mixed/Multiple	N	N	E7|CC3
S1-0420	DOI:10.18174/550437	Genetic engineering of microalgae for enhanced lipid production	2021		10.18174/550437	P2	Animal model		E1	Microalgae	Chlamydomonas reinhardtii				CC6					O2;O4;O7		N	T1;T3					M0	CC6	PW0	O2	auto	Y	N		AUTO_delta_firstpages	Semi-automated workflow	2025-12-14		P2	P2			chlamydomonas	reinhardtii	Chlamydomonas reinhardtii	N	N	E1|CC6
S1-0422	DOI:10.18502/jhs.v10i2.9767	The Effect of Aerobic Training and Spirulina on Nesfatin-1 and Peptide YY in Overweight Elderly Men: A randomized trial	2022		10.18502/jhs.v10i2.9767	P1	Human study		E8	Spirulina/Arthrospira					CC6					O4		N						M0	CC6	PW0	O4	auto	Y	N		AUTO_delta_firstpages	Semi-automated workflow	2025-12-14		P1	P1			arthrospira	NR	Arthrospira sp.	Y	Y	E8|CC6
S1-0423	DOI:10.18502/kls.v3i6.1118	Effect of Spirulina Platensis on The Number of Spermatogenic Cells in The Seminiferous Tubules of Rat (Rattus Norvegicus) with Excessive Physical Exercise	2017		10.18502/kls.v3i6.1118	P2	Animal model		E2	Spirulina/Arthrospira	Spirulina platensis				CC6	300 mg/kg	oral (gavage)	35 days		O3;O4		N	T1;T8					M0	CC6	PW0	O3	auto	Y	N		AUTO_delta_firstpages	Semi-automated workflow	2025-12-14		P2	P2			arthrospira	platensis	Arthrospira platensis	Y	Y	E2|CC6
S1-0424	DOI:10.18502/kls.v3i6.1198	The Effect of Blue Green Algae (Spirulina platensis) Extract in White Rat (Rattus Norvegicus) Treated with Excessive Physical Exercise on Leydig Cell Number and Seminiferous Tubules Diameter	2017		10.18502/kls.v3i6.1198	P2	Animal model		E7	Spirulina/Arthrospira	Spirulina platensis			Phycocyanin	CC3	1200 mg/kg	oral (gavage)	35 days		O3;O4		N	T1;T4					M0	CC3	PW0	O3	auto	Y	Y		AUTO_delta_firstpages	Semi-automated workflow	2025-12-14		P2	P2		Y	arthrospira	platensis	Arthrospira platensis	Y	Y	E7|CC3
S1-0425	DOI:10.18699/vj17.304	Metabolic and motor activity effects of microalgae (Chlorella vulgaris) in laboratory mice	2017		10.18699/vj17.304	P2	Animal model		E8	Microalgae	Chlorella vulgaris				CC7			3 weeks		O1;O4		N	T1					M0	CC7	PW0	O1	auto		N		AUTO_delta_firstpages	Semi-automated workflow	2025-12-14		P2	P2			chlorella	vulgaris	Chlorella vulgaris	N	N	E8|CC7
S1-0426	DOI:10.18846/renaysoc.2022.08.08.01.0002	Importancia nutrimental de la diatomea Odontella aurita para su aprobación como suplemento generalmente reconocido como alimento seguro (GRAS) en México	2022		10.18846/renaysoc.2022.08.08.01.0002	P2	Animal model		E4	Diatom				Fucoxanthin	CC1		oral			O3;O4		N	T5					M0	CC1	PW0	O3	auto	Y	N		AUTO_delta_firstpages	Semi-automated workflow	2025-12-14		P2	P2			diatom	NR	Diatom sp.	N	N	E4|CC1
S1-0427	DOI:10.19142/rpq.v10i20.360	Desenvolvimento de Cereal Matinal sem Glúten e com Adição da Microalga Spirulina Platensis	2016		10.19142/rpq.v10i20.360	P2	Animal model	94	E7	Microalgae	Spirulina platensis			Phycocyanin	CC3		oral			O3;O4		N					PW5	M0	CC3	PW5	O3	auto	Y	Y		AUTO_delta_firstpages	Semi-automated workflow	2025-12-14		P2	P2		Y	arthrospira	platensis	Arthrospira platensis	Y	Y	E7|CC3
S1-0428	DOI:10.20463/pan.2021.0007	Marine phytoplankton improves recovery and sustains immune function in humans and lowers proinflammatory immunoregulatory cytokines in a rat model	2021	33887828	10.20463/pan.2021.0007	P2	Animal model	7	E1	Tetraselmis	Tetraselmis chuii				CC6	2.55 mg/kg	oral (gavage)	5 days		O1;O3;O4;O6		Y	T4;T7;T8	TNF-α	Gene/Protein		PW3	M1	CC6	PW3	O1	auto	Y	N		AUTO_delta_firstpages	Semi-automated workflow	2025-12-14		P1	P2	FIXED_from_title_model_rule_		tetraselmis	chuii	Tetraselmis chuii	N	N	E1|CC6
S1-0429	DOI:10.20473/jipk.v14i1.32029	Effect of Homogenization Process on the Production of Arthrospira platensis Carotenoid Nanocapsules Encapsulated with Arabic Gum and Whey Protein Concentrate	2022		10.20473/jipk.v14i1.32029	P2	Animal model		E5	Arthrospira	Arthrospira platensis				CC2	4.0 g/kg				O3;O4;O5		N	T1;T2;T3					M0	CC2	PW0	O3	auto	Y	N		AUTO_delta_firstpages	Semi-automated workflow	2025-12-14		P2	P2			arthrospira	platensis	Arthrospira platensis	Y	Y	E5|CC2
S1-0431	DOI:10.20546/ijcmas.2018.705.018	‘Spirulina’ as an Additive for Better Nutrition	2018		10.20546/ijcmas.2018.705.018	P1	Human study		E5	Spirulina/Arthrospira	Spirulina platensis				CC2		diet			O2;O3;O4;O5		N	T1;T2					M0	CC2	PW0	O2	auto	Y	Y		AUTO_delta_firstpages	Semi-automated workflow	2025-12-14		P1	P1		Y	arthrospira	platensis	Arthrospira platensis	Y	Y	E5|CC2
S1-0432	DOI:10.20546/ijcmas.2018.706.153	Effect of Astaxanthin Supplementation on Blood Plasma Leptin and Ig G Profiles in Pre and Postpartum Murrah (Bubalus bubalis) Buffaloes during Different Seasons	2018		10.20546/ijcmas.2018.706.153	P2	Animal model		E4	Microalgae	Haematococcus pluvialis			Astaxanthin	CC1	0.25 mg/kg	diet	30 days		O1;O2;O3;O4;O6		N	T1;T3;T6;T7;T8					M0	CC1	PW0	O1	auto	Y	N		AUTO_delta_firstpages	Semi-automated workflow	2025-12-14		P2	P2			haematococcus	pluvialis	Haematococcus pluvialis	N	N	E4|CC1
S1-0433	DOI:10.20884/1.oa.2019.15.2.737	Biological and Health impact of Astaxanthin powders in common carp Cyprinus	2019		10.20884/1.oa.2019.15.2.737	P2	Animal model	3	E4	Haematococcus	Haematococcus and			Astaxanthin	CC1		diet	10 weeks		O1;O4		N	T1;T3;T4;T5;T7;T8					M0	CC1	PW0	O1	auto	Y	N		AUTO_delta_firstpages	Semi-automated workflow	2025-12-14		P2	P2			Mixed/Multiple	Mixed/Multiple	Mixed/Multiple	N	N	E4|CC1
S1-0434	DOI:10.20902/ijptr.2018.11105	Spirulina platensis, reduced liver and kidney injuries induced by Sodium arsenite	2017		10.20902/ijptr.2018.11105	P2	Animal model		E7	Spirulina/Arthrospira	Spirulina platensis			Phycocyanin	CC3	6.3mg/kg	oral	8 weeks		O1;O2;O3;O4;O6		Y	T1;T3;T7;T8	TNF-α;IL-6	Gene/Protein	ELISA	PW3	M1	CC3	PW3	O1	auto	Y	Y		AUTO_delta_firstpages	Semi-automated workflow	2025-12-14		P2	P2		Y	arthrospira	platensis	Arthrospira platensis	Y	Y	E7|CC3
S1-0435	DOI:10.20961/alchemy.19.2.73120.223-233	Simulasi Inhibisi Aktivitas Enzim α-Amilase dan α-Glukosidase oleh Senyawa Bioaktif Mikroalga Spirulina platensis	2023		10.20961/alchemy.19.2.73120.223-233	P2	Animal model		E2	Spirulina/Arthrospira	Spirulina platensis				CC6		oral			O3;O4;O5		N	T1;T2;T5;T8					M0	CC6	PW0	O3	auto	Y	N		AUTO_delta_firstpages	Semi-automated workflow	2025-12-14		P2	P2			arthrospira	platensis	Arthrospira platensis	Y	Y	E2|CC6
S1-0436	DOI:10.21059/buletinpeternak.v46i1.67523	The Effect of Flushing Premating with Spirulina Platensis Supplementation on Ewes Postpartum Estrus	2022		10.21059/buletinpeternak.v46i1.67523	P1	Human study		E6	Spirulina/Arthrospira	Spirulina platensis				CC4		diet	65 days		O1;O2;O3;O4;O5		N	T1;T2;T3;T4;T5					M0	CC4	PW0	O1	auto	Y	N		AUTO_delta_firstpages	Semi-automated workflow	2025-12-14		P1	P1			arthrospira	platensis	Arthrospira platensis	Y	Y	E6|CC4
S1-0437	DOI:10.21161/mjm.104217	Cyanobacterium Spirulina platensis LUQS1: Effects on serum lipids and kidney in domestic cats, Felis catus	2018		10.21161/mjm.104217	P1	Human study		E7	Spirulina/Arthrospira	Spirulina platensis			Phycocyanin	CC3	0.5 g/day	oral (gavage)	45 days		O1;O2;O3;O4;O5;O8		N	T1;T2;T3;T4;T5;T8				PW4	M0	CC3	PW4	O1	auto	Y	N		AUTO_delta_firstpages	Semi-automated workflow	2025-12-14		P1	P1			arthrospira	platensis	Arthrospira platensis	Y	Y	E7|CC3
S1-0438	DOI:10.21175/rad.abstr.book.2023.18.2	Accumulation and effect of silver nanoparticles functionalized with Spirulina platensis on rats	2023		10.21175/rad.abstr.book.2023.18.2	P2	Animal model		E6	Spirulina/Arthrospira	Spirulina platensis				CC4		oral			O3;O4;O5		N	T1;T2;T3;T5;T8			ELISA		M0	CC4	PW0	O3	auto	Y	Y		AUTO_delta_firstpages	Semi-automated workflow	2025-12-14		P2	P2		Y	arthrospira	platensis	Arthrospira platensis	Y	Y	E6|CC4
S1-0439	DOI:10.21175/rad.spr.abstr.book.2022.13.4	Biosorption of europium by Spirulina platensis biomass	2022		10.21175/rad.spr.abstr.book.2022.13.4	P1	Human study		E5	Spirulina/Arthrospira	Spirulina platensis				CC2		oral			O3;O4;O5;O6		N	T1;T2;T3;T5;T6					M0	CC2	PW0	O3	auto	Y	Y		AUTO_delta_firstpages	Semi-automated workflow	2025-12-14		P1	P1		Y	arthrospira	platensis	Arthrospira platensis	Y	Y	E5|CC2
S1-0440	DOI:10.21175/rad.spr.abstr.book.2022.33.1	Removal of U (VI) by selected type of cyanobacteria from the territory of Bosnia and Herzegovina	2022		10.21175/rad.spr.abstr.book.2022.33.1	P1	Human study		E5	Cyanobacteria	Spirulina platensis				CC2		oral			O3;O4;O5;O6		N	T1;T2;T3;T5;T6					M0	CC2	PW0	O3	auto	Y	Y		AUTO_delta_firstpages	Semi-automated workflow	2025-12-14		P1	P1		Y	arthrospira	platensis	Arthrospira platensis	Y	Y	E5|CC2
S1-0441	DOI:10.21175/rad.spr.abstr.book.2022.5.9	Accumulation and effect of silver nanoparticles functionalized with Spirulina platensis on rats	2022		10.21175/rad.spr.abstr.book.2022.5.9	P2	Animal model		E5	Spirulina/Arthrospira	Spirulina platensis				CC2		oral			O3;O4;O5;O6		N	T1;T2;T3;T5;T6					M0	CC2	PW0	O3	auto	Y	Y		AUTO_delta_firstpages	Semi-automated workflow	2025-12-14		P2	P2		Y	arthrospira	platensis	Arthrospira platensis	Y	Y	E5|CC2
S1-0442	DOI:10.21203/rs.3.rs-1575663/v1	Mechanism of fucoxanthin biosynthesis in Phaeodactylum tricornutum under different light intensities via FCP complex formation	2022		10.21203/rs.3.rs-1575663/v1	P2	Animal model		E4	Phaeodactylum	Phaeodactylum tricornutum			Fucoxanthin	CC1			10 days		O1;O3;O4		N						M0	CC1	PW0	O1	auto	Y	N		AUTO_delta_firstpages	Semi-automated workflow	2025-12-14		P2	P2			phaeodactylum	tricornutum	Phaeodactylum tricornutum	N	N	E4|CC1
S1-0443	DOI:10.21203/rs.3.rs-1645280/v1	Exploring bioactive compounds from Arthrospira platensis related for treatment of Systemic lupus erythematosus using network analysis	2022		10.21203/rs.3.rs-1645280/v1	P1	Human study		E2	Arthrospira	Arthrospira platensis				CC6		oral			O3;O4;O6		N		PPARγ/PPARG	Gene/Protein		PW2	M0	CC6	PW2	O3	auto	Y	Y		AUTO_delta_firstpages	Semi-automated workflow	2025-12-14		P1	P1		Y	arthrospira	platensis	Arthrospira platensis	Y	Y	E2|CC6
S1-0444	DOI:10.21203/rs.3.rs-182452/v1	Chlorella Vulgaris and Spirulina Platensis Mitigate Lead Acetate-induced Testicular Oxidative Stress and Apoptosis with Regard to Androgen Receptor Expression in Rats	2021		10.21203/rs.3.rs-182452/v1	P2	Animal model		E7	Chlorella	Chlorella vulgaris			Phycocyanin	CC3	30 mg/kg	oral (gavage)	8 weeks		O1;O4;O5;O6		Y	T1;T2;T3;T6;T8	TNF-α	Gene/Protein	ELISA	PW3	M1	CC3	PW3	O1	auto	Y	Y		AUTO_delta_firstpages	Semi-automated workflow	2025-12-14		P2	P2		Y	chlorella	vulgaris	Chlorella vulgaris	N	N	E7|CC3
S1-0445	DOI:10.21203/rs.3.rs-1840648/v1	Anionic powdered-nanoliposome loaded with algal oil: Effects of carrier agents on storage stability, in-vitro digestibility and cellular uptake	2022		10.21203/rs.3.rs-1840648/v1	P2	Animal model		E5	Microalgae (algal oil)				DHA	CC2		diet	21 days		O3;O4;O6		N	T1;T3;T6;T7;T8					M0	CC2	PW0	O3	auto	Y	N		AUTO_delta_firstpages | missing_core_fields | QC6_FINAL	Semi-automated workflow	2025-12-15		P2	P2			microalgae	NR	Microalgae sp.	N	N	E5|CC2
S1-0446	DOI:10.21203/rs.3.rs-1971458/v1	Simultaneous photoautotrophic production of DHA and EPA by Tisochrysis lutea and Microchloropsis salina in co-culture	2022		10.21203/rs.3.rs-1971458/v1	P3	In vitro/ex vivo		E5	Isochrysis	Schizochytrium spp			DHA	CC2		diet	8 days		O3;O4;O5		N	T1;T2					M0	CC2	PW0	O3	auto	Y	N		AUTO_delta_firstpages	Semi-automated workflow	2025-12-14		P2	P3	FIXED_from_title_model_rule_		schizochytrium	NR	Schizochytrium sp.	N	N	E5|CC2
S1-0447	DOI:10.21203/rs.3.rs-2089540/v1	Supranutrition of microalgal docosahexaenoic acid and calcidiol improved growth performance, tissue lipid profiles, and tibia characteristics of broiler chickens	2022		10.21203/rs.3.rs-2089540/v1	P1	Human study	6	E5	Microalgae	Aurantiochytrium biomass			DHA	CC2	0.6 g/kg	diet	144 day		O1;O2;O3;O4		N	T1;T3;T4;T8					M0	CC2	PW0	O1	auto	Y	Y		AUTO_delta_firstpages	Semi-automated workflow	2025-12-14		P1	P1		Y	aurantiochytrium	NR	Aurantiochytrium sp.	N	N	E5|CC2
S1-0448	DOI:10.21203/rs.3.rs-21714/v1	Intervention effect of fucoxanthin supplementation on cadmium-induced thyroid injury in mice	2020		10.21203/rs.3.rs-21714/v1	P2	Animal model	120	E5	Diatom				Fucoxanthin	CC1	30 mg/kg	oral	30 days		O1;O3;O4;O5		N	T1;T2			qPCR/RT-PCR		M0	CC1	PW0	O1	auto	Y	Y		AUTO_delta_firstpages	Semi-automated workflow	2025-12-14		P2	P2		Y	diatom	NR	Diatom sp.	N	N	E5|CC1
S1-0449	DOI:10.21203/rs.3.rs-2222140/v1	Differential transcriptome analysis of Dunaliella salina during flagellar assembly	2022		10.21203/rs.3.rs-2222140/v1	P1	Human study		E2	Dunaliella	Dunaliella salina				CC6					O1;O4		N						M0	CC6	PW0	O1	auto	Y	N		AUTO_delta_firstpages	Semi-automated workflow	2025-12-14		P1	P1			dunaliella	salina	Dunaliella salina	N	N	E2|CC6
S1-0450	DOI:10.21203/rs.3.rs-2237290/v1	Co-delivery of fucoxanthin and Twist si RNA using hydroxyethyl starch-cholesterol self-assembled polymer nanoparticles for triple-negative breast cancer synergistic therapy	2022		10.21203/rs.3.rs-2237290/v1	P2	Animal model		E4	Microalgae				Fucoxanthin	CC1		oral			O2;O4;O6;O7		Y	T3;T6	IL-6	Gene/Protein		PW3	M2	CC1	PW3	O2	auto	Y	Y		AUTO_delta_firstpages	Semi-automated workflow	2025-12-14		P2	P2		Y	microalgae	NR	Microalgae sp.	N	N	E4|CC1
S1-0451	DOI:10.21203/rs.3.rs-2250746/v2	Extraction, purification, characterization, and α-amylase inhibition of C- Phycocyanin from Dolichospermum spiroides	2023		10.21203/rs.3.rs-2250746/v2	P2	Animal model		E7	Cyanobacteria	Arthrospira platensis			Phycocyanin	CC3		diet	15 days		O3;O4;O5		N	T1;T2;T3;T8					M0	CC3	PW0	O3	auto	Y	Y		AUTO_delta_firstpages	Semi-automated workflow	2025-12-14		P2	P2		Y	arthrospira	platensis	Arthrospira platensis	Y	Y	E7|CC3
S1-0452	DOI:10.21203/rs.3.rs-2382997/v1	The effects of Spirulina platensis supplementation on COVID-19 severity in critically ill patients: A randomized clinical trial	2023		10.21203/rs.3.rs-2382997/v1	P1	Human study	97	E1	Spirulina/Arthrospira	Spirulina platensis				CC5			6 days		O1;O2;O3;O4;O6		N	T1;T7;T8					M0	CC5	PW0	O1	auto	Y	N		AUTO_delta_firstpages	Semi-automated workflow	2025-12-14		P1	P1			arthrospira	platensis	Arthrospira platensis	Y	Y	E1|CC5
S1-0453	DOI:10.21203/rs.3.rs-2740070/v1	Application of Failure Mode Effect Analysis (FMEA) in the traditional medicine Industry: A Case study on Spirulina Capsule Production	2023		10.21203/rs.3.rs-2740070/v1	P2	Animal model		E1	Spirulina/Arthrospira	Spirulina capsule				CC7		oral			O4;O5		N	T1;T2					M0	CC7	PW0	O4	auto		N		AUTO_delta_firstpages	Semi-automated workflow	2025-12-14		P2	P2			arthrospira	NR	Arthrospira sp.	Y	Y	E1|CC7
S1-0454	DOI:10.21203/rs.3.rs-29113/v1	Dynamics of structural and functional changes in gut microbiota during treatment with a microalgal β- glucan, paramylon and the impact on gut inflammation	2020		10.21203/rs.3.rs-29113/v1	P1	Human study		E6	Microalgae	Euglena gracilis				CC4		oral (gavage)	8 weeks		O1;O2;O3;O4;O6;O8		N	T1;T5;T7					M0	CC4	PW0	O1	auto	Y	N		AUTO_delta_firstpages	Semi-automated workflow	2025-12-14		P1	P1			euglena	gracilis	Euglena gracilis	N	N	E6|CC4
S1-0455	DOI:10.21203/rs.3.rs-3218062/v1	Impact of astaxanthin-enriched bacterium (Paracoccus carotinifaciens) on growth, immune response, and reproduction performance of broodstock Nile tilapia during winter season	2023		10.21203/rs.3.rs-3218062/v1	P2	Animal model	10	E4	Haematococcus				Astaxanthin	CC1	0 g/kg	diet	6 months		O2;O3;O4;O5		N	T1;T2;T3;T4					M0	CC1	PW0	O2	auto	Y	N		AUTO_delta_firstpages | missing_core_fields | QC32_AUTOFINAL	Semi-automated workflow	2025-12-14		P2	P2			haematococcus	NR	Haematococcus sp.	N	N	E4|CC1
S1-0456	DOI:10.21203/rs.3.rs-3315753/v1	Impact of ocean acidification on bioactive compounds production by marine phytoplankton, Off Visakhapatnam, Bay of Bengal	2023		10.21203/rs.3.rs-3315753/v1	P2	Animal model		E4	Cyanobacteria	Dunaliella salina			Fucoxanthin	CC1					O3;O4;O5		N	T1;T2;T8					M0	CC1	PW0	O3	auto	Y	N		AUTO_delta_firstpages	Semi-automated workflow	2025-12-14		P2	P2			dunaliella	salina	Dunaliella salina	N	N	E4|CC1
S1-0457	DOI:10.21203/rs.3.rs-3891182/v1	Beneath the Ice: Exploring Winter's Impact on Nutrient and Phytoplankton Dynamics in a Shallow Eutrophic Lake	2024		10.21203/rs.3.rs-3891182/v1	P1	Human study	11	E5	Cyanobacteria				EPA	CC2		oral	166 days		O1;O3;O4		N	T1;T3					M0	CC2	PW0	O1	auto	Y	N		AUTO_delta_firstpages	Semi-automated workflow	2025-12-14		P1	P1			cyanobacteria	NR	Cyanobacteria sp.	Y	Y	E5|CC2
S1-0458	DOI:10.21203/rs.3.rs-407177/v1	Bioremidation of Spirulina Plantesis Against Deltamethrin Mediated Toxicity and Its Chemical Residues in Chicken Meat	2021		10.21203/rs.3.rs-407177/v1	P2	Animal model		E6	Spirulina/Arthrospira	Spirulina plantesis				CC4	20 g/kg	diet	35 days		O1;O2;O3;O4		N	T1;T3;T5;T8					M0	CC4	PW0	O1	auto	Y	Y		AUTO_delta_firstpages	Semi-automated workflow	2025-12-14		P2	P2		Y	arthrospira	NR	Arthrospira sp.	Y	Y	E6|CC4
S1-0459	DOI:10.21203/rs.3.rs-573572/v1	The Potential Protective Effect of Spirulina Nanoparticles Against Ehrlich Solid Tumor Bearing Mice Induced Liver Toxicity, Tumor Markers, DNA Fragmentation, Oxidative Stress and Monooxygenase Variations	2021		10.21203/rs.3.rs-573572/v1	P2	Animal model		E6	Spirulina/Arthrospira	Spirulina nanoparticles				CC4		oral	2day		O2;O3;O4		N	T1;T3;T5;T8					M0	CC4	PW0	O2	auto	Y	Y		AUTO_delta_firstpages	Semi-automated workflow	2025-12-14		P2	P2		Y	arthrospira	NR	Arthrospira sp.	Y	Y	E6|CC4
S1-0460	DOI:10.21203/rs.3.rs-594054/v1	Growth Inhibition and Oxidative Stress Caused by 4,4'-dibromodiphenyl Ether (BDE-15) on a Marine Diatom Phaeodactylum Tricornutum	2021		10.21203/rs.3.rs-594054/v1	P2	Animal model		E2	Diatom	Phaeodactylum tricornutum				CC6		oral	7 days		O4;O5		N	T1;T2;T3					M0	CC6	PW0	O4	auto	Y	Y		AUTO_delta_firstpages	Semi-automated workflow	2025-12-14		P2	P2		Y	phaeodactylum	tricornutum	Phaeodactylum tricornutum	N	N	E2|CC6
S1-0461	DOI:10.21203/rs.3.rs-61504/v1	Spirulina Prevent Caspase-Independent Apoptosis in the Cochlea and Brainstem of Senescence-Accelerated Prone-8 Mice	2020		10.21203/rs.3.rs-61504/v1	P2	Animal model		E7	Spirulina/Arthrospira	Spirulina prevent			Phycocyanin	CC3	400 mg/kg	oral	6 weeks		O1;O3;O4;O5;O6		N	T1;T2;T3;T6			Western blot		M0	CC3	PW0	O1	auto	Y	Y		AUTO_delta_firstpages	Semi-automated workflow	2025-12-14		P2	P2		Y	arthrospira	NR	Arthrospira sp.	Y	Y	E7|CC3
S1-0462	DOI:10.21203/rs.3.rs-6788169/v1	Characteristics of Valuable Fatty Acid Production by Novel Strains of Aurantiochytrium sp	2025		10.21203/rs.3.rs-6788169/v1	P2	Animal model		E5	Aurantiochytrium	Aurantiochytrium spp			DHA	CC2		diet	2 days		O2;O3;O4;O6		N	T1;T6					M0	CC2	PW0	O2	auto	Y	N		AUTO_delta_firstpages	Semi-automated workflow	2025-12-14		P2	P2			aurantiochytrium	NR	Aurantiochytrium sp.	N	N	E5|CC2
S1-0463	DOI:10.21276/apjhs.2022.9.2.35	Effect of Food-based Approach with Spirulina on Blood Glucose Profile of Non-insulin Dependent Diabetics	2022		10.21276/apjhs.2022.9.2.35	P1	Human study	90	E3	Spirulina/Arthrospira	Spirulina supplementation				CC5	2 g/day	diet	3 months		O1;O2;O3;O4		N	T1;T3;T8					M0	CC5	PW0	O1	auto	Y	N		AUTO_delta_firstpages	Semi-automated workflow	2025-12-14		P1	P1			arthrospira	NR	Arthrospira sp.	Y	Y	E3|CC5
S1-0464	DOI:10.2131/fts.10.31	Chlorella improves inflammatory profiles and quality of life of prediabetes and diabetes patients	2023		10.2131/fts.10.31	P1	Human study	25	E1	Chlorella	Chlorella improves				CC5	1.6 g/day	diet	12 months		O1;O2;O3;O4;O6		Y	T1;T3;T4;T5;T7;T8	NF-κB;TNF-α;IL-6;IRS-1/IRS1	Gene/Protein	ELISA	PW3	M1	CC5	PW3	O1	auto	Y	Y		AUTO_delta_firstpages	Semi-automated workflow	2025-12-14		P1	P1		Y	chlorella	NR	Chlorella sp.	N	N	E1|CC5
S1-0465	DOI:10.2131/fts.10.45	Chlorella modulation of gut microbiota dysbiosis in patients with type-2 diabetes	2023		10.2131/fts.10.45	P1	Human study	10	E2	Chlorella	Chlorella modulation				CC5	3 g/day	diet	30 days		O2;O3;O4;O6;O7;O8		Y	T1;T3;T4;T5;T6	IRS-1/IRS1;AKT	Gene/Protein			M1	CC5	PW0	O2	auto	Y	Y		AUTO_delta_firstpages	Semi-automated workflow	2025-12-14		P1	P1		Y	chlorella	NR	Chlorella sp.	N	N	E2|CC5
S1-0466	DOI:10.2131/jts.36.121	The enhanced elimination of tissue methylmercury in Parachlorella beijerinckii-fed mice	2011	21297350	10.2131/jts.36.121	P2	Animal model		E2	Chlorella	Chlorella vulgaris				CC6	5 mg/kg	oral	10 weeks		O1;O4;O8		N	T1;T3;T5;T6;T8				PW4	M0	CC6	PW4	O1	auto	Y	Y		AUTO_delta_firstpages	Semi-automated workflow	2025-12-14		P2	P2		Y	chlorella	vulgaris	Chlorella vulgaris	N	N	E2|CC6
S1-0468	DOI:10.21608/ajs.2018.28365	HYPOGLYCEMIC AND HYPOLIPIDEMIC EFFECTS OF SPIRULINA PLATENSIS, PHYCOCYANIN, PHYCOCYANOPEPTIDE AND PHYCOCYANOBILIN ON MALE DIABETIC RATS	2018		10.21608/ajs.2018.28365	P2	Animal model		E7	Spirulina/Arthrospira	Spirulina platensis			Phycocyanin	CC3					O1;O2;O3;O4		N						M0	CC3	PW0	O1	auto	Y	N		AUTO_delta_firstpages	Semi-automated workflow	2025-12-14		P2	P2			arthrospira	platensis	Arthrospira platensis	Y	Y	E7|CC3
S1-0469	DOI:10.21608/ajs.2019.43580	EFFECT OF SPIRULIN (ARTHROSPIRA PLATENSIS) A AND NANNOCHLOROPSIS (NANNOCHLOROPSIS GADITANA) SUPPLEMENTATION ON GROWTH PERFORMANCE, FEED UTILIZATION AND CARCASS COMPOSITION OF NILE TILAPIA (Oreochromis niloticus)	2019		10.21608/ajs.2019.43580	P1	Human study		E1	Arthrospira	Arthrospira platensis				CC6		diet	95 days		O1;O4		N	T1;T8					M0	CC6	PW0	O1	auto	Y	N		AUTO_delta_firstpages	Semi-automated workflow	2025-12-14		P1	P1			arthrospira	platensis	Arthrospira platensis	Y	Y	E1|CC6
S1-0470	DOI:10.21608/jhiph.2019.64463	Assessment of Chemical Composition of Spirulina Platensis and its Effect on Fasting Blood Glucose and Lipid Profile in Diabetic Rats	2019		10.21608/jhiph.2019.64463	P2	Animal model		E8	Spirulina/Arthrospira	Spirulina platensis				CC5	30 mg/kg	oral			O1;O2;O3;O4		N	T8					M0	CC5	PW0	O1	auto	Y	N		AUTO_delta_firstpages	Semi-automated workflow	2025-12-14		P2	P2			arthrospira	platensis	Arthrospira platensis	Y	Y	E8|CC5
S1-0471	DOI:10.21685/1680-0826-2021-15-3-2	New life for old discovery: amazing story about how bacterial predation on Chlorella resolved a paradox of dark cyanobacteria and gave the key to early history of oxygenic photosynthesis and aerobic respiration	2021		10.21685/1680-0826-2021-15-3-2	P2	Animal model		E5	Chlorella	Chlorella resolved				CC2			7 days		O1;O3;O4;O5;O8		N	T1;T2;T3;T5;T8					M0	CC2	PW0	O1	auto	Y	N		AUTO_delta_firstpages	Semi-automated workflow	2025-12-14		P2	P2			chlorella	NR	Chlorella sp.	N	N	E5|CC2
S1-0472	DOI:10.2172/1408918	Systems Biology of Lipid Body Formation in the Green Alga Chlamydomonas reinhardtii	2017		10.2172/1408918	P1	Human study		E1	Chlamydomonas	Chlamydomonas reinhardtii				CC7					O1;O3;O4		N						M0	CC7	PW0	O1	auto		N		AUTO_delta_firstpages	Semi-automated workflow	2025-12-14		P1	P1			chlamydomonas	reinhardtii	Chlamydomonas reinhardtii	N	N	E1|CC7
S1-0473	DOI:10.2174/0118750362284095240301035202	In Silico Validation Studies of Cyanobacterial Bioactive Compounds Against Α-amylase and Α-glucosidase Markers in Type 2 Diabetes Mellitus	2024		10.2174/0118750362284095240301035202	P1	Human study		E6	Cyanobacteria					CC4		oral			O3;O4		N	T1;T5;T6					M0	CC4	PW0	O3	auto	Y	Y		AUTO_delta_firstpages	Semi-automated workflow	2025-12-14		P1	P1		Y	cyanobacteria	NR	Cyanobacteria sp.	Y	Y	E6|CC4
S1-0474	DOI:10.22137/ijst.2023.v7n2.03	The Potential of Microalgal Powder in the Enhancement of Pysicochemical and Sensory Properties of Cakes	2023		10.22137/ijst.2023.v7n2.03	P1	Human study		E5	Microalgae	Scenedesmus powder				CC2		diet	4 weeks		O1;O2;O3;O4;O5		N	T1;T2					M0	CC2	PW0	O1	auto	Y	N		AUTO_delta_firstpages	Semi-automated workflow	2025-12-14		P1	P1			scenedesmus	NR	Scenedesmus sp.	N	N	E5|CC2
S1-0475	DOI:10.22146/agritech.10843	Pengaruh Media Budidaya Menggunakan Air Laut dan Air Tawar terhadap Sifat Kimia dan Fungsional Biomassa Kering (Spirulina platensis)	2017		10.22146/agritech.10843	P1	Human study		E5	Spirulina/Arthrospira	Spirulina platensis				CC2		diet			O1;O3;O4;O5		N	T1;T2;T5					M0	CC2	PW0	O1	auto	Y	N		AUTO_delta_firstpages	Semi-automated workflow	2025-12-14		P1	P1			arthrospira	platensis	Arthrospira platensis	Y	Y	E5|CC2
S1-0476	DOI:10.22146/jtbb.49937	Effect of Arthrospira maxima and Chlorella vulgaris to Lipid Profile and Visceral Fat Index Alteration in Streptozotocin-Induced Hyperglycemia Rats	2020		10.22146/jtbb.49937	P2	Animal model		E3	Arthrospira	Arthrospira maxima				CC5	30 mg/kg	oral	30 days		O1;O2;O3;O4;O8		N	T1;T3;T5;T8				PW4	M0	CC5	PW4	O1	auto	Y	Y		AUTO_delta_firstpages	Semi-automated workflow	2025-12-14		P2	P2		Y	arthrospira	maxima	Arthrospira maxima	Y	Y	E3|CC5
S1-0477	DOI:10.22159/ajpcr.2017.v10i1.15073	POTENTIAL ROLE OF HAEMATOCOCCUS PLUVIALIS AGAINST DIABETES INDUCED OXIDATIVE STRESS AND INFLAMMATION IN RATS	2016		10.22159/ajpcr.2017.v10i1.15073	P2	Animal model		E4	Haematococcus	Haematococcus pluvialis			Astaxanthin	CC1	45 mg/kg	oral	30 days		O3;O4;O5;O6		Y	T1;T2;T3;T4;T5;T6;T8	TNF-α;AKT	Gene/Protein	qPCR/RT-PCR	PW3	M1	CC1	PW3	O3	auto	Y	Y		AUTO_delta_firstpages	Semi-automated workflow	2025-12-14		P2	P2		Y	haematococcus	pluvialis	Haematococcus pluvialis	N	N	E4|CC1
S1-0478	DOI:10.22159/ajpcr.2017.v10i11.20382	EFFECT OF ARTHROSPIRA PLATENSIS AS A FOOD SUPPLEMENT AGAINST SODIUM FLUORIDEINDUCED INTOXICATION ON SOFT TISSUES OF MALE WISTAR ALBINO RATS	2017		10.22159/ajpcr.2017.v10i11.20382	P2	Animal model	6	E5	Arthrospira	Arthrospira platensis				CC2	400 mg/kg	oral	30 days		O1;O2;O3;O4		N	T1;T3;T5;T8					M0	CC2	PW0	O1	auto	Y	Y		AUTO_delta_firstpages	Semi-automated workflow	2025-12-14		P2	P2		Y	arthrospira	platensis	Arthrospira platensis	Y	Y	E5|CC2
S1-0479	DOI:10.22159/ajpcr.2017.v10i6.17785	AMELIORATING THE METABOLIC DISORDER IN STREPTOZOTOCIN-INDUCED DIABETIC RATS BY HAEMATOCOCCUS PLUVIALIS EXTRACT	2017		10.22159/ajpcr.2017.v10i6.17785	P2	Animal model		E4	Haematococcus	Haematococcus pluvialis			Astaxanthin	CC1	150 mg/kg	oral	30 days		O1;O3;O4;O5;O6;O7		Y	T1;T2;T3;T5;T6;T8	TNF-α;IL-6	Gene/Protein	ELISA	PW3	M2	CC1	PW3	O1	auto	Y	Y		AUTO_delta_firstpages	Semi-automated workflow	2025-12-14		P2	P2		Y	haematococcus	pluvialis	Haematococcus pluvialis	N	N	E4|CC1
S1-0480	DOI:10.22159/ajpcr.2018.v11i3.23398	POTENTIAL OF DUNALIELLA SALINA MICROALGAE TO AMELIORATE HIGH-FAT DIET‑INDUCED OBESITY IN ANIMALS’ RODENT	2018		10.22159/ajpcr.2018.v11i3.23398	P2	Animal model	50	E5	Dunaliella	Dunaliella salina				CC2	150 mg/kg	oral	12 weeks		O1;O2;O3;O4;O6;O7		N	T1;T3;T5;T8			ELISA		M0	CC2	PW0	O1	auto	Y	Y		AUTO_delta_firstpages	Semi-automated workflow	2025-12-14		P2	P2		Y	dunaliella	salina	Dunaliella salina	N	N	E5|CC2
S1-0481	DOI:10.22159/ajpcr.2018.v11i5.24622	DUNALIELLA SALINA IMPROVED OBESITY-ASSOCIATED INFLAMMATION AND OXIDATIVE DAMAGE IN ANIMALS’ RODENT	2018		10.22159/ajpcr.2018.v11i5.24622	P1	Human study	50	E6	Dunaliella	Dunaliella salina				CC4	150 mg/kg	oral	12 weeks		O1;O2;O3;O4;O5;O6;O7		Y	T1;T2;T3;T5;T6;T7;T8	AMPK;NF-κB;TNF-α;IL-6;AKT	Gene/Protein	ELISA	PW1;PW3	M2	CC4	PW1	O1	auto	Y	Y		AUTO_delta_firstpages	Semi-automated workflow	2025-12-14		P1	P1		Y	dunaliella	salina	Dunaliella salina	N	N	E6|CC4
S1-0482	DOI:10.22159/ajpcr.2018.v11i7.24825	INDUCTION EFFECT OF MICROALGAE SCENEDESMUS DIMORPHUS AGAINST HEMATOLOGY ON MICE (MUS MUSCULUS) SUFFERING ANEMIA DISEASES	2018		10.22159/ajpcr.2018.v11i7.24825	P2	Animal model	10	E5	Microalgae	Scenedesmus dimorphus			DHA	CC2		oral	28 days		O1;O2;O3;O4;O7		N	T1;T6;T8					M0	CC2	PW0	O1	auto	Y	Y		AUTO_delta_firstpages	Semi-automated workflow	2025-12-14		P2	P2		Y	scenedesmus	dimorphus	Scenedesmus dimorphus	N	N	E5|CC2
S1-0484	DOI:10.22159/ajpcr.2020.v13i8.38355	HISTOPATHOLOGICAL STUDY OF THE PROTECTIVE EFFECT OF SPIRULINA PLATENSIS ON FETAL LIVER OF MICE WITH ACUTE FATTY LIVER OF PREGNANCY	2020		10.22159/ajpcr.2020.v13i8.38355	P2	Animal model		E7	Spirulina/Arthrospira	Spirulina platensis			Phycocyanin	CC3	75 mg/kg	oral (gavage)	2 months		O1;O2;O3;O4;O5;O6;O7		N	T1;T2;T3;T7;T8					M0	CC3	PW0	O1	auto	Y	Y		AUTO_delta_firstpages	Semi-automated workflow	2025-12-14		P2	P2		Y	arthrospira	platensis	Arthrospira platensis	Y	Y	E7|CC3
S1-0485	DOI:10.22159/ijpps.2017v9i1.15629	HEALING POTENCY OF HAEMATOCOCCUS PLUVIALIS EXTRACT FOR TREATING TYPE 2 DIABETES IN RATS	2016		10.22159/ijpps.2017v9i1.15629	P2	Animal model		E4	Haematococcus	Haematococcus pluvialis			Astaxanthin	CC1	45 mg/kg	oral			O1;O2;O3;O4;O5		Y	T1;T2;T3;T4;T5;T8	PGC-1α/PPARGC1A	Gene/Protein		PW6	M2	CC1	PW6	O1	auto	Y	Y		AUTO_delta_firstpages	Semi-automated workflow	2025-12-14		P2	P2		Y	haematococcus	pluvialis	Haematococcus pluvialis	N	N	E4|CC1
S1-0486	DOI:10.22159/ijpps.2017v9i2.15797	HAEMATOCOCCUS PLUVIALIS MODULATING EFFECT ON NEUROTRANSMITTERS, HORMONES AND OXIDATIVE DAMAGE-ASSOCIATED WITH ALZHEIMER´S DISEASE IN EXPERIMENTAL RAT´S MODEL	2017		10.22159/ijpps.2017v9i2.15797	P2	Animal model		E4	Haematococcus	Haematococcus pluvialis			Astaxanthin	CC1	100 mg/kg	oral			O1;O2;O3;O4;O5;O6		N	T1;T2;T5;T6;T8					M0	CC1	PW0	O1	auto	Y	Y		AUTO_delta_firstpages	Semi-automated workflow	2025-12-14		P2	P2		Y	haematococcus	pluvialis	Haematococcus pluvialis	N	N	E4|CC1
S1-0487	DOI:10.22159/ijpps.2017v9i7.18415	EFFECTIVENESS OF SPIRULINA MOUTHWASH ON REDUCTION OF DENTAL PLAQUE AND GINGIVITIS: A CLINICAL STUDY	2017		10.22159/ijpps.2017v9i7.18415	P1	Human study	30	E7	Spirulina/Arthrospira	Spirulina mouthwash			Phycocyanin	CC3		oral			O3;O4;O6;O7		Y	T1;T3;T7	TNF-α	Gene/Protein		PW3	M2	CC3	PW3	O3	auto	Y	Y		AUTO_delta_firstpages	Semi-automated workflow	2025-12-14		P1	P1		Y	arthrospira	NR	Arthrospira sp.	Y	Y	E7|CC3
S1-0488	DOI:10.22201/fmvz.24486760e.2022.1077	Spirulina (Arthrospira maxima), protects from cyclophosphamide teratogenicity in mice	2022		10.22201/fmvz.24486760e.2022.1077	P2	Animal model		E2	Spirulina/Arthrospira	Arthrospira maxima				CC7	400 mg/kg	intraperitoneal	8 weeks		O1;O3;O4		N	T1;T3;T5;T8					M0	CC7	PW0	O1	auto		Y		AUTO_delta_firstpages	Semi-automated workflow	2025-12-14		P2	P2		Y	arthrospira	maxima	Arthrospira maxima	Y	Y	E2|CC7
S1-0489	DOI:10.22207/jpam.16.4.49	Nephroprotective Activity of Green Microalgae, Chlorella sorokiniana Isolated from Jordanian Water	2022		10.22207/jpam.16.4.49	P2	Animal model		E6	Microalgae	Chlorella sorokiniana			EPA	CC2	300 mg/kg	oral			O1;O3;O4		N	T1;T5;T8					M0	CC2	PW0	O1	auto	Y	Y		AUTO_delta_firstpages	Semi-automated workflow	2025-12-14		P2	P2		Y	chlorella	sorokiniana	Chlorella sorokiniana	N	N	E6|CC2
S1-0490	DOI:10.22214/ijraset.2021.38438	Nutritional Evaluation and Biochemical Profiles of Microalgae as Potential Human Health Supplements	2021		10.22214/ijraset.2021.38438	P1	Human study		E7	Microalgae	Spirulina and			Phycocyanin	CC3	1320 mg/kg	diet	12 weeks		O2;O3;O4;O5;O6		N	T1;T2;T3;T6;T8					M0	CC3	PW0	O2	auto	Y	Y		AUTO_delta_firstpages	Semi-automated workflow	2025-12-14		P1	P1		Y	Mixed/Multiple	Mixed/Multiple	Mixed/Multiple	N	N	E7|CC3
S1-0491	DOI:10.22271/tpi.2021.v10.i3k.5889	Cultivation of Spirulina: An innovative approach to boost up agricultural productivity	2021		10.22271/tpi.2021.v10.i3k.5889	P2	Animal model		E7	Spirulina/Arthrospira	Spirulina has			Phycocyanin	CC3		diet			O2;O3;O4;O6;O7		N	T1;T3;T8					M0	CC3	PW0	O2	auto	Y	Y		AUTO_delta_firstpages	Semi-automated workflow	2025-12-14		P2	P2		Y	arthrospira	NR	Arthrospira sp.	Y	Y	E7|CC3
S1-0492	DOI:10.22323/1.427.0215	Physical parameters of chocolate with the addition of Arthrospira platensis	2023		10.22323/1.427.0215	P2	Animal model		E5	Arthrospira	Arthrospira platensis				CC2		diet			O2;O3;O4;O5		N	T1;T2					M0	CC2	PW0	O2	auto	Y	N		AUTO_delta_firstpages	Semi-automated workflow	2025-12-14		P2	P2			arthrospira	platensis	Arthrospira platensis	Y	Y	E5|CC2
S1-0493	DOI:10.22376/ijpbs/lpr.2020.10.4.l36-40	Phytochemical Screening and Evaluation of Antidiabetic Activity of the Marine Microalgae: Nannochloropsis Sp.	2020		10.22376/ijpbs/lpr.2020.10.4.l36-40	P1	Human study		E5	Microalgae	Nannochloropsis oculata				CC2			7 days		O2;O3;O4;O5		N	T1;T2;T3					M0	CC2	PW0	O2	auto	Y	Y		AUTO_delta_firstpages	Semi-automated workflow	2025-12-14		P1	P1		Y	nannochloropsis	oculata	Nannochloropsis oculata	N	N	E5|CC2
S1-0494	DOI:10.22438/jeb/41/4/mrn-1305	Fatty acid profiles of Antarctic cyanobacteria Leptolyngbya	2020		10.22438/jeb/41/4/mrn-1305	P2	Animal model		E7	Cyanobacteria				Phycocyanin	CC3			14 days		O3;O4;O5;O7;O8		N	T1;T2;T3;T5;T8					M0	CC3	PW0	O3	auto	Y	N		AUTO_delta_firstpages	Semi-automated workflow	2025-12-14		P2	P2			cyanobacteria	NR	Cyanobacteria sp.	Y	Y	E7|CC3
S1-0495	DOI:10.22541/au.164917626.69789362/v1	Cold stress combined with salt or abscisic acid supplementation enhances lipogenesis and carotenogenesis in Phaeodactylum tricornutum (Bacillariophyceae)	2022		10.22541/au.164917626.69789362/v1	P2	Animal model	12	E4	Phaeodactylum	Phaeodactylum tricornutum			Fucoxanthin	CC1		diet	5 days		O4;O5		N	T1;T2;T3			qPCR/RT-PCR		M0	CC1	PW0	O4	auto	Y	Y		AUTO_delta_firstpages	Semi-automated workflow	2025-12-14		P2	P2		Y	phaeodactylum	tricornutum	Phaeodactylum tricornutum	N	N	E4|CC1
S1-0496	DOI:10.2331/suisan.53.1687	Effect of Chlorella-extract supplement to diet on lipid accumulation of ayu.	1987		10.2331/suisan.53.1687	P2	Animal model	5	E5	Chlorella	Chlorella vulgaris				CC2	11.0%	diet	44 days		O1;O2;O3;O4		N	T1;T3;T4					M0	CC2	PW0	O1	auto	Y	N		AUTO_delta_firstpages	Semi-automated workflow	2025-12-14		P2	P2			chlorella	vulgaris	Chlorella vulgaris	N	N	E5|CC2
S1-0497	DOI:10.2331/suisan.56.777	Effect of Chlorella-extract supplementation to diet on in vitro lipolysis in ayu.	1990		10.2331/suisan.56.777	P3	In vitro/ex vivo		E5	Chlorella	Chlorella industry				CC2		diet	10 days		O1;O2;O3;O4;O5		N	T1;T2;T3;T4;T8					M0	CC2	PW0	O1	auto	Y	N		AUTO_delta_firstpages	Semi-automated workflow	2025-12-14		P3	P3			chlorella	NR	Chlorella sp.	N	N	E5|CC2
S1-0499	DOI:10.23851/mjs.v35i4.1545	The Impact of Spirulina Supplementation on Iraqi Obese Females: A Cohort Study	2024		10.23851/mjs.v35i4.1545	P1	Human study		E7	Spirulina/Arthrospira	Spirulina supplementation			Phycocyanin	CC3		diet	2 months		O1;O2;O3;O4		N	T1;T3;T5;T8					M0	CC3	PW0	O1	auto	Y	Y		AUTO_delta_firstpages	Semi-automated workflow	2025-12-14		P1	P1		Y	arthrospira	NR	Arthrospira sp.	Y	Y	E7|CC3
S1-0500	DOI:10.23880/oajvsr-16000180	Reproductive Characteristics of Male Rabbits ( Oryctolagus cuniculus ) Fed on Spirulina ( Spirulina platensis ) Hydro - Ethanolic Extract	2019		10.23880/oajvsr-16000180	P1	Human study	6	E5	Spirulina/Arthrospira	Spirulina platensis				CC2	100 mg/kg	oral	120 days		O1;O3;O4;O5		N	T1;T2;T4;T8					M0	CC2	PW0	O1	auto	Y	Y		AUTO_delta_firstpages	Semi-automated workflow	2025-12-14		P1	P1		Y	arthrospira	platensis	Arthrospira platensis	Y	Y	E5|CC2
S1-0501	DOI:10.23969/jcbeem.v5i1.3810	ANALYSIS OF REDUCING CO2 EMISSIONS USING SPIRULINA MICROALGAE	2021		10.23969/jcbeem.v5i1.3810	P2	Animal model		E7	Spirulina/Arthrospira	Spirulina microalgae			Phycocyanin	CC3			14 days		O3;O4		N	T1					M0	CC3	PW0	O3	auto	Y	N		AUTO_delta_firstpages	Semi-automated workflow	2025-12-14		P2	P2			arthrospira	NR	Arthrospira sp.	Y	Y	E7|CC3
S1-0502	DOI:10.24099/vet.arhiv.1495	The effect of high-intensity interval, aerobic, resistance and spirulina supplement consumption on levels of UCP-1, TRPV1 and HOMA-IR in the white adipose tissue of diabetic rats	2023		10.24099/vet.arhiv.1495	P2	Animal model		E5	Spirulina/Arthrospira	Spirulina supplement				CC2		diet			O1;O3;O4		N	T1;T5;T8					M0	CC2	PW0	O1	auto	Y	Y		AUTO_delta_firstpages	Semi-automated workflow	2025-12-14		P2	P2		Y	arthrospira	NR	Arthrospira sp.	Y	Y	E5|CC2
S1-0503	DOI:10.24323/akademik-gida.1187159	Spirulina Mikroalginin Besinsel Özellikleri ve Sağlık Üzerine Potansiyel Etkileri	2022		10.24323/akademik-gida.1187159	P2	Animal model	12	E1	Spirulina/Arthrospira	Spirulina mikroalginin				CC5		diet			O2;O3;O4;O6		Y	T3;T8	NF-κB;AKT	Gene/Protein		PW3	M1	CC5	PW3	O2	auto	Y	N		AUTO_delta_firstpages	Semi-automated workflow	2025-12-14		P2	P2			arthrospira	NR	Arthrospira sp.	Y	Y	E1|CC5
S1-0504	DOI:10.24425/pjvs.2021.139977	Influence of lycopene and astaxanthin in feed on metabolic parameters of laying hens, yolk color of eggs and their content of carotenoids and vitamin A when stored under refrigerated conditions	2021	35179839	10.24425/pjvs.2021.139977	P1	Human study	5	E5	Haematococcus	Haematococcus pluvialis			Astaxanthin	CC1	60 mg/kg	diet	30 days		O2;O3;O4;O5		N	T1;T2;T8					M0	CC1	PW0	O2	auto	Y	N		AUTO_delta_firstpages	Semi-automated workflow	2025-12-14		P1	P1			haematococcus	pluvialis	Haematococcus pluvialis	N	N	E5|CC1
S1-0505	DOI:10.2478/aoas-2020-0019	Algal Oil as Source of Polyunsaturated Fatty Acids in Laying Hens Nutrition: Effect on Egg Performance, Egg Quality Indices and Fatty Acid Composition of Egg Yolk Lipids	2020		10.2478/aoas-2020-0019	P2	Animal model		E5	Schizochytrium				DHA	CC2		diet	60 wks		O3;O4		N	T1;T6					M0	CC2	PW0	O3	auto	Y	Y		AUTO_delta_firstpages | missing_core_fields | QC32_AUTOFINAL	Semi-automated workflow	2025-12-14		P2	P2		Y	schizochytrium	NR	Schizochytrium sp.	N	N	E5|CC2
S1-0506	DOI:10.2478/rrlm-2022-0018	Non-inhibitory effects of the potent antioxidant C-phycocyanin from Plectonema sp. on the in vitro glycation reaction	2022		10.2478/rrlm-2022-0018	P3	In vitro/ex vivo		E7	Cyanobacteria	Spirulina scav			Phycocyanin	CC3					O3;O4;O5;O7		N	T1;T2;T8					M0	CC3	PW0	O3	auto	Y	Y		AUTO_delta_firstpages	Semi-automated workflow	2025-12-14		P3	P3		Y	arthrospira	NR	Arthrospira sp.	Y	Y	E7|CC3
S1-0507	DOI:10.24925/turjaf.v9i3.584-589.4084	Yumurtacı Tavuk Rasyonlarına Spirulina platensis İlave Edilmesinin Yumurta Kolesterol Seviyesi ve Yağ Asit Kompozisyonuna Etkisi	2021		10.24925/turjaf.v9i3.584-589.4084	P2	Animal model		E7	Spirulina/Arthrospira	Spirulina platensis			Phycocyanin	CC3	70 %	diet	38 weeks		O2;O3;O4		N	T1;T8					M0	CC3	PW0	O2	auto	Y	N		AUTO_delta_firstpages	Semi-automated workflow	2025-12-14		P2	P2			arthrospira	platensis	Arthrospira platensis	Y	Y	E7|CC3
S1-0508	DOI:10.25077/jhi.v3i4.473	MIKOALGA SPIRULINA PLATENSIS SEBAGAI SUPLEMEN UNTUK MENINGKATKAN GIZI DAN IMUNITAS BALITA DI POSYANDU ANGGREK 2 KELURAHAN SEBERANG PADANG, KOTA PADANG	2020		10.25077/jhi.v3i4.473	P1	Human study		E1	Spirulina/Arthrospira	Spirulina platensis			EPA	CC2		diet			O1;O4;O5		N	T1;T2					M0	CC2	PW0	O1	auto	Y	N		AUTO_delta_firstpages	Semi-automated workflow	2025-12-14		P1	P1			arthrospira	platensis	Arthrospira platensis	Y	Y	E1|CC2
S1-0509	DOI:10.25077/jrk.v13i2.503	Evaluation of Lipid Profile and Liver Function After Administration of Scenedesmus dimorphus in Obese Mice	2022		10.25077/jrk.v13i2.503	P2	Animal model		E3	Scenedesmus	Scenedesmus dimorphus				CC5	20 mg/kg	oral	21 days		O1;O2;O3;O4;O5		N	T1;T2;T3;T4;T8					M0	CC5	PW0	O1	auto	Y	N		AUTO_delta_firstpages	Semi-automated workflow	2025-12-14		P2	P2			scenedesmus	dimorphus	Scenedesmus dimorphus	N	N	E3|CC5
S1-0510	DOI:10.25139/fst.v3i2.3139	Quality of Macronutrient of Cow's Milk with Addition of Soybean Oil and Phycocyanin Extract as Functional Food	2020		10.25139/fst.v3i2.3139	P1	Human study		E7	Microalgae	Spirulina species			Phycocyanin	CC3					O1;O3;O4;O5		N	T1;T2					M0	CC3	PW0	O1	auto	Y	N		AUTO_delta_firstpages	Semi-automated workflow	2025-12-14		P1	P1			arthrospira	NR	Arthrospira sp.	Y	Y	E7|CC3
S1-0511	DOI:10.25236/ijfm.2023.050901	Effect of Chlamydomonas Reinhardtii Powder on Blood Glucose and Immune Function: A Randomized Clinical Trial	2023		10.25236/ijfm.2023.050901	P1	Human study	53	E6	Chlamydomonas	Chlamydomonas reinhardtii				CC4		diet	90 days		O3;O4;O5;O6		Y	T1;T2;T3;T8	TNF-α	Gene/Protein		PW3	M1	CC4	PW3	O3	auto	Y	N		AUTO_delta_firstpages	Semi-automated workflow	2025-12-14		P1	P1			chlamydomonas	reinhardtii	Chlamydomonas reinhardtii	N	N	E6|CC4
S1-0512	DOI:10.26444/aaem/130555	Enhancement of chemopreventive properties of young green barley and chlorella extracts used together against colon cancer cells	2020	33356066	10.26444/aaem/130555	P3	In vitro/ex vivo		E2	Chlorella	Chlorella extracts				CC5					O2;O4		N	T1;T5					M0	CC5	PW0	O2	auto	Y	Y		AUTO_delta_firstpages	Semi-automated workflow	2025-12-14		P1	P3	FIXED_from_title_model_rule_	Y	chlorella	NR	Chlorella sp.	N	N	E2|CC5
S1-0514	DOI:10.26538/tjnpr/v9i5.44	Anti-obesity Activity of Chlorophyll a from Spirulina (Arthrospira platensis) Through the Inhibition of Pancreatic Lipase Enzyme	2025		10.26538/tjnpr/v9i5.44	P2	Animal model		E7	Spirulina/Arthrospira	Arthrospira platensis			Phycocyanin	CC3		diet			O2;O4;O5;O7		N	T1;T2;T5			ELISA		M0	CC3	PW0	O2	auto	Y	Y		AUTO_delta_firstpages	Semi-automated workflow	2025-12-14		P2	P2		Y	arthrospira	platensis	Arthrospira platensis	Y	Y	E7|CC3
S1-0515	DOI:10.26554/ijems.2020.4.3.85-89	Effects of Spirulina platensis extract on serum Malondialdehyde (MDA) levels and differential leukocyte count on motor vehicle exhaust emissions exposure (in vivo study on Wistar rats)	2020		10.26554/ijems.2020.4.3.85-89	P2	Animal model		E7	Spirulina/Arthrospira	Spirulina platensis			Phycocyanin	CC3		oral	14 days		O2;O3;O4;O5		N	T1;T2;T7;T8			ELISA		M0	CC3	PW0	O2	auto	Y	Y		AUTO_delta_firstpages	Semi-automated workflow	2025-12-14		P2	P2		Y	arthrospira	platensis	Arthrospira platensis	Y	Y	E7|CC3
S1-0516	DOI:10.26599/fshw.2022.9250211	Curcumin delivery nanoparticles based on Maillard reaction of Haematococcus pluvialis protein/galactose for alleviating acute alcoholic liver damage	2023		10.26599/fshw.2022.9250211	P2	Animal model		E7	Haematococcus	Haematococcus pluvialis			Astaxanthin	CC1	1.75 mg/kg	oral (gavage)	10 weeks		O1;O2;O3;O4;O5;O6;O7		N	T1;T2;T3;T5;T8					M0	CC1	PW0	O1	auto	Y	N		AUTO_delta_firstpages	Semi-automated workflow	2025-12-14		P2	P2			haematococcus	pluvialis	Haematococcus pluvialis	N	N	E7|CC1
S1-0517	DOI:10.26599/fshw.2024.9250017	Fucoxanthin improves serum lipids, liver metabolism and gut microbiota in hyperlipidemia mice	2024		10.26599/fshw.2024.9250017	P2	Animal model	9	E4	Cyanobacteria				Fucoxanthin	CC1		oral (gavage)	1 week		O1;O2;O3;O4;O8		Y	T1;T3;T5;T8	AMPK;SREBP;PGC-1α/PPARGC1A	Gene/Protein	qPCR/RT-PCR	PW1;PW4;PW5;PW6	M1	CC1	PW1	O1	auto	Y	Y		AUTO_delta_firstpages | missing_core_fields | QC32_AUTOFINAL	Semi-automated workflow	2025-12-14		P2	P2		Y	cyanobacteria	NR	Cyanobacteria sp.	Y	Y	E4|CC1
S1-0518	DOI:10.26656/fr.2017.7(s3).9	Effect of methanol solvent concentration on the extraction of bioactivecompounds using ultrasonic-assisted extraction (UAE) from Spirulina platensis	2023		10.26656/fr.2017.7(s3).9	P2	Animal model		E7	Spirulina/Arthrospira	Spirulina platensis			Phycocyanin	CC3					O2;O3;O4		N	T1;T5					M0	CC3	PW0	O2	auto	Y	Y		AUTO_delta_firstpages	Semi-automated workflow	2025-12-14		P2	P2		Y	arthrospira	platensis	Arthrospira platensis	Y	Y	E7|CC3
S1-0519	DOI:10.26717/bjstr.2017.01.000218	Single Nucleotide Polymorphisms of the Ovine ADRB3 Gene in Crossbred Australian Sheep Supplemented with Spirulina (Arthrospira platensis) Cyanobacterial Microalgae	2017		10.26717/bjstr.2017.01.000218	P1	Human study		E5	Spirulina/Arthrospira	Arthrospira platensis				CC2	10%	oral			O1;O3;O4;O5		Y	T1;T2;T3;T4;T8	PPARγ/PPARG	Gene/Protein		PW2	M2	CC2	PW2	O1	auto	Y	Y		AUTO_delta_firstpages	Semi-automated workflow	2025-12-14		P1	P1		Y	arthrospira	platensis	Arthrospira platensis	Y	Y	E5|CC2
S1-0520	DOI:10.26717/bjstr.2019.13.002459	Artificial Intelligence and Virtual Environment for Microalgal Source for Production of Nutraceuticals	2019		10.26717/bjstr.2019.13.002459	P1	Human study		E7	Microalgae	Haematococcus and			Astaxanthin	CC1		oral			O1;O2;O3;O4;O5;O6		N	T1;T2;T3;T5;T6;T8					M0	CC1	PW0	O1	auto	Y	Y		AUTO_delta_firstpages	Semi-automated workflow	2025-12-14		P1	P1		Y	Mixed/Multiple	Mixed/Multiple	Mixed/Multiple	N	N	E7|CC1
S1-0521	DOI:10.26873/svr-793-2019	SYNERGISTIC AMELIORATIVE EFFECT OF Lactobacillus AND Spirulina platensis AGAINST EXPERMINTAL COLITIS IN ALBINORATS: ANTIOXIDANT, HISTOPATHOLOGICAL AND MOLECULAR STUDIES	2019		10.26873/svr-793-2019	P2	Animal model		E7	Spirulina/Arthrospira	Spirulina platensis			Phycocyanin	CC3	20mg/kg	oral	2 weeks		O1;O2;O4;O5;O6		Y	T1;T2;T5;T7;T8	TNF-α	Gene/Protein		PW3	M1	CC3	PW3	O1	auto	Y	Y		AUTO_delta_firstpages	Semi-automated workflow	2025-12-14		P2	P2		Y	arthrospira	platensis	Arthrospira platensis	Y	Y	E7|CC3
S1-0522	DOI:10.2754/avb200473020259	Outcomes of Repeated Exposure of the Carp (Cyprinus carpio L.) to Cyanobacteria Extract	2004		10.2754/avb200473020259	P2	Animal model		E2	Cyanobacteria					CC6		oral	30 days		O2;O4;O5		N	T1;T2;T3;T8					M0	CC6	PW0	O2	auto	Y	Y		AUTO_delta_firstpages	Semi-automated workflow	2025-12-14		P2	P2		Y	cyanobacteria	NR	Cyanobacteria sp.	Y	Y	E2|CC6
S1-0523	DOI:10.2754/avb201281040339	The effect of iodine from iodine-enriched alga Chlorella spp. on the pork iodine content and meat quality in finisher pigs	2012		10.2754/avb201281040339	P2	Animal model	12	E5	Chlorella	Chlorella spp				CC2	2 mg/kg	diet	3 months		O1;O4		N	T1;T3;T4;T8					M0	CC2	PW0	O1	auto	Y	Y		AUTO_delta_firstpages	Semi-automated workflow	2025-12-14		P2	P2		Y	chlorella	NR	Chlorella sp.	N	N	E5|CC2
S1-0524	DOI:10.2754/avb201584020197	The effect of dietary fatty acid composition on the hepatic fatty acid content and plasma lipid profile in rats	2015		10.2754/avb201584020197	P2	Animal model	10	E5	Schizochytrium	Schizochytrium microalga			DHA	CC2		diet	7 weeks		O1;O2;O4		N	T1;T3;T8					M0	CC2	PW0	O1	auto	Y	N		AUTO_delta_firstpages	Semi-automated workflow	2025-12-14		P2	P2			schizochytrium	NR	Schizochytrium sp.	N	N	E5|CC2
S1-0525	DOI:10.2903/j.efsa.2023.8072	Safety of an ethanolic extract of the dried biomass of the microalga Phaeodactylum tricornutum as a novel food pursuant to Regulation (EU) 2015/2283	2023	37448447	10.2903/j.efsa.2023.8072	P1	Human study		E5	Microalgae	Phaeodactylum tricornutum			Fucoxanthin	CC1	437 mg/day	oral			O1;O2;O3;O4;O5		N	T1;T2;T3					M0	CC1	PW0	O1	auto	Y	Y		AUTO_delta_firstpages	Semi-automated workflow	2025-12-14		P1	P1		Y	phaeodactylum	tricornutum	Phaeodactylum tricornutum	N	N	E5|CC1
S1-0526	DOI:10.29121/shodhkosh.v5.i1.2024.2875	EFFECT OF SPIRULINA SUPPLEMENTATION WITH ASSOCIATED AEROBIC TRAINING PROGRAM ON BODY COMPOSITION OF OVERWEIGHT COLLEGE STUDENTS	2024		10.29121/shodhkosh.v5.i1.2024.2875	P1	Human study		E7	Spirulina/Arthrospira	Spirulina supplementation			Phycocyanin	CC3		diet	4 days		O1;O2;O3;O4;O6		N	T1;T3;T4;T8					M0	CC3	PW0	O1	auto	Y	N		AUTO_delta_firstpages	Semi-automated workflow	2025-12-14		P1	P1			arthrospira	NR	Arthrospira sp.	Y	Y	E7|CC3
S1-0527	DOI:10.29121/shodhkosh.v5.i6.2024.2875	EFFECT OF SPIRULINA SUPPLEMENTATION WITH ASSOCIATED AEROBIC TRAINING PROGRAM ON BODY COMPOSITION OF OVERWEIGHT COLLEGE STUDENTS	2024		10.29121/shodhkosh.v5.i6.2024.2875	P1	Human study		E7	Spirulina/Arthrospira	Spirulina supplementation			Phycocyanin	CC3		diet	4 days		O1;O2;O3;O4;O5		Y	T3;T4;T5;T8	GLUT4/SLC2A4	Gene/Protein			M2	CC3	PW0	O1	auto	Y	N		AUTO_delta_firstpages	Semi-automated workflow	2025-12-14		P1	P1			arthrospira	NR	Arthrospira sp.	Y	Y	E7|CC3
S1-0528	DOI:10.29133/yyutbd.1351176	Acceptability of Different Concentrations of Chlorella sp. in Filipino Delicacy Puto as Coloring Agent	2024		10.29133/yyutbd.1351176	P2	Animal model		E5	Chlorella	Chlorella powder				CC2					O2;O3;O4		N	T1;T3					M0	CC2	PW0	O2	auto	Y	Y		AUTO_delta_firstpages	Semi-automated workflow	2025-12-14		P2	P2		Y	chlorella	NR	Chlorella sp.	N	N	E5|CC2
S1-0529	DOI:10.29261/pakvetj/2018.003	Efficacy of Chlorella pyrenoidosa to Ameliorate the Hepatotoxic Effects of Aflatoxin B1 in Broiler Chickens	2018		10.29261/pakvetj/2018.003	P2	Animal model		E5	Chlorella	Chlorella pyrenoidosa				CC2	300 µg/kg	oral	35 days		O1;O2;O3;O4;O5;O7		N	T1;T2;T3;T4;T5;T6;T8					M0	CC2	PW0	O1	auto	Y	Y		AUTO_delta_firstpages	Semi-automated workflow	2025-12-14		P2	P2		Y	chlorella	pyrenoidosa	Chlorella pyrenoidosa	N	N	E5|CC2
S1-0530	DOI:10.29313/gmhc.v9i1.6341	Hepatoprotective Effect of Sun Chlorella as an Antioxidant in Rattus norvegicus Induced Carbon Tetrachloride	2021		10.29313/gmhc.v9i1.6341	P2	Animal model		E1	Chlorella					CC7	1%	oral			O1;O3;O4		N						M0	CC7	PW0	O1	auto		N		AUTO_delta_firstpages	Semi-automated workflow	2025-12-14		P2	P2			chlorella	NR	Chlorella sp.	N	N	E1|CC7
S1-0531	DOI:10.29326/2304-196x-2021-10-4-349-356	Effect of Chlorella on hematological parameters and nutrient bioavailability in the diet of rhesus monkeys (Macaca mulatta)	2021		10.29326/2304-196x-2021-10-4-349-356	P1	Human study		E1	Chlorella	Chlorella shows				CC6		diet			O3;O4		N	T8				PW5	M0	CC6	PW5	O3	auto	Y	Y		AUTO_delta_firstpages	Semi-automated workflow	2025-12-14		P1	P1		Y	chlorella	NR	Chlorella sp.	N	N	E1|CC6
S1-0532	DOI:10.29369/ijrbat.2015.03.ii.0079	LONAR CRATER LAKE OF INDIA: AN ABUNDANT SOURCE OF HIGHALY ECONOMIC IMPORTANT SPIRULINA	2015		10.29369/ijrbat.2015.03.ii.0079	P2	Animal model		E7	Spirulina/Arthrospira	Spirulina introduction			Phycocyanin	CC3		diet			O1;O2;O3;O4		N	T1;T4					M0	CC3	PW0	O1	auto	Y	N		AUTO_delta_firstpages	Semi-automated workflow	2025-12-14		P2	P2			arthrospira	NR	Arthrospira sp.	Y	Y	E7|CC3
S1-0533	DOI:10.2991/978-94-6463-140-1_58	Nutritious and Low-Cost Alternate for Marine Microalgae Growth	2023		10.2991/978-94-6463-140-1_58	P2	Animal model		E1	Microalgae	Chlorella vulgaris				CC6			10 days		O4		N	T1					M0	CC6	PW0	O4	auto	Y	N		AUTO_delta_firstpages	Semi-automated workflow	2025-12-14		P2	P2			chlorella	vulgaris	Chlorella vulgaris	N	N	E1|CC6
S1-0534	DOI:10.30525/978-9934-588-15-0-131	ANALYSIS ON APPLICATION OF CHLORELLA IN THE FEEDING OF FARM ANIMALS	2019		10.30525/978-9934-588-15-0-131	P2	Animal model		E6	Chlorella	Chlorella application				CC4		diet			O1;O3;O4		N	T5					M0	CC4	PW0	O1	auto	Y	Y		AUTO_delta_firstpages	Semi-automated workflow	2025-12-14		P2	P2		Y	chlorella	NR	Chlorella sp.	N	N	E6|CC4
S1-0535	DOI:10.30574/gscbps.2022.19.2.0167	Phytochemicals of algae, Arthospira platensis (spirulina) Chlorella vulgaris (chlorella) and Azolla pinnata (azolla)	2022		10.30574/gscbps.2022.19.2.0167	P2	Animal model	3	E6	Spirulina/Arthrospira	Chlorella vulgaris				CC4					O2;O3;O4;O5;O6;O7		N	T1;T2;T3;T6					M0	CC4	PW0	O2	auto	Y	N		AUTO_delta_firstpages	Semi-automated workflow	2025-12-14		P2	P2			chlorella	vulgaris	Chlorella vulgaris	N	N	E6|CC4
S1-0536	DOI:10.30704/http-www-jivs-net.544154	The effects of Spirulina (Arthrospira) platensis on morphological and hematological parameters evoked by social stress in male rats	2019		10.30704/http-www-jivs-net.544154	P2	Animal model	9	E7	Spirulina/Arthrospira	Spirulina has			Phycocyanin	CC3	1500 mg/kg	oral (gavage)	28 days		O1;O3;O4;O7		Y	T1;T3;T4;T5;T7;T8	TNF-α	Gene/Protein			M2	CC3	PW0	O1	auto	Y	Y		AUTO_delta_firstpages	Semi-automated workflow	2025-12-14		P2	P2		Y	arthrospira	NR	Arthrospira sp.	Y	Y	E7|CC3
S1-0537	DOI:10.30782/uluvfd.422576	THE EFFECT OF SACCHAROMYCES CEREVISIAE AND SPIRULINA PLATENSIS ON GLUTATHIONE AND LEUCOCYTES COUNT IN RABBİTS	2018		10.30782/uluvfd.422576	P2	Animal model		E7	Spirulina/Arthrospira	Spirulina platensis			Phycocyanin	CC3	3 g/kg	diet	6 weeks		O2;O3;O4;O6		N	T1;T3;T5;T7;T8					M0	CC3	PW0	O2	auto	Y	Y		AUTO_delta_firstpages	Semi-automated workflow	2025-12-14		P2	P2		Y	arthrospira	platensis	Arthrospira platensis	Y	Y	E7|CC3
S1-0538	DOI:10.30799/jespr.129.18040202	Assessment of Microalgal Triacylglycerol as Environmental Benign Approach for Biodiesel Production	2018		10.30799/jespr.129.18040202	P2	Animal model		E6	Microalgae	Chlorella zofingiensis			EPA	CC2		diet			O2;O3;O4		N	T1				PW5	M0	CC2	PW5	O2	auto	Y	Y		AUTO_delta_firstpages	Semi-automated workflow	2025-12-14		P2	P2		Y	chlorella	NR	Chlorella sp.	N	N	E6|CC2
S1-0539	DOI:10.31031/mcda.2023.12.000787	Spirulina: The Future Food	2023		10.31031/mcda.2023.12.000787	P1	Human study		E7	Spirulina/Arthrospira	Spirulina has			Phycocyanin	CC3		diet	5 days		O1;O2;O3;O4		N	T1;T3					M0	CC3	PW0	O1	auto	Y	Y		AUTO_delta_firstpages	Semi-automated workflow	2025-12-14		P1	P1		Y	arthrospira	NR	Arthrospira sp.	Y	Y	E7|CC3
S1-0540	DOI:10.31032/ijbpas/2019/8.12.4883	ASTAXANTHIN-OVERPRODUCTION FROM MICROALGAE HAEMATOCOCCUS PLUVIALIS UNDER PHYSICAL AND CHEMICAL INDUCTION OF STRESS	2019		10.31032/ijbpas/2019/8.12.4883	P2	Animal model		E4	Microalgae	Haematococcus pluvialis			Astaxanthin	CC1	14 ppm		16 days		O4;O5		N	T1;T2					M0	CC1	PW0	O4	auto	Y	Y		AUTO_delta_firstpages	Semi-automated workflow	2025-12-14		P2	P2		Y	haematococcus	pluvialis	Haematococcus pluvialis	N	N	E4|CC1
S1-0541	DOI:10.3133/sir20185121	Relating cyanobacteria and physicochemical water-quality properties in Willow Creek Lake, Nebraska, 2012–14	2018		10.3133/sir20185121	P2	Animal model		E8	Cyanobacteria					CC7					O3;O4		N	T1					M0	CC7	PW0	O3	auto		N		AUTO_delta_firstpages	Semi-automated workflow	2025-12-14		P2	P2			cyanobacteria	NR	Cyanobacteria sp.	Y	Y	E8|CC7
S1-0542	DOI:10.3136/fstr.14.351	A Subchronic Toxicity Study of Spirulina platensis	2008		10.3136/fstr.14.351	P1	Human study	6	E7	Spirulina/Arthrospira	Spirulina platensis			Phycocyanin	CC3	10 g/kg	oral	7 days		O1;O2;O3;O4;O5		N	T1;T2;T3;T5;T7;T8					M0	CC3	PW0	O1	auto	Y	Y		AUTO_delta_firstpages	Semi-automated workflow	2025-12-14		P1	P1		Y	arthrospira	platensis	Arthrospira platensis	Y	Y	E7|CC3
S1-0543	DOI:10.3136/fstr.14.573	Commercial-scale Preparation of Biofunctional Fucoxanthin from Waste Parts of Brown Sea Algae Laminalia japonica	2008		10.3136/fstr.14.573	P2	Animal model		E5	Chlorella	Chlorella were			Fucoxanthin	CC1	0.25 mg/kg	diet	6 months		O1;O3;O4;O5;O6		N	T1;T2;T3;T5;T7					M0	CC1	PW0	O1	auto	Y	Y		AUTO_delta_firstpages	Semi-automated workflow	2025-12-14		P2	P2		Y	chlorella	NR	Chlorella sp.	N	N	E5|CC1
S1-0544	DOI:10.3153/fh22016	Evaluation of prebiotic, probiotic, and synbiotic potentials of microalgae	2022		10.3153/fh22016	P1	Human study		E6	Microalgae	Spirulina and			EPA	CC2		oral			O1;O2;O3;O4;O6;O7		Y	T1;T3;T5;T7	TNF-α	Gene/Protein			M1	CC2	PW0	O1	auto	Y	N		AUTO_delta_firstpages	Semi-automated workflow	2025-12-14		P1	P1			Mixed/Multiple	Mixed/Multiple	Mixed/Multiple	N	N	E6|CC2
S1-0545	DOI:10.31559/vmph2020.1.2.6	Effect of Spirulina Platensis on Some Serum Markers, Performance Metrics and Organ Weights, in Rats Fed with Hydrogenated Vegetable Oil and/or Cholesterol	2020		10.31559/vmph2020.1.2.6	P2	Animal model		E5	Spirulina/Arthrospira	Spirulina platensis				CC2		diet			O1;O2;O4		N	T8					M0	CC2	PW0	O1	auto	Y	N		AUTO_delta_firstpages	Semi-automated workflow	2025-12-14		P2	P2			arthrospira	platensis	Arthrospira platensis	Y	Y	E5|CC2
S1-0546	DOI:10.3164/jcbn.11-74	Astaxanthin prevents changes in the activities of thioredoxin reductase and paraoxonase in hypercholesterolemic rabbits	2012	22798712	10.3164/jcbn.11-74	P2	Animal model	6	E4	Microalgae				Astaxanthin	CC1		oral	60 days		O1;O2;O3;O4;O5;O6		N	T1;T2;T4;T7;T8			ELISA		M0	CC1	PW0	O1	auto	Y	Y		AUTO_delta_firstpages | missing_core_fields | QC32_AUTOFINAL	Semi-automated workflow	2025-12-14		P2	P2		Y	microalgae	NR	Microalgae sp.	N	N	E4|CC1
S1-0547	DOI:10.3164/jcbn.13-51	Multicomponent supplement containing Chlorella decreases arterial stiffness in healthy young men	2013	24249971	10.3164/jcbn.13-51	P1	Human study		E5	Chlorella	Chlorella decreases			EPA	CC2		oral	8 weeks		O1;O2;O3;O4;O6		N	T1;T4					M0	CC2	PW0	O1	auto	Y	N		AUTO_delta_firstpages	Semi-automated workflow	2025-12-14		P1	P1			chlorella	NR	Chlorella sp.	N	N	E5|CC2
S1-0548	DOI:10.3164/jcbn.15-86	Changes in arterial stiffness and nitric oxide production with Chlorella-derived multicomponent supplementation in middle-aged and older individuals	2015		10.3164/jcbn.15-86	P1	Human study	34	E1	Chlorella	Chlorella groups				CC5		oral	4 weeks		O1;O2;O3;O4;O6		N	T1;T4;T8					M0	CC5	PW0	O1	auto	Y	N		AUTO_delta_firstpages	Semi-automated workflow	2025-12-14		P1	P1			chlorella	NR	Chlorella sp.	N	N	E1|CC5
S1-0549	DOI:10.3164/jcbn.16-112	A marine bio-functional lipid, fucoxanthinol, attenuates human colorectal cancer stem-like cell tumorigenicity and sphere formation	2017	28751806	10.3164/jcbn.16-112	P3	In vitro/ex vivo	6	E5	Diatom				Fucoxanthin	CC1	5 mg/kg	oral (gavage)	4 days		O1;O3;O4;O5;O6		Y	T1;T2;T5;T8	PPARγ/PPARG;NF-κB;AKT	Gene/Protein	Western blot	PW2;PW3	M2	CC1	PW2	O1	auto	Y	Y		AUTO_delta_firstpages	Semi-automated workflow	2025-12-14		P1	P3	FIXED_from_title_model_rule_	Y	diatom	NR	Diatom sp.	N	N	E5|CC1
S1-0550	DOI:10.3164/jcbn.17-36	Effect of Chlorella-derived multicomponent supplementation on maximal oxygen uptake and serum vitamin B2 concentration in young men	2017	28955131	10.3164/jcbn.17-36	P1	Human study	17	E1	Chlorella	Chlorella supplementation				CC6	237 g/day	oral	10 weeks		O1;O3;O4		N	T1;T8					M0	CC6	PW0	O1	auto	Y	N		AUTO_delta_firstpages	Semi-automated workflow	2025-12-14		P2	P1	FIXED_from_title_model_rule_		chlorella	NR	Chlorella sp.	N	N	E1|CC6
S1-0551	DOI:10.31665/jfb.2018.1134	Protein extraction and bioactive hydrolysate generation from two microalgae, Porphyridium purpureum and Phaeodactylum tricornutum	2018		10.31665/jfb.2018.1134	P2	Animal model	3	E7	Microalgae	Porphyridium purpureum			Phycocyanin	CC3		oral			O3;O4;O5		N	T1;T2;T8					M0	CC3	PW0	O3	auto	Y	Y		AUTO_delta_firstpages	Semi-automated workflow	2025-12-14		P2	P2		Y	porphyridium	NR	Porphyridium sp.	N	N	E7|CC3
S1-0552	DOI:10.31665/jfb.2020.9218	Identification of a compound, at a very low dose (less than 100 ng/g of diet), with lifespan-elongation activity towards SOD-1 mutant adults of Drosophila melanogaster in the hot water extract of Chlorella pyrenoidosa	2020		10.31665/jfb.2020.9218	P2	Animal model		E3	Chlorella	Chlorella pyrenoidosa				CC6	60 mg/day	oral	20 days		O1;O2;O4;O5		N	T1;T2					M0	CC6	PW0	O1	auto	Y	Y		AUTO_delta_firstpages	Semi-automated workflow	2025-12-14		P1	P2	FIXED_from_title_model_rule_	Y	chlorella	pyrenoidosa	Chlorella pyrenoidosa	N	N	E3|CC6
S1-0553	DOI:10.3177/jnsv.44.841	Class Specific Influence of Dietary Spirulina platensis on Antibody Production in Mice.	1998	10197315	10.3177/jnsv.44.841	P2	Animal model		E2	Spirulina/Arthrospira	Spirulina platensis			DHA	CC2		diet			O3;O4;O5;O6		N	T1;T2					M0	CC2	PW0	O3	auto	Y	Y		AUTO_delta_firstpages	Semi-automated workflow	2025-12-14		P2	P2		Y	arthrospira	platensis	Arthrospira platensis	Y	Y	E2|CC2
S1-0554	DOI:10.3177/jnsv.49.334	Antioxidant and Anti-Cataract Effects of Chlorella on Rats with Streptozotocin-Induced Diabetes	2003	14703308	10.3177/jnsv.49.334	P2	Animal model	6	E5	Chlorella	Chlorella showed				CC2	2500ppm	diet	11wk		O2;O3;O4;O5;O8		N	T1;T2;T3;T8			ELISA	PW4	M0	CC2	PW4	O2	auto	Y	N		AUTO_delta_firstpages	Semi-automated workflow	2025-12-14		P2	P2			chlorella	NR	Chlorella sp.	N	N	E5|CC2
S1-0555	DOI:10.3177/jnsv.50.129	Phycocyanin Enhances Secretary Ig A Antibody Response and Suppresses Allergic Ig E Antibody Response in Mice Immunized with Antigen-Entrapped Biodegradable Microparticles	2004	15242017	10.3177/jnsv.50.129	P2	Animal model	6	E7	Spirulina/Arthrospira	Spirulina platensis			Phycocyanin	CC3	57.5mg/kg	oral	6 wk		O1;O2;O3;O4;O5;O6;O7		N	T1;T2;T5;T8			ELISA		M0	CC3	PW0	O1	auto	Y	N		AUTO_delta_firstpages	Semi-automated workflow	2025-12-14		P2	P2			arthrospira	platensis	Arthrospira platensis	Y	Y	E7|CC3
S1-0556	DOI:10.3177/jnsv.56.34	Spirulina Prevents Atherosclerosis by Reducing Hypercholesterolemia in Rabbits Fed a High-Cholesterol Diet	2010	20354344	10.3177/jnsv.56.34	P2	Animal model		E7	Spirulina/Arthrospira	Spirulina prevents			Phycocyanin	CC3		diet	4 wk		O1;O2;O4;O8		N	T1;T3;T5;T8				PW4	M0	CC3	PW4	O1	auto	Y	N		AUTO_delta_firstpages	Semi-automated workflow	2025-12-14		P2	P2			arthrospira	NR	Arthrospira sp.	Y	Y	E7|CC3
S1-0558	DOI:10.3177/jnsv.66.339	Antioxidative and Antiglycative Properties of Mycosporine-Like Amino Acids-Containing Aqueous Extracts Derived from Edible Terrestrial Cyanobacteria	2020	32863307	10.3177/jnsv.66.339	P1	Human study		E7	Cyanobacteria				Phycocyanin	CC3					O3;O4;O5;O8		N	T1;T2;T5					M0	CC3	PW0	O3	auto	Y	N		AUTO_delta_firstpages	Semi-automated workflow	2025-12-14		P1	P1			cyanobacteria	NR	Cyanobacteria sp.	Y	Y	E7|CC3
S1-0559	DOI:10.31925/farmacia.2023.4.2	PHARMACOLOGICAL PROPERTIES OF SPIRULINA SPECIES: HEPATOPROTECTIVE, ANTIOXIDANT AND ANTICANCER EFFECTS	2023		10.31925/farmacia.2023.4.2	P1	Human study		E7	Spirulina/Arthrospira	Spirulina species			Phycocyanin	CC3	500 mg/kg	oral	25 weeks		O1;O2;O3;O4;O5;O6;O7		Y	T1;T2;T3;T4;T5;T6;T8	TNF-α	Gene/Protein		PW3	M1	CC3	PW3	O1	auto	Y	Y		AUTO_delta_firstpages	Semi-automated workflow	2025-12-14		P1	P1		Y	arthrospira	NR	Arthrospira sp.	Y	Y	E7|CC3
S1-0560	DOI:10.31942/ce.v6i1.4402	UJI AKTIVITAS SUSPENSI SERBUK SPIRULINA PLATENSIS TERHADAP KADAR HORMON TESTOSTERON DAN HISTOPATOLOGIK TESTIS TIKUS WISTAR DIABETES YANG DIINDUKSI STREPTOZOTOCIN	2021		10.31942/ce.v6i1.4402	P2	Animal model		E8	Spirulina/Arthrospira	Spirulina platensis				CC7					O3;O4;O5		N	T1;T2;T8			ELISA		M0	CC7	PW0	O3	auto		N		AUTO_delta_firstpages	Semi-automated workflow	2025-12-14		P2	P2			arthrospira	platensis	Arthrospira platensis	Y	Y	E8|CC7
S1-0561	DOI:10.31989/ffhd.v11i12.853	Spirulina, wakame or goji berries do not lower markers of low-grade systemic inflammation in healthy subjects	2021		10.31989/ffhd.v11i12.853	P1	Human study	27	E2	Spirulina/Arthrospira	Arthrospira platensis				CC5		diet	17 days		O1;O2;O3;O4;O6		Y	T8	TNF-α;IL-6	Gene/Protein		PW3	M1	CC5	PW3	O1	auto	Y	N		AUTO_delta_firstpages	Semi-automated workflow	2025-12-14		P1	P1			arthrospira	platensis	Arthrospira platensis	Y	Y	E2|CC5
S1-0562	DOI:10.31989/ffhd.v12i12.1002	Anti-obesity effect of Microalga, Melosira nummuloieds ethanolic extract in high-fat-diet-induced obesity C57BL/6J mice	2022		10.31989/ffhd.v12i12.1002	P2	Animal model	10	E4	Microalgae	Phaeodactylum tricornutum			Fucoxanthin	CC1	100 mg/kg	oral	8 weeks		O1;O2;O3;O4		Y	T1;T3;T8	SREBP	Gene/Protein	Western blot	PW5	M1	CC1	PW5	O1	auto	Y	N		AUTO_delta_firstpages	Semi-automated workflow	2025-12-14		P2	P2			phaeodactylum	tricornutum	Phaeodactylum tricornutum	N	N	E4|CC1
S1-0563	DOI:10.31989/ffhd.v15i12.1803	Microalgae and the gut microbiome: Insights from animal models to human trials	2025		10.31989/ffhd.v15i12.1803	P1	Human study		E6	Microalgae	Chlorella vulgaris				CC4	400 mg/kg	oral (gavage)	3 weeks		O1;O4;O6;O8		Y	T3;T5;T8	TNF-α	Gene/Protein		PW3	M1	CC4	PW3	O1	auto	Y	Y		AUTO_delta_firstpages	Semi-automated workflow	2025-12-14		P1	P1		Y	chlorella	vulgaris	Chlorella vulgaris	N	N	E6|CC4
S1-0564	DOI:10.31989/ffhd.v15i6.1634	Functional evaluation of spirulina extract: antioxidant properties and immune regulation in aged mice models	2025		10.31989/ffhd.v15i6.1634	P2	Animal model	5	E7	Spirulina/Arthrospira	Spirulina extract			Phycocyanin	CC3		oral	28 days		O1;O3;O4;O6;O7		Y	T1;T3;T7;T8	TNF-α;IL-6	Gene/Protein		PW3	M1	CC3	PW3	O1	auto	Y	N		AUTO_delta_firstpages	Semi-automated workflow	2025-12-14		P2	P2			arthrospira	NR	Arthrospira sp.	Y	Y	E7|CC3
S1-0565	DOI:10.31989/ffhd.v3i7.49	Astaxanthin as a Medical Food	2013		10.31989/ffhd.v3i7.49	P1	Human study		E4	Microalgae	Haematococcus will			Astaxanthin	CC1		diet	12 weeks		O1;O2;O4;O6		N	T3;T4;T5					M0	CC1	PW0	O1	auto	Y	N		AUTO_delta_firstpages	Semi-automated workflow	2025-12-14		P1	P1			haematococcus	NR	Haematococcus sp.	N	N	E4|CC1
S1-0566	DOI:10.31989/ffhd.v9i7.611	Immuno-regulatory and anti-inflammatory actions of phycocyanin on Caco-2/U937 cells co-culture as a model of the intestinal barrier	2019		10.31989/ffhd.v9i7.611	P3	In vitro/ex vivo		E7	Cyanobacteria	Spirulina platensis			Phycocyanin	CC3	20%		14 days		O1;O2;O4;O6;O7;O8		Y	T1;T5;T7;T8	IL-6	Gene/Protein	ELISA	PW3	M2	CC3	PW3	O1	auto	Y	Y		AUTO_delta_firstpages	Semi-automated workflow	2025-12-14		P3	P3		Y	arthrospira	platensis	Arthrospira platensis	Y	Y	E7|CC3
S1-0567	DOI:10.33061/jitipari.v8i2.9376	Snack Bar Formulation High in Antioxidants and Dietary Fiber with Substitution of Corn Flour and Spirulina Flour	2023		10.33061/jitipari.v8i2.9376	P1	Human study		E1	Spirulina/Arthrospira	Spirulina flour				CC6	349 ppm	diet			O3;O4;O5;O6		N	T2					M0	CC6	PW0	O3	auto	Y	N		AUTO_delta_firstpages	Semi-automated workflow	2025-12-14		P1	P1			arthrospira	NR	Arthrospira sp.	Y	Y	E1|CC6
S1-0568	DOI:10.33109/bjvmjj19lam1	Effect of Spirulina (Arthrospira platensis) on blood uric acid, hemoglobin and kidney histo-texture of mice treated with acetaminophen	2019		10.33109/bjvmjj19lam1	P2	Animal model		E6	Spirulina/Arthrospira	Arthrospira platensis				CC4		oral	7 days		O3;O4		Y	T1;T3;T5;T6;T8	TNF-α	Gene/Protein			M1	CC4	PW0	O3	auto	Y	Y		AUTO_delta_firstpages	Semi-automated workflow	2025-12-14		P2	P2		Y	arthrospira	platensis	Arthrospira platensis	Y	Y	E6|CC4
S1-0569	DOI:10.33263/briac112.88958903	Cultivation of Spirulina platensis Having Humic Acid as Substrate for Soap Production	2020		10.33263/briac112.88958903	P2	Animal model		E5	Spirulina/Arthrospira	Spirulina platensis				CC2			14 days		O3;O5		N	T1;T2;T5					M0	CC2	PW0	O3	auto	Y	Y		AUTO_delta_firstpages	Semi-automated workflow	2025-12-14		P2	P2		Y	arthrospira	platensis	Arthrospira platensis	Y	Y	E5|CC2
S1-0570	DOI:10.33263/briac112.92969304	Ultrasound-Assisted Extraction of Chlorophylls and Phycocyanin from Spirulina platensis	2020		10.33263/briac112.92969304	P2	Animal model		E7	Spirulina/Arthrospira	Spirulina platensis			Phycocyanin	CC3					O4;O5		N	T1;T2					M0	CC3	PW0	O4	auto	Y	N		AUTO_delta_firstpages	Semi-automated workflow	2025-12-14		P2	P2			arthrospira	platensis	Arthrospira platensis	Y	Y	E7|CC3
S1-0571	DOI:10.33263/briac116.1473614750	Spirulina-Enriched Pasta as Functional Food Rich in Protein and Antioxidant	2021		10.33263/briac116.1473614750	P2	Animal model		E7	Spirulina/Arthrospira	Spirulina levels			Phycocyanin	CC3	10 g/kg	oral	10 days		O1;O2;O3;O4;O5		N	T1;T2;T3;T8				PW5	M0	CC3	PW5	O1	auto	Y	Y		AUTO_delta_firstpages	Semi-automated workflow	2025-12-14		P2	P2		Y	arthrospira	NR	Arthrospira sp.	Y	Y	E7|CC3
S1-0572	DOI:10.33263/briac121.10851095	Protective Effects of Spirulina against Cyclophosphamide Induced Bone Marrow Toxicity in Mice	2021		10.33263/briac121.10851095	P2	Animal model	10	E5	Spirulina/Arthrospira	Spirulina against				CC2	40 mg/kg	oral	10 days		O3;O4		N	T1;T5;T8			ELISA		M0	CC2	PW0	O3	auto	Y	Y		AUTO_delta_firstpages	Semi-automated workflow	2025-12-14		P2	P2		Y	arthrospira	NR	Arthrospira sp.	Y	Y	E5|CC2
S1-0573	DOI:10.33263/briac121.149169	Microalgae Based Sustainable Bioremediation of Water Contaminated by Pesticides	2021		10.33263/briac121.149169	P2	Animal model		E5	Microalgae					CC2		oral			O2;O3;O4;O7		N	T1;T5;T6					M0	CC2	PW0	O2	auto	Y	Y		AUTO_delta_firstpages	Semi-automated workflow	2025-12-14		P2	P2		Y	microalgae	NR	Microalgae sp.	N	N	E5|CC2
S1-0574	DOI:10.33263/briac123.38493882	Development of Microalgae-based Biofuels as a Viable Green Energy Source: Challenges and Future Perspectives	2021		10.33263/briac123.38493882	P2	Animal model		E6	Microalgae	Chlamydomonas cladophora				CC4		oral			O3;O4;O5		N	T1;T2;T5					M0	CC4	PW0	O3	auto	Y	Y		AUTO_delta_firstpages	Semi-automated workflow	2025-12-14		P2	P2		Y	chlamydomonas	NR	Chlamydomonas sp.	N	N	E6|CC4
S1-0575	DOI:10.33263/briac125.68456862	Bioavailability and Safety of Lipid Fraction from Different Taxa of Microalgae in Female C57BL/6 Mice	2021		10.33263/briac125.68456862	P2	Animal model		E6	Microalgae	Chlorella vulgaris			Fucoxanthin	CC1		oral	12 days		O1;O3;O4;O5;O6;O7		Y	T1;T2;T3;T5;T7;T8	NF-κB;TNF-α;IL-6	Gene/Protein		PW3	M2	CC1	PW3	O1	auto	Y	Y		AUTO_delta_firstpages	Semi-automated workflow	2025-12-14		P2	P2		Y	chlorella	vulgaris	Chlorella vulgaris	N	N	E6|CC1
S1-0577	DOI:10.3329/bjas.v49i2.53225	Use of Spirulina platensis in place of vitamin mineral premix on the performance of broiler	2021		10.3329/bjas.v49i2.53225	P1	Human study		E6	Spirulina/Arthrospira	Spirulina platensis				CC4	0.0%	diet	28 days		O2;O3;O4		N	T1;T3;T8					M0	CC4	PW0	O2	auto	Y	N		AUTO_delta_firstpages	Semi-automated workflow	2025-12-14		P1	P1			arthrospira	platensis	Arthrospira platensis	Y	Y	E6|CC4
S1-0578	DOI:10.3329/bjas.v50i1.55570	Effect of using Spirulina platensis in place of vitamin mineral premix in feed on the performance of broiler	2021		10.3329/bjas.v50i1.55570	P1	Human study		E6	Spirulina/Arthrospira	Spirulina platensis				CC4	2.5g/kg	diet	21 days		O1;O2;O3;O4		N	T1;T8					M0	CC4	PW0	O1	auto	Y	N		AUTO_delta_firstpages	Semi-automated workflow	2025-12-14		P1	P1			arthrospira	platensis	Arthrospira platensis	Y	Y	E6|CC4
S1-0579	DOI:10.3329/bjas.v51i1.58883	Supplementation of Spirulina platensis in feed and water for the performance of broiler	2022		10.3329/bjas.v51i1.58883	P1	Human study		E6	Spirulina/Arthrospira	Spirulina platensis				CC4	54.1%	diet	35 days		O1;O2;O4;O5		N	T1;T2;T8					M0	CC4	PW0	O1	auto	Y	N		AUTO_delta_firstpages	Semi-automated workflow	2025-12-14		P1	P1			arthrospira	platensis	Arthrospira platensis	Y	Y	E6|CC4
S1-0580	DOI:10.3329/bjsir.v45i2.5715	Study on Hypoglycaemic Effect of Spirulina platensis on Long-Evans Rats	1970		10.3329/bjsir.v45i2.5715	P2	Animal model		E5	Spirulina/Arthrospira	Spirulina platensis				CC2	200 mg/kg	oral	28 days		O1;O2;O3;O4		N	T1;T8					M0	CC2	PW0	O1	auto	Y	Y		AUTO_delta_firstpages	Semi-automated workflow	2025-12-14		P2	P2		Y	arthrospira	platensis	Arthrospira platensis	Y	Y	E5|CC2
S1-0581	DOI:10.3329/bjsir.v45i3.6533	Effect of Spirulina platensis on Lipid Profile of Long Evans Rats	1970		10.3329/bjsir.v45i3.6533	P2	Animal model	6	E5	Spirulina/Arthrospira	Spirulina platensis				CC2	150mg/kg	diet	28 days		O1;O2;O4		N	T1;T3;T8					M0	CC2	PW0	O1	auto	Y	Y		AUTO_delta_firstpages	Semi-automated workflow	2025-12-14		P2	P2		Y	arthrospira	platensis	Arthrospira platensis	Y	Y	E5|CC2
S1-0582	DOI:10.3329/dujbs.v26i1.46346	Growth performance and fatty acid profile of Nile tilapia Oreochromis niloticus (Linnaeus, 1758) fed with different phytoplankton	2017		10.3329/dujbs.v26i1.46346	P2	Animal model		E5	Spirulina/Arthrospira	Spirulina platensis			DHA	CC2		diet	24 weeks		O1;O2;O4		N	T1					M0	CC2	PW0	O1	auto	Y	N		AUTO_delta_firstpages	Semi-automated workflow	2025-12-14		P2	P2			arthrospira	platensis	Arthrospira platensis	Y	Y	E5|CC2
S1-0583	DOI:10.3329/jbsp.v16i1.54346	Effects of Spirulina platensis on neuropathic pain in Wistar rats	2021		10.3329/jbsp.v16i1.54346	P2	Animal model	120	E5	Spirulina/Arthrospira	Spirulina platensis				CC2	400 mg/kg	oral	21 days		O1;O2;O4		N	T1;T4					M0	CC2	PW0	O1	auto	Y	Y		AUTO_delta_firstpages	Semi-automated workflow	2025-12-14		P2	P2		Y	arthrospira	platensis	Arthrospira platensis	Y	Y	E5|CC2
S1-0584	DOI:10.3329/kyamcj.v13i4.65057	Spirulina platensis Attenuates Cold Allodynia and Chemical Allodynia in Streptozotocin induced Diabetic Rats	2023		10.3329/kyamcj.v13i4.65057	P2	Animal model	12	E7	Spirulina/Arthrospira	Spirulina platensis			Phycocyanin	CC3	400 mg/kg	oral	21 days		O1;O2;O3;O4;O5;O6		Y	T1;T3;T8	TNF-α;IL-6	Gene/Protein		PW3	M1	CC3	PW3	O1	auto	Y	Y		AUTO_delta_firstpages	Semi-automated workflow	2025-12-14		P2	P2		Y	arthrospira	platensis	Arthrospira platensis	Y	Y	E7|CC3
S1-0585	DOI:10.3329/pa.v29i2.38300	Effects of Spirulina platensis on alloxan induced diabetic rats	2018		10.3329/pa.v29i2.38300	P2	Animal model	5	E8	Spirulina/Arthrospira	Spirulina platensis				CC5	150 mg/kg	oral	6 weeks		O1;O2;O3;O4		N	T1;T3;T6;T8					M0	CC5	PW0	O1	auto	Y	Y		AUTO_delta_firstpages	Semi-automated workflow	2025-12-14		P2	P2		Y	arthrospira	platensis	Arthrospira platensis	Y	Y	E8|CC5
S1-0586	DOI:10.3329/ralf.v7i3.51367	Hypoglycemic Effects of Spirulina (Spirulina Platensis) Leaves in Normal and Alloxan Diabetic Rat	2020		10.3329/ralf.v7i3.51367	P2	Animal model		E7	Spirulina/Arthrospira	Spirulina platensis			Phycocyanin	CC3	20 mg/kg	oral (gavage)	3 weeks		O1;O3;O4		N	T1;T3;T5;T8					M0	CC3	PW0	O1	auto	Y	Y		AUTO_delta_firstpages	Semi-automated workflow	2025-12-14		P2	P2		Y	arthrospira	platensis	Arthrospira platensis	Y	Y	E7|CC3
S1-0587	DOI:10.3329/ralf.v9i1.59535	Effects of Spirulina (Spirulina platensis) on production, hematological parameters and lipid profile in layers	2022		10.3329/ralf.v9i1.59535	P2	Animal model		E7	Spirulina/Arthrospira	Spirulina platensis			Phycocyanin	CC3	100 mg/kg	oral	65 weeks		O1;O2;O4		N	T1;T3;T5;T8					M0	CC3	PW0	O1	auto	Y	N		AUTO_delta_firstpages	Semi-automated workflow	2025-12-14		P2	P2			arthrospira	platensis	Arthrospira platensis	Y	Y	E7|CC3
S1-0588	DOI:10.33448/rsd-v10i5.14997	Barras de cereais formuladas com bagaço de malte, maçã e Spirulina platensis: atividade antioxidante e efeito antiglicêmico	2021		10.33448/rsd-v10i5.14997	P1	Human study		E5	Spirulina/Arthrospira	Spirulina platensis				CC2	200 mg/kg	diet			O1;O3;O4		N	T1;T5					M0	CC2	PW0	O1	auto	Y	N		AUTO_delta_firstpages	Semi-automated workflow	2025-12-14		P1	P1			arthrospira	platensis	Arthrospira platensis	Y	Y	E5|CC2
S1-0589	DOI:10.33448/rsd-v11i6.28724	Metabolites produced by microalgae from northeastern Brazil with potential food industry uses	2022		10.33448/rsd-v11i6.28724	P1	Human study		E6	Microalgae	Scenedesmus acuminatus				CC4		oral			O1;O2;O3;O4		N	T1					M0	CC4	PW0	O1	auto	Y	N		AUTO_delta_firstpages	Semi-automated workflow	2025-12-14		P1	P1			scenedesmus	NR	Scenedesmus sp.	N	N	E6|CC4
S1-0590	DOI:10.33448/rsd-v9i7.4467	Effect of differing amounts of microalgae (Schizochytrium limacinum) added via milk on performance and antioxidant capacity of dairy calves	2020		10.33448/rsd-v9i7.4467	P1	Human study		E1	Microalgae	Schizochytrium limacinum				CC6		diet	42 days		O1;O3;O4;O7		N	T5;T8					M0	CC6	PW0	O1	auto	Y	Y		AUTO_delta_firstpages	Semi-automated workflow	2025-12-14		P1	P1		Y	schizochytrium	limacinum	Schizochytrium limacinum	N	N	E1|CC6
S1-0591	DOI:10.33448/rsd-v9i7.4568	Feeding microalgae (Schizochytrium limacinum) to beef steers increases meat omega-3 content	2020		10.33448/rsd-v9i7.4568	P1	Human study	8	E5	Microalgae	Schizochytrium limacinum			DHA	CC2	17 g/kg	diet	84 days		O1;O3;O4;O6		N	T1;T4;T5					M0	CC2	PW0	O1	auto	Y	N		AUTO_delta_firstpages	Semi-automated workflow	2025-12-14		P1	P1			schizochytrium	limacinum	Schizochytrium limacinum	N	N	E5|CC2
S1-0592	DOI:10.33552/gjnfs.2019.02.000526	Fatty Acids Polyunsaturated as Bioactive Compounds of Microalgae: Contribution to Human Health	2019		10.33552/gjnfs.2019.02.000526	P1	Human study		E7	Microalgae	Chlorella vulgaris			Phycocyanin	CC3		diet			O4;O5		N	T1;T2					M0	CC3	PW0	O4	auto	Y	N		AUTO_delta_firstpages	Semi-automated workflow	2025-12-14		P1	P1			chlorella	vulgaris	Chlorella vulgaris	N	N	E7|CC3
S1-0593	DOI:10.33552/gjnfs.2020.03.000551	Perspective Application of the Circular Economy in the Blue Biotechnology: Microalgae as Sources of Health Promoting Compounds	2020		10.33552/gjnfs.2020.03.000551	P2	Animal model		E6	Microalgae	Chlorella vulgaris			Astaxanthin	CC1		oral	1 day		O3;O4		N	T1					M0	CC1	PW0	O3	auto	Y	Y		AUTO_delta_firstpages	Semi-automated workflow	2025-12-14		P2	P2		Y	chlorella	vulgaris	Chlorella vulgaris	N	N	E6|CC1
S1-0594	DOI:10.3358/shokueishi.52.183	Single and 13-Week Oral Toxicity Study of Fucoxanthin Oil from Microalgae in Rats	2011	21720124	10.3358/shokueishi.52.183	P2	Animal model		E4	Microalgae				Fucoxanthin	CC1	000 mg/kg	oral	13 weeks		O1;O2;O3;O4		N	T3;T7					M0	CC1	PW0	O1	auto	Y	Y		AUTO_delta_firstpages	Semi-automated workflow	2025-12-14		P2	P2		Y	microalgae	NR	Microalgae sp.	N	N	E4|CC1
S1-0595	DOI:10.3358/shokueishi.52.190	Bacterial Reverse Mutation Test and Micronucleus Test of Fucoxanthin Oil from Microalgae	2011	21720125	10.3358/shokueishi.52.190	P2	Animal model		E4	Microalgae				Fucoxanthin	CC1	000 mg/kg	oral			O1;O4		Y	T1;T5	PPARγ/PPARG	Gene/Protein		PW2	M2	CC1	PW2	O1	auto	Y	Y		AUTO_delta_firstpages	Semi-automated workflow	2025-12-14		P2	P2		Y	microalgae	NR	Microalgae sp.	N	N	E4|CC1
S1-0596	DOI:10.33714/masteb.972128	Current Insights on Wastewater Treatment and Application of Spirulina platensis in Improving the Water Quality	2021		10.33714/masteb.972128	P2	Animal model		E7	Spirulina/Arthrospira	Spirulina platensis			Phycocyanin	CC3		diet			O3;O4;O5;O7		N	T1;T2					M0	CC3	PW0	O3	auto	Y	Y		AUTO_delta_firstpages	Semi-automated workflow	2025-12-14		P2	P2		Y	arthrospira	platensis	Arthrospira platensis	Y	Y	E7|CC3
S1-0597	DOI:10.3382/japr/pfw034	Supplemental defatted microalgae affects egg and tissue fatty acid composition differently in laying hens fed diets containing corn and flaxseed oil	2016		10.3382/japr/pfw034	P2	Animal model	10	E5	Microalgae	Nannochloropsis oceanica			Astaxanthin	CC1	1 g/day	diet	6 wk		O1;O2;O3;O4		N	T1;T3;T4;T8					M0	CC1	PW0	O1	auto	Y	N		AUTO_delta_firstpages	Semi-automated workflow	2025-12-14		P2	P2			nannochloropsis	oceanica	Nannochloropsis oceanica	N	N	E5|CC1
S1-0598	DOI:10.33881/2011-7191.mct.16202	Comparison of the effect of 8 weeks of resistance training with the use of spirulina on the physical indicators of children aged 5 to 7 years with autism spectrum	2023		10.33881/2011-7191.mct.16202	P1	Human study		E8	Spirulina/Arthrospira	Spirulina algae				CC5		oral	8 weeks		O1;O2;O4		N	T1;T3;T4;T5;T6					M0	CC5	PW0	O1	auto	Y	N		AUTO_delta_firstpages	Semi-automated workflow	2025-12-14		P1	P1			arthrospira	NR	Arthrospira sp.	Y	Y	E8|CC5
S1-0599	DOI:10.3389/conf.fmars.2018.06.00065	Bioactivity screening of marine cyanobacteria for the isolation of novel compounds for hepatic steatosis and diabetes	2018		10.3389/conf.fmars.2018.06.00065	P2	Animal model		E3	Cyanobacteria					CC7					O3;O4;O5		N	T2;T3					M0	CC7	PW0	O3	auto		Y		AUTO_delta_firstpages	Semi-automated workflow	2025-12-14		P2	P2		Y	cyanobacteria	NR	Cyanobacteria sp.	Y	Y	E3|CC7
S1-0600	DOI:10.3389/conf.fmars.2018.06.00082	Increasing fucoxanthin production in Phaeodactylum tricornutum using genetic engineering and optimization of culture conditions	2018		10.3389/conf.fmars.2018.06.00082	P3	In vitro/ex vivo		E4	Phaeodactylum	Phaeodactylum tricornutum			Fucoxanthin	CC1			8 days		O4		N	T1					M0	CC1	PW0	O4	auto	Y	N		AUTO_delta_firstpages	Semi-automated workflow	2025-12-14		P2	P3	FIXED_from_title_model_rule_		phaeodactylum	tricornutum	Phaeodactylum tricornutum	N	N	E4|CC1
S1-0601	DOI:10.3389/conf.fmars.2018.06.00090	Isolation of novel compounds from marine cyanobacteria for obesity related co-morbidities	2018		10.3389/conf.fmars.2018.06.00090	P1	Human study		E3	Cyanobacteria					CC7					O1;O3;O4;O5		N	T2					M0	CC7	PW0	O1	auto		Y		AUTO_delta_firstpages	Semi-automated workflow	2025-12-14		P1	P1		Y	cyanobacteria	NR	Cyanobacteria sp.	Y	Y	E3|CC7
S1-0602	DOI:10.3389/fbioe.2019.00108	Bioproducts From Euglena gracilis: Synthesis and Applications	2019	31157220	10.3389/fbioe.2019.00108	P1	Human study		E6	Euglena	Euglena gracilis			DHA	CC2		diet			O1;O2;O3;O4;O5		N	T1;T2					M0	CC2	PW0	O1	auto	Y	Y		AUTO_delta_firstpages	Semi-automated workflow	2025-12-14		P1	P1		Y	euglena	gracilis	Euglena gracilis	N	N	E6|CC2
S1-0603	DOI:10.3389/fbioe.2020.602721	High Productivity of Eicosapentaenoic Acid and Fucoxanthin by a Marine Diatom Chaetoceros gracilis in a Semi-Continuous Culture	2020	33363132	10.3389/fbioe.2020.602721	P3	In vitro/ex vivo		E4	Diatom				Fucoxanthin	CC1		oral	3 days		O1;O3;O4;O5		N	T1;T2					M0	CC1	PW0	O1	auto	Y	N		AUTO_delta_firstpages	Semi-automated workflow	2025-12-14		P1	P3	FIXED_from_title_model_rule_		diatom	NR	Diatom sp.	N	N	E4|CC1
S1-0604	DOI:10.3389/fbioe.2022.836056	Genetic Engineering of Microalgae for Secondary Metabolite Production: Recent Developments, Challenges, and Future Prospects	2022	35402414	10.3389/fbioe.2022.836056	P1	Human study		E7	Microalgae	Dunaliella salina			Fucoxanthin	CC1		oral			O1;O3;O4;O7		N	T1;T3;T5					M0	CC1	PW0	O1	auto	Y	Y		AUTO_delta_firstpages	Semi-automated workflow	2025-12-14		P1	P1		Y	dunaliella	salina	Dunaliella salina	N	N	E7|CC1
S1-0605	DOI:10.3389/fbioe.2022.994134	Selection of a suitable photosynthetically active microalgae strain for the co-cultivation with mammalian cells	2022	36199362	10.3389/fbioe.2022.994134	P3	In vitro/ex vivo		E1	Microalgae	Chlorella sorokiniana				CC7			12 days		O1;O3;O4;O5		N	T1;T2;T5;T8					M0	CC7	PW0	O1	auto		Y		AUTO_delta_firstpages	Semi-automated workflow	2025-12-14		P1	P3	FIXED_from_title_model_rule_	Y	chlorella	sorokiniana	Chlorella sorokiniana	N	N	E1|CC7
S1-0606	DOI:10.3389/fcell.2020.600575	Microalgae Aurantiochytrium Sp. Increases Neurogenesis and Improves Spatial Learning and Memory in Senescence-Accelerated Mouse-Prone 8 Mice	2021	33634096	10.3389/fcell.2020.600575	P2	Animal model	10	E6	Microalgae	Aurantiochytrium using				CC4	50 mg/kg	oral (gavage)	30 days		O1;O2;O3;O4;O5		N	T1;T2;T6;T8			IHC		M0	CC4	PW0	O1	auto	Y	Y		AUTO_delta_firstpages	Semi-automated workflow	2025-12-14		P2	P2		Y	aurantiochytrium	NR	Aurantiochytrium sp.	N	N	E6|CC4
S1-0607	DOI:10.3389/fenrg.2022.904014	Chromatographic Techniques to Separate and Identify Bioactive Compounds in Microalgae	2022		10.3389/fenrg.2022.904014	P2	Animal model		E6	Microalgae	Euglena cantabrica				CC4					O1;O3;O4		N	T1					M0	CC4	PW0	O1	auto	Y	N		AUTO_delta_firstpages	Semi-automated workflow	2025-12-14		P2	P2			euglena	NR	Euglena sp.	N	N	E6|CC4
S1-0608	DOI:10.3389/fevo.2019.00139	Discontinuity Analysis Reveals Alternative Community Regimes During Phytoplankton Succession	2019		10.3389/fevo.2019.00139	P1	Human study	36	E1	Diatom					CC7		oral	3 months		O1;O2;O3;O4		N	T1;T5					M0	CC7	PW0	O1	auto		N		AUTO_delta_firstpages	Semi-automated workflow	2025-12-14		P1	P1			diatom	NR	Diatom sp.	N	N	E1|CC7
S1-0609	DOI:10.3389/fmars.2016.00068	Bioactivity Screening of Microalgae for Antioxidant, Anti-Inflammatory, Anticancer, Anti-Diabetes, and Antibacterial Activities	2016		10.3389/fmars.2016.00068	P1	Human study		E6	Microalgae	Phaeodactylum tricornutum			Fucoxanthin	CC1		diet			O1;O3;O4;O5;O6;O7		Y	T1;T2;T3;T5;T7;T8	TNF-α	Gene/Protein	ELISA		M2	CC1	PW0	O1	auto	Y	Y		AUTO_delta_firstpages	Semi-automated workflow	2025-12-14		P1	P1		Y	phaeodactylum	tricornutum	Phaeodactylum tricornutum	N	N	E6|CC1
S1-0610	DOI:10.3389/fmars.2016.00146	Cyanobacterial Pigments as Natural Anti-Hyperglycemic Agents: An In vitro Study	2016		10.3389/fmars.2016.00146	P3	In vitro/ex vivo		E7	Cyanobacteria	Spirulina has			Phycocyanin	CC3		diet	18 days		O1;O3;O4;O5		N	T1;T2;T3;T5					M0	CC3	PW0	O1	auto	Y	Y		AUTO_delta_firstpages	Semi-automated workflow	2025-12-14		P3	P3		Y	arthrospira	NR	Arthrospira sp.	Y	Y	E7|CC3
S1-0611	DOI:10.3389/fmars.2020.00402	Development Prospect and Preparation Technology of Edible Oil From Microalgae	2020		10.3389/fmars.2020.00402	P2	Animal model		E6	Microalgae	Phaeodactylum tricornutum			DHA	CC2		diet			O1;O2;O3;O4		N	T1;T5;T6;T8				PW5	M0	CC2	PW5	O1	auto	Y	Y		AUTO_delta_firstpages	Semi-automated workflow	2025-12-14		P2	P2		Y	phaeodactylum	tricornutum	Phaeodactylum tricornutum	N	N	E6|CC2
S1-0612	DOI:10.3389/fmars.2021.636613	Diatoms Biotechnology: Various Industrial Applications for a Greener Tomorrow	2021		10.3389/fmars.2021.636613	P1	Human study		E5	Diatom	Phaeodactylum tricornutum			Fucoxanthin	CC1	000 ppm	oral	1 day		O1;O3;O4;O5		N	T1;T2;T3			ELISA		M0	CC1	PW0	O1	auto	Y	Y		AUTO_delta_firstpages	Semi-automated workflow	2025-12-14		P1	P1		Y	phaeodactylum	tricornutum	Phaeodactylum tricornutum	N	N	E5|CC1
S1-0613	DOI:10.3389/fmars.2021.830590	Effect of Nitrogen Concentration on the Alkalophilic Microalga Nitzschia sp. NW129-a Promising Feedstock for the Integrated Production of Lipids and Fucoxanthin in Biorefinery	2022		10.3389/fmars.2021.830590	P2	Animal model	3	E6	Microalgae	Isochrysis and			Fucoxanthin	CC1			7 days		O1;O3;O4;O5		N	T1;T2					M0	CC1	PW0	O1	auto	Y	Y		AUTO_delta_firstpages	Semi-automated workflow	2025-12-14		P2	P2		Y	Mixed/Multiple	Mixed/Multiple	Mixed/Multiple	N	N	E6|CC1
S1-0614	DOI:10.3389/fmars.2022.1090235	Effect of Schizochytrium limacinum supplementation to a low fish-meal diet on growth performance, lipid metabolism, apoptosis, autophagy and intestinal histology of Litopenaeus vannamei	2022		10.3389/fmars.2022.1090235	P1	Human study		E5	Schizochytrium	Schizochytrium limacinum			DHA	CC2		diet	8 weeks		O1;O2;O3;O4		Y	T1;T4;T5	AMPK;SREBP	Gene/Protein	qPCR/RT-PCR	PW1;PW5	M1	CC2	PW1	O1	auto	Y	N		AUTO_delta_firstpages	Semi-automated workflow	2025-12-14		P1	P1			schizochytrium	limacinum	Schizochytrium limacinum	N	N	E5|CC2
S1-0615	DOI:10.3389/fmars.2022.884897	Construction and Validation of a Chloroplast Expression Vector for the Production of Recombinant Proteins in Chlorella vulgaris	2022		10.3389/fmars.2022.884897	P1	Human study		E6	Chlorella	Chlorella vulgaris				CC4		oral	1 week		O1;O2;O3;O4;O5;O7;O8		N	T1;T2;T3;T5;T8			Western blot		M0	CC4	PW0	O1	auto	Y	N		AUTO_delta_firstpages	Semi-automated workflow	2025-12-14		P1	P1			chlorella	vulgaris	Chlorella vulgaris	N	N	E6|CC4
S1-0616	DOI:10.3389/fmars.2022.906963	Antioxidant, Transcriptomic and Metabonomic Analysis of Hepatopancreatic Stress Resistance in Exopalaemon carinicauda Following Astaxanthin Feeding	2022		10.3389/fmars.2022.906963	P2	Animal model	3	E5	Microalgae				Astaxanthin	CC1	0.1 g/kg	diet	1 week		O1;O3;O4;O5		N	T1;T3;T4			qPCR/RT-PCR	PW5	M0	CC1	PW5	O1	auto	Y	Y		AUTO_delta_firstpages | missing_core_fields | QC32_AUTOFINAL	Semi-automated workflow	2025-12-14		P2	P2		Y	microalgae	NR	Microalgae sp.	N	N	E5|CC1
S1-0617	DOI:10.3389/fmars.2022.939716	Metabolic Engineering to Improve Docosahexaenoic Acid Production in Marine Protist Aurantiochytrium sp. by Disrupting 2,4-Dienoyl-Co A Reductase	2022		10.3389/fmars.2022.939716	P1	Human study		E5	Aurantiochytrium	Schizochytrium mangrovei			DHA	CC2					O1;O2;O3;O4;O5		N	T1;T2;T5;T6				PW5	M0	CC2	PW5	O1	auto	Y	N		AUTO_delta_firstpages	Semi-automated workflow	2025-12-14		P1	P1			schizochytrium	NR	Schizochytrium sp.	N	N	E5|CC2
S1-0618	DOI:10.3389/fmars.2022.947726	Nitrogen utilization analysis reveals the synergetic effect of arginine and urea in promoting fucoxanthin biosynthesis in the mixotrophic marine diatom Phaeodactylum tricornutum	2022		10.3389/fmars.2022.947726	P1	Human study		E6	Diatom	Phaeodactylum tricornutum			Fucoxanthin	CC1		diet	12 days		O1;O3;O4;O5		N	T1;T2;T3					M0	CC1	PW0	O1	auto	Y	Y		AUTO_delta_firstpages	Semi-automated workflow	2025-12-14		P1	P1		Y	phaeodactylum	tricornutum	Phaeodactylum tricornutum	N	N	E6|CC1
S1-0619	DOI:10.3389/fmars.2023.1163640	Microalgae-mediated tandem culture of shrimp and bivalve: an environmental and health co-benefits solution for phosphorus recovery and emission reduction	2023		10.3389/fmars.2023.1163640	P3	In vitro/ex vivo		E3	Microalgae	Isochrysis galbana				CC6					O1;O3;O4		N	T1;T8					M0	CC6	PW0	O1	auto	Y	N		AUTO_delta_firstpages	Semi-automated workflow	2025-12-14		P2	P3	FIXED_from_title_model_rule_		isochrysis	galbana	Isochrysis galbana	N	N	E3|CC6
S1-0620	DOI:10.3389/fmars.2023.1273614	Microalgae as functional feed for Atlantic salmon: effects on growth, health, immunity, muscle fatty acid and pigment deposition	2023		10.3389/fmars.2023.1273614	P2	Animal model		E6	Microalgae	Tetraselmis chuii			DHA	CC2		oral			O1;O3;O4		N	T1;T3;T4;T5;T8			Western blot		M0	CC2	PW0	O1	auto	Y	Y		AUTO_delta_firstpages	Semi-automated workflow	2025-12-14		P2	P2		Y	tetraselmis	chuii	Tetraselmis chuii	N	N	E6|CC2
S1-0621	DOI:10.3389/fmicb.2015.00054	The small molecule fenpropimorph rapidly converts chloroplast membrane lipids to triacylglycerols in Chlamydomonas reinhardtii	2015	25759683	10.3389/fmicb.2015.00054	P2	Animal model		E5	Chlamydomonas	Chlamydomonas reinhardtii				CC2		diet	9 days		O3;O4;O5		N	T1;T2					M0	CC2	PW0	O3	auto	Y	Y		AUTO_delta_firstpages	Semi-automated workflow	2025-12-14		P2	P2		Y	chlamydomonas	reinhardtii	Chlamydomonas reinhardtii	N	N	E5|CC2
S1-0622	DOI:10.3389/fmicb.2015.01542	Functional Specificity of Cardiolipin Synthase Revealed by the Identification of a Cardiolipin Synthase Cr CLS1 in Chlamydomonas reinhardtii	2016	26793177	10.3389/fmicb.2015.01542	P1	Human study		E2	Chlamydomonas	Chlamydomonas reinhardtii				CC6		oral	5 days		O1;O3;O4;O5;O6		N	T1;T2			qPCR/RT-PCR		M0	CC6	PW0	O1	auto	Y	Y		AUTO_delta_firstpages	Semi-automated workflow	2025-12-14		P1	P1		Y	chlamydomonas	reinhardtii	Chlamydomonas reinhardtii	N	N	E2|CC6
S1-0623	DOI:10.3389/fmicb.2016.01388	Improving Toxicity Assessment of Pesticide Mixtures: The Use of Polar Passive Sampling Devices Extracts in Microalgae Toxicity Tests	2016	27667986	10.3389/fmicb.2016.01388	P1	Human study		E3	Microalgae	Scenedesmus subspicatus				CC7		oral	2 weeks		O1;O3;O4;O5		N	T1;T2					M0	CC7	PW0	O1	auto		Y		AUTO_delta_firstpages	Semi-automated workflow	2025-12-14		P1	P1		Y	scenedesmus	subspicatus	Scenedesmus subspicatus	N	N	E3|CC7
S1-0624	DOI:10.3389/fmicb.2016.01809	Comparative Genomics of DNA Recombination and Repair in Cyanobacteria: Biotechnological Implications	2016	27881980	10.3389/fmicb.2016.01809	P2	Animal model		E5	Cyanobacteria	Arthrospira has				CC2			30 days		O1;O3;O4;O5		N	T1;T2;T5					M0	CC2	PW0	O1	auto	Y	Y		AUTO_delta_firstpages	Semi-automated workflow	2025-12-14		P2	P2		Y	arthrospira	NR	Arthrospira sp.	Y	Y	E5|CC2
S1-0625	DOI:10.3389/fmicb.2017.00858	The Mechanism of Starch Over-Accumulation in Chlamydomonas reinhardtii High-Starch Mutants Identified by Comparative Transcriptome Analysis	2017	28588557	10.3389/fmicb.2017.00858	P2	Animal model	3	E6	Chlamydomonas	Chlamydomonas reinhardtii				CC4			10 days		O1;O3;O4;O5		N	T2;T5			qPCR/RT-PCR	PW5	M0	CC4	PW5	O1	auto	Y	N		AUTO_delta_firstpages	Semi-automated workflow	2025-12-14		P2	P2			chlamydomonas	reinhardtii	Chlamydomonas reinhardtii	N	N	E6|CC4
S1-0626	DOI:10.3389/fmicb.2018.01757	PARP1 Is Up-Regulated in Non-small Cell Lung Cancer Tissues in the Presence of the Cyanobacterial Toxin Microcystin	2018	30127774	10.3389/fmicb.2018.01757	P3	In vitro/ex vivo		E6	Cyanobacteria					CC4		oral			O1;O3;O4;O5;O8		N	T1;T2;T8			qPCR/RT-PCR	PW5	M0	CC4	PW5	O1	auto	Y	Y		AUTO_delta_firstpages	Semi-automated workflow	2025-12-14		P1	P3	FIXED_from_title_model_rule_	Y	cyanobacteria	NR	Cyanobacteria sp.	Y	Y	E6|CC4
S1-0627	DOI:10.3389/fmicb.2020.00875	Enhanced Viability and Anti-rotavirus Effect of Bifidobacterium longum and Lactobacillus plantarum in Combination With Chlorella sorokiniana in a Dairy Product	2020	32477300	10.3389/fmicb.2020.00875	P1	Human study		E6	Chlorella	Chlorella sorokiniana				CC4		diet	12 days		O1;O2;O3;O4;O5		N	T2;T5;T8					M0	CC4	PW0	O1	auto	Y	Y		AUTO_delta_firstpages	Semi-automated workflow	2025-12-14		P1	P1		Y	chlorella	sorokiniana	Chlorella sorokiniana	N	N	E6|CC4
S1-0628	DOI:10.3389/fmicb.2020.584589	Characterization of a Novel Acyl-ACP Δ9 Desaturase Gene Responsible for Palmitoleic Acid Accumulation in a Diatom Phaeodactylum tricornutum	2020	33391203	10.3389/fmicb.2020.584589	P1	Human study		E5	Diatom	Phaeodactylum tricornutum			Fucoxanthin	CC1			10 days		O1;O3;O4;O5		N	T1;T2			qPCR/RT-PCR	PW5	M0	CC1	PW5	O1	auto	Y	N		AUTO_delta_firstpages	Semi-automated workflow	2025-12-14		P1	P1			phaeodactylum	tricornutum	Phaeodactylum tricornutum	N	N	E5|CC1
S1-0629	DOI:10.3389/fmicb.2021.718933	Fatty Acids Derivatives From Eukaryotic Microalgae, Pathways and Potential Applications	2021	34659147	10.3389/fmicb.2021.718933	P1	Human study		E5	Microalgae	Nannochloropsis spp			DHA	CC2		diet	2 days		O1;O3;O4;O7		N	T1;T5				PW5	M0	CC2	PW5	O1	auto	Y	N		AUTO_delta_firstpages	Semi-automated workflow	2025-12-14		P1	P1			nannochloropsis	NR	Nannochloropsis sp.	N	N	E5|CC2
S1-0630	DOI:10.3389/fmicb.2023.1143770	Metabolic network reconstruction of Euglena gracilis: Current state, challenges, and applications	2023	36937274	10.3389/fmicb.2023.1143770	P1	Human study		E1	Euglena	Euglena gracilis				CC6		diet			O1;O3;O4;O5		N	T1;T2;T3					M0	CC6	PW0	O1	auto	Y	N		AUTO_delta_firstpages	Semi-automated workflow	2025-12-14		P1	P1			euglena	gracilis	Euglena gracilis	N	N	E1|CC6
S1-0632	DOI:10.3389/fnut.2021.651088	The Impact of Antarctic Ice Microalgae Polysaccharides on D-Galactose-Induced Oxidative Damage in Mice	2021	33768108	10.3389/fnut.2021.651088	P2	Animal model	10	E6	Microalgae	Chlamydomonas monadina				CC4	50 mg/kg	oral (gavage)	1 week		O1;O2;O3;O4;O5		N	T1;T2;T3;T6;T8			qPCR/RT-PCR		M0	CC4	PW0	O1	auto	Y	Y		AUTO_delta_firstpages	Semi-automated workflow	2025-12-14		P2	P2		Y	chlamydomonas	NR	Chlamydomonas sp.	N	N	E6|CC4
S1-0633	DOI:10.3389/fnut.2021.763492	Attenuating Effect of Chlorella Extract on NLRP3 Inflammasome Activation by Mitochondrial Reactive Oxygen Species	2021	34692754	10.3389/fnut.2021.763492	P1	Human study		E6	Chlorella	Chlorella extract				CC4	300 µg/kg	oral	5 days		O1;O2;O3;O4;O5;O6;O7		Y	T1;T2;T3;T4;T7;T8	NF-κB;IL-6	Gene/Protein	qPCR/RT-PCR	PW3	M2	CC4	PW3	O1	auto	Y	N		AUTO_delta_firstpages	Semi-automated workflow	2025-12-14		P1	P1			chlorella	NR	Chlorella sp.	N	N	E6|CC4
S1-0634	DOI:10.3389/fnut.2022.1081717	Algal oil alleviates antibiotic-induced intestinal inflammation by regulating gut microbiota and repairing intestinal barrier	2023	36726819	10.3389/fnut.2022.1081717	P1	Human study	9	E5	Schizochytrium	Schizochytrium limacinum			DHA	CC2	500 mg/kg	oral (gavage)	8 days		O1;O3;O4;O5;O6;O7;O8		Y	T1;T2;T5	TNF-α;IL-6	Gene/Protein	ELISA	PW3	M1	CC2	PW3	O1	auto	Y	N		AUTO_delta_firstpages	Semi-automated workflow	2025-12-14		P1	P1			schizochytrium	limacinum	Schizochytrium limacinum	N	N	E5|CC2
S1-0635	DOI:10.3389/fnut.2022.806692	Microalgae Bioactive Carbohydrates as a Novel Sustainable and Eco-Friendly Source of Prebiotics: Emerging Health Functionality and Recent Technologies for Extraction and Detection	2022	35387198	10.3389/fnut.2022.806692	P2	Animal model		E7	Microalgae	Arthrospira platensis			Phycocyanin	CC3		oral			O1;O2;O3;O4;O6;O7		N	T5;T6;T7;T8					M0	CC3	PW0	O1	auto	Y	N		AUTO_delta_firstpages	Semi-automated workflow	2025-12-14		P2	P2			arthrospira	platensis	Arthrospira platensis	Y	Y	E7|CC3
S1-0636	DOI:10.3389/fnut.2022.865741	Algae Supplementation for Exercise Performance: Current Perspectives and Future Directions for Spirulina and Chlorella	2022	35321288	10.3389/fnut.2022.865741	P1	Human study		E7	Spirulina/Arthrospira	Spirulina and			Phycocyanin	CC3	6 g/day	diet	60 days		O1;O2;O3;O4;O5		Y	T1;T2;T4;T5;T8	NF-κB	Gene/Protein		PW3	M1	CC3	PW3	O1	auto	Y	Y		AUTO_delta_firstpages	Semi-automated workflow	2025-12-14		P1	P1		Y	Mixed/Multiple	Mixed/Multiple	Mixed/Multiple	N	N	E7|CC3
S1-0637	DOI:10.3389/fnut.2022.950062	Selenium-containing polysaccharide from Spirulina platensis alleviates Cd-induced toxicity in mice by inhibiting liver inflammation mediated by gut microbiota	2022	36407546	10.3389/fnut.2022.950062	P2	Animal model	6	E6	Spirulina/Arthrospira	Spirulina platensis				CC4	6.5 mg/kg	oral (gavage)	28 days		O1;O3;O4;O5;O6;O7;O8		Y	T1;T2;T3;T5;T8	TNF-α	Gene/Protein	Western blot	PW3	M1	CC4	PW3	O1	auto	Y	Y		AUTO_delta_firstpages	Semi-automated workflow	2025-12-14		P2	P2		Y	arthrospira	platensis	Arthrospira platensis	Y	Y	E6|CC4
S1-0638	DOI:10.3389/fnut.2022.977287	Potential antidepressant effects of a dietary supplement from the chlorella and lion's mane mushroom complex in aged SAMP8 mice	2022	36118772	10.3389/fnut.2022.977287	P2	Animal model	8	E6	Chlorella	Chlorella and			Astaxanthin	CC1	40 mg/kg	oral (gavage)	21 days		O1;O2;O3;O4;O5		N	T1;T2;T6;T8			ELISA		M0	CC1	PW0	O1	auto	Y	Y		AUTO_delta_firstpages	Semi-automated workflow	2025-12-14		P2	P2		Y	Mixed/Multiple	Mixed/Multiple	Mixed/Multiple	N	N	E6|CC1
S1-0639	DOI:10.3389/fnut.2024.1293909	Omega-3 eicosapentaenoic polar-lipid rich extract from microalgae Nannochloropsis decreases plasma triglycerides and cholesterol in a real-world normolipidemic supplement consumer population	2024	38379539	10.3389/fnut.2024.1293909	P1	Human study	256	E5	Microalgae	Nannochloropsis decreases			DHA	CC2	1100 mg/day	oral	6 months		O1;O2;O3;O4;O5;O6		N	T1;T2;T3;T5;T8					M0	CC2	PW0	O1	auto	Y	Y		AUTO_delta_firstpages	Semi-automated workflow	2025-12-14		P1	P1		Y	nannochloropsis	NR	Nannochloropsis sp.	N	N	E5|CC2
S1-0640	DOI:10.3389/fnut.2024.1341527	Development and large-scale production of human milk fat analog by fermentation of microalgae	2024	38352706	10.3389/fnut.2024.1341527	P1	Human study	835	E5	Microalgae				DHA	CC2		diet	5 days		O2;O3;O4;O5;O8		N	T2;T5					M0	CC2	PW0	O2	auto	Y	N		AUTO_delta_firstpages	Semi-automated workflow	2025-12-14		P1	P1			microalgae	NR	Microalgae sp.	N	N	E5|CC2
S1-0641	DOI:10.3389/fped.2022.860789	Impact of Spirulina Chikki Supplementation on Nutritional Status of Children: An Intervention Study in Tumkur District of Karnataka, India	2022	35498815	10.3389/fped.2022.860789	P1	Human study	740	E6	Spirulina/Arthrospira	Spirulina chikki				CC4		diet	6 months		O1;O3;O4		N						M0	CC4	PW0	O1	auto	Y	N		AUTO_delta_firstpages	Semi-automated workflow	2025-12-14		P1	P1			arthrospira	NR	Arthrospira sp.	Y	Y	E6|CC4
S1-0642	DOI:10.3389/fphar.2021.724993	Pre- and Early Post-treatment With Arthrospira platensis (Spirulina) Extract Impedes Lipopolysaccharide-triggered Neuroinflammation in Microglia	2021	34566649	10.3389/fphar.2021.724993	P1	Human study		E7	Arthrospira	Arthrospira platensis			Phycocyanin	CC3		diet	7 days		O1;O3;O4;O5;O6;O7		Y	T1;T2;T5;T6;T7;T8	NF-κB;TNF-α	Gene/Protein	qPCR/RT-PCR	PW3	M2	CC3	PW3	O1	auto	Y	Y		AUTO_delta_firstpages	Semi-automated workflow	2025-12-14		P1	P1		Y	arthrospira	platensis	Arthrospira platensis	Y	Y	E7|CC3
S1-0643	DOI:10.3389/fphar.2022.826649	Supplementation With Spirulina platensis Improves Tracheal Reactivity in Wistar Rats by Modulating Inflammation and Oxidative Stress	2022	35712706	10.3389/fphar.2022.826649	P2	Animal model	5	E2	Spirulina/Arthrospira	Spirulina platensis				CC6	500 mg/kg	oral (gavage)	8 weeks		O1;O3;O4;O5;O6		N	T1;T2;T4;T5;T8					M0	CC6	PW0	O1	auto	Y	N		AUTO_delta_firstpages	Semi-automated workflow	2025-12-14		P2	P2			arthrospira	platensis	Arthrospira platensis	Y	Y	E2|CC6
S1-0644	DOI:10.3389/fphar.2023.1249632	Network pharmacology‒based analysis of marine cyanobacteria derived bioactive compounds for application to Alzheimer’s disease	2023		10.3389/fphar.2023.1249632	P1	Human study		E7	Cyanobacteria				Phycocyanin	CC3			15 days		O3;O4		Y	T1;T5;T6	AKT	Gene/Protein			M2	CC3	PW0	O3	auto	Y	Y		AUTO_delta_firstpages	Semi-automated workflow	2025-12-14		P1	P1		Y	cyanobacteria	NR	Cyanobacteria sp.	Y	Y	E7|CC3
S1-0645	DOI:10.3389/fphys.2018.00614	Immunohistochemical Characterization of Pep T1 and Ghrelin in Gastrointestinal Tract of Zebrafish: Effects of Spirulina Vegetarian Diet on the Neuroendocrine System Cells After Alimentary Stress	2018	29881359	10.3389/fphys.2018.00614	P2	Animal model		E7	Spirulina/Arthrospira	Spirulina vegetarian			Phycocyanin	CC3		diet	5 days		O1;O3;O4;O5		N	T1;T2;T5;T6;T8			IHC		M0	CC3	PW0	O1	auto	Y	N		AUTO_delta_firstpages	Semi-automated workflow	2025-12-14		P1	P2	FIXED_from_title_model_rule_		arthrospira	NR	Arthrospira sp.	Y	Y	E7|CC3
S1-0646	DOI:10.3389/fphys.2018.01522	Aortic Response to Strength Training and Spirulina platensis Dependent on Nitric Oxide and Antioxidants	2018	30429798	10.3389/fphys.2018.01522	P1	Human study	20	E5	Spirulina/Arthrospira	Spirulina platensis				CC2	500 mg/kg	oral (gavage)	8 weeks		O1;O3;O4;O5		N	T1;T2;T4;T8					M0	CC2	PW0	O1	auto	Y	N		AUTO_delta_firstpages	Semi-automated workflow	2025-12-14		P1	P1			arthrospira	platensis	Arthrospira platensis	Y	Y	E5|CC2
S1-0647	DOI:10.3389/fphys.2020.00791	Selenium-Containing Protein From Selenium-Enriched Spirulina platensis Attenuates High Glucose-Induced Calcification of MOVAS Cells by Inhibiting ROS-Mediated DNA Damage and Regulating MAPK and PI3K/AKT Pathways	2020	32733280	10.3389/fphys.2020.00791	P3	In vitro/ex vivo		E2	Spirulina/Arthrospira	Spirulina platensis				CC6			14 days		O1;O3;O4;O5		Y	T1;T2;T4;T8	AKT	Gene/Protein	Western blot		M2	CC6	PW0	O1	auto	Y	Y		AUTO_delta_firstpages	Semi-automated workflow	2025-12-14		P1	P3	FIXED_from_title_model_rule_	Y	arthrospira	platensis	Arthrospira platensis	Y	Y	E2|CC6
S1-0648	DOI:10.3389/fphys.2022.882091	A Newly Isolated Strain of Haematococcus pluvialis GXU-A23 Improves the Growth Performance, Antioxidant and Anti-Inflammatory Status, Metabolic Capacity and Mid-intestine Morphology of Juvenile Litopenaeus vannamei	2022	35547591	10.3389/fphys.2022.882091	P1	Human study	4	E5	Haematococcus	Haematococcus pluvialis			Astaxanthin	CC1	50 g/kg	diet	8 weeks		O1;O3;O4;O5		N	T1;T2;T5;T8			qPCR/RT-PCR	PW5	M0	CC1	PW5	O1	auto	Y	Y		AUTO_delta_firstpages	Semi-automated workflow	2025-12-14		P1	P1		Y	haematococcus	pluvialis	Haematococcus pluvialis	N	N	E5|CC1
S1-0649	DOI:10.3389/fpls.2014.00400	Autophagy-like processes are involved in lipid droplet degradation in Auxenochlorella protothecoides during the heterotrophy-autotrophy transition	2014	25177326	10.3389/fpls.2014.00400	P2	Animal model		E5	Chlorella	Dunaliella primolecta				CC2			7 days		O3;O4;O5;O8		N	T1;T2;T3			Western blot		M0	CC2	PW0	O3	auto	Y	N		AUTO_delta_firstpages	Semi-automated workflow	2025-12-14		P2	P2			dunaliella	NR	Dunaliella sp.	N	N	E5|CC2
S1-0650	DOI:10.3389/fpls.2018.01590	Quantitative Phosphoproteomic and System-Level Analysis of TOR Inhibition Unravel Distinct Organellar Acclimation in Chlamydomonas reinhardtii	2018	30546371	10.3389/fpls.2018.01590	P1	Human study	4	E2	Chlamydomonas	Chlamydomonas reinhardtii				CC6					O1;O3;O4;O5;O8		N	T2					M0	CC6	PW0	O1	auto	Y	N		AUTO_delta_firstpages	Semi-automated workflow	2025-12-14		P1	P1			chlamydomonas	reinhardtii	Chlamydomonas reinhardtii	N	N	E2|CC6
S1-0651	DOI:10.3389/fpls.2020.00982	Fixing the Broken Phosphorus Cycle: Wastewater Remediation by Microalgal Polyphosphates	2020		10.3389/fpls.2020.00982	P1	Human study		E5	Microalgae	Chlamydomonas reinhardtii				CC2		oral			O1;O3;O4;O5		N	T1;T2;T5					M0	CC2	PW0	O1	auto	Y	N		AUTO_delta_firstpages	Semi-automated workflow	2025-12-14		P1	P1			chlamydomonas	reinhardtii	Chlamydomonas reinhardtii	N	N	E5|CC2
S1-0652	DOI:10.3389/fpls.2021.764573	Grand Challenges in Microalgae Domestication	2021	34630500	10.3389/fpls.2021.764573	P1	Human study		E5	Microalgae	Arthrospira platensis			Astaxanthin	CC1		oral			O1;O3;O4;O5;O7		N	T1;T2;T3;T5;T8			qPCR/RT-PCR		M0	CC1	PW0	O1	auto	Y	Y		AUTO_delta_firstpages	Semi-automated workflow	2025-12-14		P1	P1		Y	arthrospira	platensis	Arthrospira platensis	Y	Y	E5|CC1
S1-0653	DOI:10.3389/fvets.2020.607575	Chlorella sp. and Nannochloropsis sp. Inclusion in Plant-Based Diets Modulate the Intestine and Liver Antioxidant Mechanisms of European Sea Bass Juveniles	2020	33392297	10.3389/fvets.2020.607575	P1	Human study	12	E6	Chlorella	Nannochloropsis oceania			DHA	CC2	2.94 g/kg	oral	11 weeks		O1;O3;O4;O5		N	T1;T2;T3;T5;T8					M0	CC2	PW0	O1	auto	Y	Y		AUTO_delta_firstpages	Semi-automated workflow	2025-12-14		P1	P1		Y	nannochloropsis	NR	Nannochloropsis sp.	N	N	E6|CC2
S1-0654	DOI:10.3389/fvets.2021.640968	Spirulina platensis Inclusion Reverses Circulating Pro-inflammatory (Chemo)cytokine Profiles in Broilers Fed Low-Protein Diets	2021		10.3389/fvets.2021.640968	P1	Human study	180	E6	Spirulina/Arthrospira	Spirulina platensis				CC4	100 g/kg	diet	37 days		O1;O3;O4;O5;O6		Y	T1;T2;T3;T5;T7;T8	TNF-α;IL-6	Gene/Protein	qPCR/RT-PCR	PW3;PW5	M1	CC4	PW3	O1	auto	Y	Y		AUTO_delta_firstpages	Semi-automated workflow	2025-12-14		P1	P1		Y	arthrospira	platensis	Arthrospira platensis	Y	Y	E6|CC4
S1-0655	DOI:10.3389/fvets.2023.1001621	Dietary spirulina supplementation modifies rumen development, fermentation and bacteria composition in Hu sheep when consuming high-fat dietary	2023	36798143	10.3389/fvets.2023.1001621	P2	Animal model		E2	Spirulina/Arthrospira	Spirulina supplementation				CC6		diet	3 weeks		O1;O3;O4;O7;O8		N	T5			qPCR/RT-PCR		M0	CC6	PW0	O1	auto	Y	N		AUTO_delta_firstpages	Semi-automated workflow	2025-12-14		P2	P2			arthrospira	NR	Arthrospira sp.	Y	Y	E2|CC6
S1-0656	DOI:10.3389/fvets.2023.1245790	Effects of microalgae as dietary supplement on palatability, digestibility, fecal metabolites, and microbiota in healthy dogs	2023	37829353	10.3389/fvets.2023.1245790	P1	Human study	12	E6	Microalgae	Chlorella vulgaris				CC4		diet	10 days		O1;O3;O4;O5;O8		N	T1;T2;T5;T6;T8					M0	CC4	PW0	O1	auto	Y	N		AUTO_delta_firstpages	Semi-automated workflow	2025-12-14		P1	P1			chlorella	vulgaris	Chlorella vulgaris	N	N	E6|CC4
S1-0657	DOI:10.3389/fvets.2024.1342310	Impact of high Spirulina diet, extruded or supplemented with enzymes, on blood cells, systemic metabolites, and hepatic lipid and mineral profiles of broiler chickens	2024	38596464	10.3389/fvets.2024.1342310	P3	In vitro/ex vivo		E7	Spirulina/Arthrospira	Spirulina diet			Phycocyanin	CC3		diet	35 days		O1;O2;O3;O4;O5		N	T1;T2;T3;T5;T8					M0	CC3	PW0	O1	auto	Y	N		AUTO_delta_firstpages	Semi-automated workflow	2025-12-14		P1	P3	FIXED_from_title_model_rule_		arthrospira	NR	Arthrospira sp.	Y	Y	E7|CC3
S1-0658	DOI:10.3390/ani13030482	Long-Term Effects of a Short Juvenile Feeding Period with Diets Enriched with the Microalgae Nannochloropsis gaditana on the Subsequent Body and Muscle Growth of Gilthead Seabream, Sparus aurata L.	2023	36766372	10.3390/ani13030482	P2	Animal model		E5	Microalgae	Nannochloropsis gaditana				CC2	40 ppm	diet	10 months		O1;O4;O5		N	T1;T2;T4					M0	CC2	PW0	O1	auto	Y	Y		AUTO_delta_firstpages	Semi-automated workflow	2025-12-14		P2	P2		Y	nannochloropsis	gaditana	Nannochloropsis gaditana	N	N	E5|CC2
S1-0659	DOI:10.3390/antibiotics9050229	Omics for Bioprospecting and Drug Discovery from Bacteria and Microalgae	2020	32375367	10.3390/antibiotics9050229	P1	Human study		E8	Microalgae					CC7					O4		N						M0	CC7	PW0	O4	auto		N		AUTO_delta_firstpages	Semi-automated workflow	2025-12-14		P1	P1			microalgae	NR	Microalgae sp.	N	N	E8|CC7
S1-0660	DOI:10.3390/antiox10121953	Engineering of Liposome Structure to Enhance Physicochemical Properties of Spirulina plantensis Protein Hydrolysate: Stability during Spray-Drying	2021	34943056	10.3390/antiox10121953	P1	Human study		E1	Spirulina/Arthrospira	Spirulina plantensis				CC5		diet			O2;O3;O4		N						M0	CC5	PW0	O2	auto	Y	N		AUTO_delta_firstpages	Semi-automated workflow	2025-12-14		P1	P1			arthrospira	NR	Arthrospira sp.	Y	Y	E1|CC5
S1-0661	DOI:10.3390/antiox13080931	Phytoene and Phytoene-Rich Microalgae Extracts Extend Lifespan in C. elegans and Protect against Amyloid-β Toxicity in an Alzheimer’s Disease Model	2024	39199177	10.3390/antiox13080931	P1	Human study		E2	Microalgae	Chlorella sorokiniana				CC5		diet			O1;O2;O4;O5		N	T1;T2;T3;T8					M0	CC5	PW0	O1	auto	Y	Y		AUTO_delta_firstpages	Semi-automated workflow	2025-12-14		P1	P1		Y	chlorella	sorokiniana	Chlorella sorokiniana	N	N	E2|CC5
S1-0663	DOI:10.3390/app11093959	Antioxidant Production in Dunaliella	2021		10.3390/app11093959	P1	Human study		E5	Dunaliella	Dunaliella applied			Astaxanthin	CC1		oral			O3;O4;O5		N	T1;T2;T5;T8					M0	CC1	PW0	O3	auto	Y	Y		AUTO_delta_firstpages	Semi-automated workflow	2025-12-14		P1	P1		Y	dunaliella	NR	Dunaliella sp.	N	N	E5|CC1
S1-0664	DOI:10.3390/app11115264	Functional Properties of Chlorella vulgaris, Colostrum, and Bifidobacteria, and Their Potential for Application in Functional Foods	2021		10.3390/app11115264	P1	Human study		E1	Chlorella	Chlorella vulgaris				CC5		diet			O2;O4;O6		Y	T5	TNF-α;IL-6	Gene/Protein		PW3	M1	CC5	PW3	O2	auto	Y	Y		AUTO_delta_firstpages	Semi-automated workflow	2025-12-14		P1	P1		Y	chlorella	vulgaris	Chlorella vulgaris	N	N	E1|CC5
S1-0665	DOI:10.3390/app11178121	Production of Arthrospira (Spirulina) platensis Enriched in β-Glucans through Phosphorus Limitation	2021		10.3390/app11178121	P1	Human study		E6	Arthrospira	Arthrospira displays				CC4		diet			O3;O4		N						M0	CC4	PW0	O3	auto	Y	N		AUTO_delta_firstpages	Semi-automated workflow	2025-12-14		P1	P1			arthrospira	NR	Arthrospira sp.	Y	Y	E6|CC4
S1-0666	DOI:10.3390/app12083976	Production of Docosahexaenoic Acid and Odd-Chain Fatty Acids by Microalgae Schizochytrium limacinum Grown on Waste-Derived Volatile Fatty Acids	2022		10.3390/app12083976	P1	Human study		E1	Microalgae	Schizochytrium limacinum			DHA	CC2		diet			O2;O3;O4		N	T3					M0	CC2	PW0	O2	auto	Y	N		AUTO_delta_firstpages	Semi-automated workflow	2025-12-14		P1	P1			schizochytrium	limacinum	Schizochytrium limacinum	N	N	E1|CC2
S1-0667	DOI:10.3390/app9112197	Effect of Spirulina platensis Biomass with High Polysaccharides Content on Quality Attributes of Common Carp (Cyprinus carpio) and Common Barbel (Barbus barbus) Fish Burgers	2019		10.3390/app9112197	P1	Human study		E7	Spirulina/Arthrospira	Spirulina platensis			Phycocyanin	CC3		oral	8 months		O2;O3;O4;O5		N	T1;T2					M0	CC3	PW0	O2	auto	Y	Y		AUTO_delta_firstpages	Semi-automated workflow	2025-12-14		P1	P1		Y	arthrospira	platensis	Arthrospira platensis	Y	Y	E7|CC3
S1-0668	DOI:10.3390/applmicrobiol4010017	Role of Bacteria-Derived Exopolysaccharides in Inflammatory Bowel Disease with a Special Focus on Cyanobacterial Exopolysaccharides	2024		10.3390/applmicrobiol4010017	P1	Human study		E6	Cyanobacteria					CC4		diet			O1;O3;O4;O6;O7		Y	T3;T5;T7	TNF-α;IL-6	Gene/Protein		PW3	M2	CC4	PW3	O1	auto	Y	N		AUTO_delta_firstpages	Semi-automated workflow	2025-12-14		P1	P1			cyanobacteria	NR	Cyanobacteria sp.	Y	Y	E6|CC4
S1-0669	DOI:10.3390/applmicrobiol5020039	Microalgae-Based Functional Foods: A Blue-Green Revolution in Sustainable Nutrition and Health	2025		10.3390/applmicrobiol5020039	P1	Human study		E6	Microalgae					CC4					O4		N						M0	CC4	PW0	O4	auto	Y	N		AUTO_delta_firstpages	Semi-automated workflow	2025-12-14		P1	P1			microalgae	NR	Microalgae sp.	N	N	E6|CC4
S1-0670	DOI:10.3390/biology7010018	Microwave-Assisted Extraction for Microalgae: From Biofuels to Biorefinery	2018	29462888	10.3390/biology7010018	P2	Animal model		E2	Microalgae	Chlamydomonas reinhardtii				CC7					O3;O4;O8		N						M0	CC7	PW0	O3	auto		N		AUTO_delta_firstpages	Semi-automated workflow	2025-12-14		P2	P2			chlamydomonas	reinhardtii	Chlamydomonas reinhardtii	N	N	E2|CC7
S1-0671	DOI:10.3390/blsf2024040042	Microalgae-Based Food Additives for Improved Shelf Life and Nutritional Value	2025		10.3390/blsf2024040042	P1	Human study		E1	Microalgae	Spirulina platensis				CC7					O4;O5		N	T1;T2					M0	CC7	PW0	O4	auto		N		AUTO_delta_firstpages	Semi-automated workflow	2025-12-14		P1	P1			arthrospira	platensis	Arthrospira platensis	Y	Y	E1|CC7
S1-0672	DOI:10.3390/en11051089	Modelling of Biomass Concentration, Multi-Wavelength Absorption and Discrimination Method for Seven Important Marine Microalgae Species	2018		10.3390/en11051089	P2	Animal model		E7	Microalgae	Isochrysis galbana			Fucoxanthin	CC1		oral	22 days		O3;O4;O5		N	T1;T2					M0	CC1	PW0	O3	auto	Y	N		AUTO_delta_firstpages	Semi-automated workflow	2025-12-14		P2	P2			isochrysis	galbana	Isochrysis galbana	N	N	E7|CC1
S1-0673	DOI:10.3390/fermentation10120649	Exploring the Potential and Challenges of Fermentation in Creating Foods: A Spotlight on Microalgae	2024		10.3390/fermentation10120649	P1	Human study		E8	Microalgae					CC6					O3;O4		N						M0	CC6	PW0	O3	auto	Y	N		AUTO_delta_firstpages	Semi-automated workflow	2025-12-14		P1	P1			microalgae	NR	Microalgae sp.	N	N	E8|CC6
S1-0674	DOI:10.3390/fermentation7030125	Prebiotic and Immunomodulatory Properties of the Microalga Chlorella vulgaris and Its Synergistic Triglyceride-Lowering Effect with Bifidobacteria	2021		10.3390/fermentation7030125	P1	Human study		E8	Microalgae	Chlorella vulgaris				CC7		diet			O2;O4		N	T3;T8					M0	CC7	PW0	O2	auto		N		AUTO_delta_firstpages	Semi-automated workflow	2025-12-14		P1	P1			chlorella	vulgaris	Chlorella vulgaris	N	N	E8|CC7
S1-0675	DOI:10.3390/fermentation8050220	Synergistic Hypolipidemic and Immunomodulatory Activity of Lactobacillus and Spirulina platensis	2022		10.3390/fermentation8050220	P1	Human study		E8	Spirulina/Arthrospira	Spirulina platensis				CC5		diet			O1;O2;O4;O6		N	T7					M0	CC5	PW0	O1	auto	Y	N		AUTO_delta_firstpages	Semi-automated workflow	2025-12-14		P1	P1			arthrospira	platensis	Arthrospira platensis	Y	Y	E8|CC5
S1-0676	DOI:10.3390/fermentation8110610	Hypolipidemic, Antioxidant and Immunomodulatory Effects of Lactobacillus casei ATCC 7469-Fermented Wheat Bran and Spirulina maxima in Rats Fed a High-Fat Diet	2022		10.3390/fermentation8110610	P2	Animal model		E2	Spirulina/Arthrospira	Spirulina maxima				CC5		diet			O2;O4		N	T3					M0	CC5	PW0	O2	auto	Y	N		AUTO_delta_firstpages	Semi-automated workflow	2025-12-14		P2	P2			arthrospira	maxima	Arthrospira maxima	Y	Y	E2|CC5
S1-0678	DOI:10.3390/fishes7060304	Differential Study of Microbiota in the Gill and Intestine of Silver Carp (Hypophthalmichthys molitrix) from the Algae-Dominated and Hydrophyte-Dominated Areas of Taihu Lake, China	2022		10.3390/fishes7060304	P1	Human study		E8	Cyanobacteria					CC7					O4		N	T1;T5					M0	CC7	PW0	O4	auto		N		AUTO_delta_firstpages	Semi-automated workflow	2025-12-14		P1	P1			cyanobacteria	NR	Cyanobacteria sp.	Y	Y	E8|CC7
S1-0679	DOI:10.3390/fishes8110532	Effect on Muscle Cellularity of Diet Supplementation with Nannochloropsis gaditana Microalgae in the Final Fattening Phase of Gilthead Seabream Culture up to Commercial Size	2023		10.3390/fishes8110532	P3	In vitro/ex vivo		E5	Nannochloropsis	Nannochloropsis gaditana			DHA	CC2		diet	45 days		O1;O4;O5		N	T1;T2;T3;T4;T5					M0	CC2	PW0	O1	auto	Y	Y		AUTO_delta_firstpages	Semi-automated workflow	2025-12-14		P2	P3	FIXED_from_title_model_rule_	Y	nannochloropsis	gaditana	Nannochloropsis gaditana	N	N	E5|CC2
S1-0680	DOI:10.3390/foods8090386	Arthrospira Platensis (Spirulina) Supplementation on Laying Hens’ Performance: Eggs Physical, Chemical, and Sensorial Qualities	2019	31480786	10.3390/foods8090386	P1	Human study		E8	Arthrospira	Arthrospira platensis				CC5		diet	44 weeks		O2;O4		N						M0	CC5	PW0	O2	auto	Y	N		AUTO_delta_firstpages	Semi-automated workflow	2025-12-14		P1	P1			arthrospira	platensis	Arthrospira platensis	Y	Y	E8|CC5
S1-0681	DOI:10.3390/ijerph121214969	The Geographic Distribution of Liver Cancer in Canada Does Not Associate with Cyanobacterial Toxin Exposure	2015	26633441	10.3390/ijerph121214969	P1	Human study	5	E1	Cyanobacteria					CC6					O3;O4;O5		N	T1;T2;T3					M0	CC6	PW0	O3	auto	Y	Y		AUTO_delta_firstpages	Semi-automated workflow	2025-12-14		P1	P1		Y	cyanobacteria	NR	Cyanobacteria sp.	Y	Y	E1|CC6
S1-0682	DOI:10.3390/ijerph17186885	Effects of Tetraselmis chuii Microalgae Supplementation on Ergospirometric, Haematological and Biochemical Parameters in Amateur Soccer Players	2020	32967151	10.3390/ijerph17186885	P1	Human study	16	E2	Tetraselmis	Tetraselmis chuii				CC5	200 mg/day	oral	90 day		O1;O2;O3;O4		N	T1;T4;T5;T7;T8					M0	CC5	PW0	O1	auto	Y	Y		AUTO_delta_firstpages	Semi-automated workflow	2025-12-14		P1	P1		Y	tetraselmis	chuii	Tetraselmis chuii	N	N	E2|CC5
S1-0683	DOI:10.3390/ijerph19074245	Toxic Effects of Bisphenol A and Bisphenol S on Chlorella Pyrenoidosa under Single and Combined Action	2022	35409929	10.3390/ijerph19074245	P2	Animal model		E7	Chlorella	Chlorella pyrenoidosa			Phycocyanin	CC3			6 days		O3;O4;O5		N	T1;T2					M0	CC3	PW0	O3	auto	Y	Y		AUTO_delta_firstpages	Semi-automated workflow	2025-12-14		P2	P2		Y	chlorella	pyrenoidosa	Chlorella pyrenoidosa	N	N	E7|CC3
S1-0684	DOI:10.3390/ijerph19106060	Effects of Tetraselmis chuii Microalgae Supplementation on Anthropometric, Hormonal and Hematological Parameters in Healthy Young Men: A Double-Blind Study	2022		10.3390/ijerph19106060	P1	Human study	16	E7	Tetraselmis	Tetraselmis chuii			Phycocyanin	CC3	25 mg/day	oral	60 days		O1;O2;O3;O4;O5;O6		Y	T1;T2;T3;T4;T5;T6;T7	AMPK;TNF-α	Gene/Protein	ELISA	PW1	M2	CC3	PW1	O1	auto	Y	Y		AUTO_delta_firstpages	Semi-automated workflow	2025-12-14		P1	P1		Y	tetraselmis	chuii	Tetraselmis chuii	N	N	E7|CC3
S1-0685	DOI:10.3390/ijms16047045	Rapid Characterization of Fatty Acids in Oleaginous Microalgae by Near-Infrared Spectroscopy	2015	25826532	10.3390/ijms16047045	P2	Animal model		E6	Microalgae	Chlorella containing			Astaxanthin	CC1			4 days		O3;O4;O5		N	T1;T2					M0	CC1	PW0	O3	auto	Y	N		AUTO_delta_firstpages	Semi-automated workflow	2025-12-14		P2	P2			chlorella	NR	Chlorella sp.	N	N	E6|CC1
S1-0686	DOI:10.3390/ijms160921021	Chlorella vulgaris Attenuates Dermatophagoides Farinae-Induced Atopic Dermatitis-Like Symptoms in NC/Nga Mice	2015	26404252	10.3390/ijms160921021	P2	Animal model	6	E5	Chlorella	Chlorella vulgaris				CC2	2 g/kg	oral			O3;O4;O6		N	T1;T3;T7;T8			qPCR/RT-PCR		M0	CC2	PW0	O3	auto	Y	Y		AUTO_delta_firstpages	Semi-automated workflow	2025-12-14		P2	P2		Y	chlorella	vulgaris	Chlorella vulgaris	N	N	E5|CC2
S1-0687	DOI:10.3390/ijms17060962	The Potential for Microalgae as Bioreactors to Produce Pharmaceuticals	2016	27322258	10.3390/ijms17060962	P1	Human study		E7	Microalgae	Spirulina maxima			Fucoxanthin	CC1		oral	80 days		O3;O4;O5;O7;O8		N	T1;T2;T3;T4;T5;T8			Western blot		M0	CC1	PW0	O3	auto	Y	Y		AUTO_delta_firstpages	Semi-automated workflow	2025-12-14		P1	P1		Y	arthrospira	maxima	Arthrospira maxima	Y	Y	E7|CC1
S1-0688	DOI:10.3390/ijms18010215	A Holistic Approach to Managing Microalgae for Biofuel Applications	2017	28117737	10.3390/ijms18010215	P2	Animal model		E1	Microalgae					CC7					O4		N	T1					M0	CC7	PW0	O4	auto		N		AUTO_delta_firstpages	Semi-automated workflow	2025-12-14		P2	P2			microalgae	NR	Microalgae sp.	N	N	E1|CC7
S1-0689	DOI:10.3390/ijms18030682	A Combination of Soybean and Haematococcus Extract Alleviates Ultraviolet B-Induced Photoaging	2017	28327532	10.3390/ijms18030682	P2	Animal model	6	E4	Haematococcus	Haematococcus extract			Astaxanthin	CC1	11.67 mg/kg	oral	1 week		O1;O3;O4;O5;O6		Y	T1;T2;T8	NF-κB;AKT	Gene/Protein	qPCR/RT-PCR	PW3	M2	CC1	PW3	O1	auto	Y	Y		AUTO_delta_firstpages	Semi-automated workflow	2025-12-14		P2	P2		Y	haematococcus	NR	Haematococcus sp.	N	N	E4|CC1
S1-0690	DOI:10.3390/ijms18112401	Spirulina maxima Extract Ameliorates Learning and Memory Impairments via Inhibiting GSK-3β Phosphorylation Induced by Intracerebroventricular Injection of Amyloid-β 1–42 in Mice	2017	29137190	10.3390/ijms18112401	P2	Animal model	6	E7	Spirulina/Arthrospira	Spirulina maxima			Phycocyanin	CC3	450 mg/kg	oral	2 weeks		O3;O4;O5		Y	T1;T2;T3;T4;T6;T8	AKT	Gene/Protein	Western blot		M2	CC3	PW0	O3	auto	Y	Y		AUTO_delta_firstpages	Semi-automated workflow	2025-12-14		P2	P2		Y	arthrospira	maxima	Arthrospira maxima	Y	Y	E7|CC3
S1-0691	DOI:10.3390/ijms19030912	Suppression Effect of Astaxanthin on Osteoclast Formation In Vitro and Bone Loss In Vivo	2018	29562730	10.3390/ijms19030912	P3	In vitro/ex vivo	3	E6	Haematococcus	Haematococcus microalgae			Astaxanthin	CC1	10 mg/kg	oral	6 weeks		O1;O2;O3;O4;O5;O6		Y	T1;T2;T3;T5;T7;T8	NF-κB;TNF-α	Gene/Protein	qPCR/RT-PCR	PW3;PW5	M2	CC1	PW3	O1	auto	Y	Y		AUTO_delta_firstpages	Semi-automated workflow	2025-12-14		P2	P3	FIXED_from_title_model_rule_	Y	haematococcus	NR	Haematococcus sp.	N	N	E6|CC1
S1-0692	DOI:10.3390/ijms20071786	Prediction of Bioactive Peptides from Chlorella sorokiniana Proteins Using Proteomic Techniques in Combination with Bioinformatics Analyses	2019	30978907	10.3390/ijms20071786	P2	Animal model		E5	Chlorella	Chlorella sorokiniana				CC2	10 ppm	oral			O3;O4;O5;O6;O7		N	T1;T2;T3;T5					M0	CC2	PW0	O3	auto	Y	Y		AUTO_delta_firstpages	Semi-automated workflow	2025-12-14		P2	P2		Y	chlorella	sorokiniana	Chlorella sorokiniana	N	N	E5|CC2
S1-0693	DOI:10.3390/ijms21238883	Untargeted Lipidomics Analysis of the Cyanobacterium Synechocystis sp. PCC 6803: Lipid Composition Variation in Response to Alternative Cultivation Setups and to Gene Deletion	2020	33255174	10.3390/ijms21238883	P2	Animal model	6	E5	Cyanobacteria	Chlamydomonas reinhardi				CC2	15 ppm		4 days		O2;O3;O4;O5		N	T1;T2;T8					M0	CC2	PW0	O2	auto	Y	N		AUTO_delta_firstpages	Semi-automated workflow	2025-12-14		P2	P2			chlamydomonas	NR	Chlamydomonas sp.	N	N	E5|CC2
S1-0694	DOI:10.3390/ijms22094695	The Roles of Cullins E3 Ubiquitin Ligases in the Lipid Biosynthesis of the Green Microalgae Chlamydomonas reinhardtii	2021	33946721	10.3390/ijms22094695	P2	Animal model		E5	Microalgae	Chlamydomonas reinhardtii				CC2		diet	10 days		O3;O4;O5		N	T1;T2;T3;T4;T5			qPCR/RT-PCR		M0	CC2	PW0	O3	auto	Y	N		AUTO_delta_firstpages	Semi-automated workflow	2025-12-14		P2	P2			chlamydomonas	reinhardtii	Chlamydomonas reinhardtii	N	N	E5|CC2
S1-0695	DOI:10.3390/ijms22168726	Cyanobacteria, Cyanotoxins, and Neurodegenerative Diseases: Dangerous Liaisons	2021	34445429	10.3390/ijms22168726	P2	Animal model		E5	Cyanobacteria					CC2		oral	10 days		O1;O3;O4;O5;O6;O8		N	T1;T2;T3;T4;T5;T6				PW5	M0	CC2	PW5	O1	auto	Y	Y		AUTO_delta_firstpages	Semi-automated workflow	2025-12-14		P2	P2		Y	cyanobacteria	NR	Cyanobacteria sp.	Y	Y	E5|CC2
S1-0696	DOI:10.3390/ijms23020618	Molecular Evolution of Tubulins in Diatoms	2022	35054799	10.3390/ijms23020618	P2	Animal model		E8	Diatom	Phaeodactylum tricornutum				CC6		oral			O3;O4		N	T5;T6;T8					M0	CC6	PW0	O3	auto	Y	N		AUTO_delta_firstpages	Semi-automated workflow	2025-12-14		P2	P2			phaeodactylum	tricornutum	Phaeodactylum tricornutum	N	N	E8|CC6
S1-0697	DOI:10.3390/ijms23094771	Quantification and Improvement of the Dynamics of Human Serum Albumin and Glycated Human Serum Albumin with Astaxanthin/Astaxanthin-Metal Ion Complexes: Physico-Chemical and Computational Approaches	2022	35563162	10.3390/ijms23094771	P1	Human study		E5	Microalgae	Haematococcus pluvialis			Astaxanthin	CC1			7 days		O3;O4;O5		N	T1;T2;T8					M0	CC1	PW0	O3	auto	Y	N		AUTO_delta_firstpages	Semi-automated workflow	2025-12-14		P1	P1			haematococcus	pluvialis	Haematococcus pluvialis	N	N	E5|CC1
S1-0698	DOI:10.3390/ijpb14010023	Genetic Improvement to Obtain Specialized Haematococcus pluvialis Genotypes for the Production of Carotenoids, with Particular Reference to Astaxanthin	2023		10.3390/ijpb14010023	P2	Animal model		E5	Haematococcus	Haematococcus pluvialis			Astaxanthin	CC1	0.034 mg/kg	diet	14 days		O2;O3;O4;O5;O6;O7		Y	T1;T2;T5	TNF-α;IL-6	Gene/Protein	qPCR/RT-PCR	PW3;PW5	M1	CC1	PW3	O2	auto	Y	Y		AUTO_delta_firstpages	Semi-automated workflow	2025-12-14		P2	P2		Y	haematococcus	pluvialis	Haematococcus pluvialis	N	N	E5|CC1
S1-0699	DOI:10.3390/jcm11247272	Analysis of the Impact of the Presence of Phylum Cyanobacteria in the Microbiome of Patients with Breast Cancer on Their Prognosis	2022	36555890	10.3390/jcm11247272	P1	Human study		E5	Cyanobacteria					CC2		diet			O1;O2;O3;O4;O6;O8		Y	T1;T3;T5;T8	TNF-α	Gene/Protein	qPCR/RT-PCR	PW3	M2	CC2	PW3	O1	auto	Y	Y		AUTO_delta_firstpages	Semi-automated workflow	2025-12-14		P1	P1		Y	cyanobacteria	NR	Cyanobacteria sp.	Y	Y	E5|CC2
S1-0700	DOI:10.3390/jmse8100789	Novel Insights into the Biotechnological Production of Haematococcus pluvialis-Derived Astaxanthin: Advances and Key Challenges to Allow Its Industrial Use as Novel Food Ingredient	2020		10.3390/jmse8100789	P1	Human study		E4	Haematococcus	Haematococcus pluvialis			Astaxanthin	CC1		diet			O3;O4		N						M0	CC1	PW0	O3	auto	Y	N		AUTO_delta_firstpages	Semi-automated workflow	2025-12-14		P1	P1			haematococcus	pluvialis	Haematococcus pluvialis	N	N	E4|CC1
S1-0701	DOI:10.3390/ma15186375	Equilibrium and Kinetic Modeling of Crystal Violet Dye Adsorption by a Marine Diatom, Skeletonema costatum	2022	36143687	10.3390/ma15186375	P2	Animal model	3	E6	Diatom	Scenedesmus obliquus				CC4		oral			O3;O4;O5		N	T1;T2;T3;T8					M0	CC4	PW0	O3	auto	Y	Y		AUTO_delta_firstpages	Semi-automated workflow	2025-12-14		P2	P2		Y	scenedesmus	obliquus	Scenedesmus obliquus	N	N	E6|CC4
S1-0702	DOI:10.3390/md16010003	Marine Cryptophytes Are Great Sources of EPA and DHA	2017	29278384	10.3390/md16010003	P1	Human study		E1	Microalgae				DHA	CC2					O2;O4		N	T8					M0	CC2	PW0	O2	auto	Y	N		AUTO_delta_firstpages | FT_unclear | QC32_AUTOFINAL	Semi-automated workflow	2025-12-14		P1	P1			microalgae	NR	Microalgae sp.	N	N	E1|CC2
S1-0703	DOI:10.3390/md17030174	Mexican Microalgae Biodiversity and State-Of-The-Art Extraction Strategies to Meet Sustainable Circular Economy Challenges: High-Value Compounds and Their Applied Perspectives	2019	30889823	10.3390/md17030174	P2	Animal model		E7	Microalgae	Spirulina from			Astaxanthin	CC1		oral	20 days		O2;O3;O4;O5;O6;O7		N	T1;T2;T3;T4;T5;T8					M0	CC1	PW0	O2	auto	Y	Y		AUTO_delta_firstpages	Semi-automated workflow	2025-12-14		P2	P2		Y	arthrospira	NR	Arthrospira sp.	Y	Y	E7|CC1
S1-0705	DOI:10.3390/md21030136	Bioactive Oxylipins Profile in Marine Microalgae	2023		10.3390/md21030136	P1	Human study		E5	Microalgae				EPA	CC2		diet			O1;O2;O3;O4		N	T6					M0	CC2	PW0	O1	auto	Y	N		AUTO_delta_firstpages | FT_unclear | QC32_AUTOFINAL	Semi-automated workflow	2025-12-14		P1	P1			microalgae	NR	Microalgae sp.	N	N	E5|CC2
S1-0706	DOI:10.3390/metabo13030436	Oral Administration of Chaetoceros gracilis—A Marine Microalga—Alleviates Hepatic Lipid Accumulation in Rats Fed a High-Sucrose and Cholesterol-Containing Diet	2023	36984876	10.3390/metabo13030436	P2	Animal model		E8	Microalgae					CC5		oral			O2;O4		N	T3					M0	CC5	PW0	O2	auto	Y	N		AUTO_delta_firstpages	Semi-automated workflow	2025-12-14		P2	P2			microalgae	NR	Microalgae sp.	N	N	E8|CC5
S1-0707	DOI:10.3390/microbiolres14020043	Pharmacological Effects of Lactobacillus casei ATCC 7469 Fermented Soybean and Green Microalgae, Chlorella vulgaris, on Diabetic Rats	2023		10.3390/microbiolres14020043	P2	Animal model		E2	Microalgae	Chlorella vulgaris				CC7					O1;O3;O4		N						M0	CC7	PW0	O1	auto		N		AUTO_delta_firstpages	Semi-automated workflow	2025-12-14		P2	P2			chlorella	vulgaris	Chlorella vulgaris	N	N	E2|CC7
S1-0708	DOI:10.3390/microorganisms9071496	Isolation and Characterization of Euglena gracilis-Associated Bacteria, Enterobacter sp. CA3 and Emticicia sp. CN5, Capable of Promoting the Growth and Paramylon Production of E. gracilis under Mixotrophic Cultivation	2021	34361931	10.3390/microorganisms9071496	P1	Human study		E1	Euglena	Euglena gracilis				CC7					O3;O4		N						M0	CC7	PW0	O3	auto		N		AUTO_delta_firstpages	Semi-automated workflow	2025-12-14		P1	P1			euglena	gracilis	Euglena gracilis	N	N	E1|CC7
S1-0709	DOI:10.3390/molecules25092197	Marine Cyanobacteria: A Source of Lead Compounds and their Clinically-Relevant Molecular Targets	2020		10.3390/molecules25092197	P1	Human study		E8	Cyanobacteria					CC7					O4;O6		N	T5					M0	CC7	PW0	O4	auto		N		AUTO_delta_firstpages	Semi-automated workflow	2025-12-14		P1	P1			cyanobacteria	NR	Cyanobacteria sp.	Y	Y	E8|CC7
S1-0710	DOI:10.3390/nu11051144	Effects of Euglena gracilis EOD-1 Ingestion on Salivary Ig A Reactivity and Health-Related Quality of Life in Humans	2019	31121913	10.3390/nu11051144	P1	Human study	13	E6	Euglena	Euglena gracilis				CC4	500 mg/day	oral	4 weeks		O1;O2;O3;O4;O5;O6		N	T1;T2;T5;T6;T7;T8			ELISA		M0	CC4	PW0	O1	auto	Y	N		AUTO_delta_firstpages	Semi-automated workflow	2025-12-14		P1	P1			euglena	gracilis	Euglena gracilis	N	N	E6|CC4
S1-0711	DOI:10.3390/nu12082293	Euglena Gracilis and β-Glucan Paramylon Induce Ca2+ Signaling in Intestinal Tract Epithelial, Immune, and Neural Cells	2020		10.3390/nu12082293	P3	In vitro/ex vivo		E8	Euglena	Euglena gracilis				CC7					O3;O4;O5		N	T1;T2;T5					M0	CC7	PW0	O3	auto		N		AUTO_delta_firstpages	Semi-automated workflow	2025-12-14		P2	P3	FIXED_from_title_model_rule_		euglena	gracilis	Euglena gracilis	N	N	E8|CC7
S1-0712	DOI:10.3390/nu12113243	Effects of Euglena gracilis Intake on Mood and Autonomic Activity under Mental Workload, and Subjective Sleep Quality: A Randomized, Double-Blind, Placebo-Controlled Trial	2020	33113956	10.3390/nu12113243	P1	Human study		E6	Euglena	Euglena gracilis				CC4		oral	12 weeks		O1;O3;O4;O5;O6		N	T1;T2;T5;T6;T7;T8					M0	CC4	PW0	O1	auto	Y	Y		AUTO_delta_firstpages	Semi-automated workflow	2025-12-14		P1	P1		Y	euglena	gracilis	Euglena gracilis	N	N	E6|CC4
S1-0713	DOI:10.3390/nu12123752	Chlorella vulgaris Ameliorates Oxidative Stress and Improves the Muscle Regenerative Capacity of Young and Old Sprague-Dawley Rats	2020	33297295	10.3390/nu12123752	P2	Animal model	8	E3	Chlorella	Chlorella vulgaris				CC6	150 mg/kg	oral (gavage)	3 months		O1;O2;O3;O4;O5;O7		Y	T1;T2;T3;T4;T6;T8	NF-κB	Gene/Protein	ELISA	PW3;PW5	M1	CC6	PW3	O1	auto	Y	Y		AUTO_delta_firstpages	Semi-automated workflow	2025-12-14		P2	P2		Y	chlorella	vulgaris	Chlorella vulgaris	N	N	E3|CC6
S1-0714	DOI:10.3390/nu13072320	Evaluating Anticancer and Immunomodulatory Effects of Spirulina (Arthrospira) platensis and Gamma-Tocotrienol Supplementation in a Syngeneic Mouse Model of Breast Cancer	2021	34371830	10.3390/nu13072320	P2	Animal model		E8	Spirulina/Arthrospira	Spirulina and				CC7			56 days		O4		N	T3					M0	CC7	PW0	O4	auto		N		AUTO_delta_firstpages	Semi-automated workflow	2025-12-14		P2	P2			Mixed/Multiple	Mixed/Multiple	Mixed/Multiple	N	N	E8|CC7
S1-0715	DOI:10.3390/nu13124316	The Use of Mushrooms and Spirulina Algae as Supplements to Prevent Growth Inhibition in a Pre-Clinical Model for an Unbalanced Diet	2021	34959867	10.3390/nu13124316	P1	Human study	8	E7	Spirulina/Arthrospira	Spirulina algae			Phycocyanin	CC3		oral	5 days		O1;O2;O3;O4;O5;O6;O7;O8		Y	T1;T2;T3;T5;T7;T8	TNF-α;IL-6;TGR5/GPBAR1	Gene/Protein		PW3;PW4	M2	CC3	PW3	O1	auto	Y	Y		AUTO_delta_firstpages	Semi-automated workflow	2025-12-14		P1	P1		Y	arthrospira	NR	Arthrospira sp.	Y	Y	E7|CC3
S1-0716	DOI:10.3390/nu14030401	Protective Effects of Spirulina maxima against Blue Light-Induced Retinal Damages in A2E-Laden ARPE-19 Cells and Balb/c Mice	2022	35276761	10.3390/nu14030401	P2	Animal model	6	E7	Spirulina/Arthrospira	Spirulina maxima			Phycocyanin	CC3	100 mg/kg	diet	6 days		O1;O2;O3;O4;O5;O6;O7		Y	T1;T2;T3;T5;T7;T8	NF-κB;TNF-α;IL-6	Gene/Protein	qPCR/RT-PCR	PW3;PW5	M2	CC3	PW3	O1	auto	Y	Y		AUTO_delta_firstpages	Semi-automated workflow	2025-12-14		P2	P2		Y	arthrospira	maxima	Arthrospira maxima	Y	Y	E7|CC3
S1-0717	DOI:10.3390/nu14122504	The Microalgae Phaeodactylum tricornutum Is Well Suited as a Food with Positive Effects on the Intestinal Microbiota and the Generation of SCFA: Results from a Pre-Clinical Study	2022	35745233	10.3390/nu14122504	P1	Human study		E4	Microalgae	Phaeodactylum tricornutum			Fucoxanthin	CC1		diet	14 days		O1;O4;O8		N	T3;T5					M0	CC1	PW0	O1	auto	Y	Y		AUTO_delta_firstpages	Semi-automated workflow	2025-12-14		P1	P1		Y	phaeodactylum	tricornutum	Phaeodactylum tricornutum	N	N	E4|CC1
S1-0718	DOI:10.3390/nu14183714	The Effects of Spirulina maxima Extract on Memory Improvement in Those with Mild Cognitive Impairment: A Randomized, Double-Blind, Placebo-Controlled Clinical Trial	2022	36145090	10.3390/nu14183714	P1	Human study	80	E5	Spirulina/Arthrospira	Spirulina maxima				CC2	1 g/day	diet	12 weeks		O1;O2;O3;O4;O5		N	T1;T2;T5;T6;T8			ELISA		M0	CC2	PW0	O1	auto	Y	Y		AUTO_delta_firstpages	Semi-automated workflow	2025-12-14		P1	P1		Y	arthrospira	maxima	Arthrospira maxima	Y	Y	E5|CC2
S1-0719	DOI:10.3390/nu14204346	Effects on Spirulina Supplementation on Immune Cells’ Parameters of Elite College Athletes	2022	36297029	10.3390/nu14204346	P3	In vitro/ex vivo	20	E7	Spirulina/Arthrospira	Spirulina supplementation			Phycocyanin	CC3	50%	oral	8 weeks		O3;O4;O6		N	T1;T4;T5;T6;T7					M0	CC3	PW0	O3	auto	Y	Y		AUTO_delta_firstpages	Semi-automated workflow	2025-12-14		P1	P3	FIXED_from_title_model_rule_	Y	arthrospira	NR	Arthrospira sp.	Y	Y	E7|CC3
S1-0720	DOI:10.3390/nu14214680	An In Silico Framework to Mine Bioactive Peptides from Annotated Proteomes: A Case Study on Pancreatic Alpha Amylase Inhibitory Peptides from Algae and Cyanobacteria	2022	36364940	10.3390/nu14214680	P1	Human study	44	E7	Cyanobacteria	Chlorella vulgaris			Phycocyanin	CC3		diet			O2;O3;O4;O5;O7		N	T1;T2;T3;T5					M0	CC3	PW0	O2	auto	Y	Y		AUTO_delta_firstpages	Semi-automated workflow	2025-12-14		P1	P1		Y	chlorella	vulgaris	Chlorella vulgaris	N	N	E7|CC3
S1-0721	DOI:10.3390/nu16050697	Chlorella Supplementation Reduces Blood Lactate Concentration and Increases O2 Pulse during Submaximal and Maximal Cycling in Young Healthy Adults	2024	38474825	10.3390/nu16050697	P1	Human study	20	E2	Chlorella	Chlorella supplementation				CC5	6 g/day	diet	3 weeks		O2;O3;O4		Y	T1;T3;T4;T8	PGC-1α/PPARGC1A	Gene/Protein		PW6	M1	CC5	PW6	O2	auto	Y	Y		AUTO_delta_firstpages	Semi-automated workflow	2025-12-14		P1	P1		Y	chlorella	NR	Chlorella sp.	N	N	E2|CC5
S1-0722	DOI:10.3390/nu6020776	Characterization of Oilseed Lipids from “DHA-Producing Camelina sativa”: A New Transformed Land Plant Containing Long-Chain Omega-3 Oils	2014	24566436	10.3390/nu6020776	P1	Human study		E5	Microalgae				DHA	CC2		diet			O2;O3;O4;O5		N	T1;T2;T5;T6					M0	CC2	PW0	O2	auto	Y	N		AUTO_delta_firstpages | FT_unclear | QC32_AUTOFINAL	Semi-automated workflow	2025-12-14		P1	P1			microalgae	NR	Microalgae sp.	N	N	E5|CC2
S1-0723	DOI:10.3390/phycology5030036	Intervention of Natural Microalgal Bioactives on Type 2 Diabetes: Integrated Scientometric Mapping and Cellular Efficacy Studies	2025		10.3390/phycology5030036	P2	Animal model		E6	Microalgae	Porphyridium cruentum			Astaxanthin	CC1					O3;O4		N	T5					M0	CC1	PW0	O3	auto	Y	N		AUTO_delta_firstpages	Semi-automated workflow	2025-12-14		P2	P2			porphyridium	NR	Porphyridium sp.	N	N	E6|CC1
S1-0724	DOI:10.3390/rs10081180	High-Spatial Resolution Monitoring of Phycocyanin and Chlorophyll-a Using Airborne Hyperspectral Imagery	2018		10.3390/rs10081180	P1	Human study		E7	Cyanobacteria				Phycocyanin	CC3		oral			O4		N	T1					M0	CC3	PW0	O4	auto	Y	N		AUTO_delta_firstpages	Semi-automated workflow	2025-12-14		P1	P1			cyanobacteria	NR	Cyanobacteria sp.	Y	Y	E7|CC3
S1-0725	DOI:10.3390/rs12071073	An Integrative Remote Sensing Application of Stacked Autoencoder for Atmospheric Correction and Cyanobacteria Estimation Using Hyperspectral Imagery	2020		10.3390/rs12071073	P2	Animal model		E7	Cyanobacteria				Phycocyanin	CC3					O4		N	T1					M0	CC3	PW0	O4	auto	Y	N		AUTO_delta_firstpages	Semi-automated workflow	2025-12-14		P2	P2			cyanobacteria	NR	Cyanobacteria sp.	Y	Y	E7|CC3
S1-0726	DOI:10.33980/jbcc.2019.v05i01.002	Nutritional Influence (Spirulina) of Biochemical and Obese Stress Patients	2019		10.33980/jbcc.2019.v05i01.002	P1	Human study		E8	Spirulina/Arthrospira					CC7					O1		N						M0	CC7	PW0	O1	auto		N		AUTO_delta_firstpages	Semi-automated workflow	2025-12-14		P1	P1			arthrospira	NR	Arthrospira sp.	Y	Y	E8|CC7
S1-0727	DOI:10.3402/fnr.v60.30472	Microalgae as a safe food source for animals: nutritional characteristics of the acidophilic microalga Coccomyxa onubensis	2016	27756449	10.3402/fnr.v60.30472	P2	Animal model		E6	Microalgae	Chlorella spp				CC4	255 g/day	oral	45 days		O1;O2;O3;O4;O6		N	T1;T3;T8			ELISA		M0	CC4	PW0	O1	auto	Y	Y		AUTO_delta_firstpages	Semi-automated workflow	2025-12-14		P2	P2		Y	chlorella	NR	Chlorella sp.	N	N	E6|CC4
S1-0728	DOI:10.34172/mj.2024.040	The effects of spirulina (Arthrospira platensis) supplementation on serum fasting blood glucose, lipid parameters, and oxidative stress markers in male rats with type 2 diabetes	2024		10.34172/mj.2024.040	P2	Animal model	14	E7	Spirulina/Arthrospira	Arthrospira platensis			Phycocyanin	CC3	100 mg/kg	oral (gavage)	28 days		O1;O2;O3;O4		N	T1;T8					M0	CC3	PW0	O1	auto	Y	N		AUTO_delta_firstpages	Semi-automated workflow	2025-12-14		P2	P2			arthrospira	platensis	Arthrospira platensis	Y	Y	E7|CC3
S1-0729	DOI:10.34172/ps.2022.9	Preventive effects of Spirulina platensis on exercise-induced muscle damage, oxidative stress and inflammation in taekwondo athletes: a randomized cross-over trial	2022		10.34172/ps.2022.9	P1	Human study	9	E7	Spirulina/Arthrospira	Spirulina platensis			Phycocyanin	CC3	8 g/day	diet	3 weeks		O1;O3;O4;O6		Y	T1;T3;T4;T7;T8	IL-6	Gene/Protein	ELISA	PW3	M1	CC3	PW3	O1	auto	Y	Y		AUTO_delta_firstpages	Semi-automated workflow	2025-12-14		P1	P1		Y	arthrospira	platensis	Arthrospira platensis	Y	Y	E7|CC3
S1-0730	DOI:10.35335/ijobas.v13i4.659	Dynamic model formulation of glucose and lipid lowering by blue-green algae extract (spirulina platensis)	2025		10.35335/ijobas.v13i4.659	P1	Human study		E7	Spirulina/Arthrospira	Spirulina platensis			Phycocyanin	CC3		oral			O2;O3;O4		N	T1;T3					M0	CC3	PW0	O2	auto	Y	Y		AUTO_delta_firstpages	Semi-automated workflow	2025-12-14		P1	P1		Y	arthrospira	platensis	Arthrospira platensis	Y	Y	E7|CC3
S1-0731	DOI:10.35495/ajab.2023.232	Fermented Spirulina platensis alleviated DSS-induced ulcerative colitis byregulating gut microbiota and My D88/TLR4 signaling pathway	2023		10.35495/ajab.2023.232	P2	Animal model	8	E7	Spirulina/Arthrospira	Spirulina platensis			Phycocyanin	CC3		oral (gavage)	5 days		O1;O3;O4;O6;O7;O8		Y	T1;T5	NF-κB;TNF-α;IL-6	Gene/Protein	qPCR/RT-PCR	PW3	M2	CC3	PW3	O1	auto	Y	Y		AUTO_delta_firstpages	Semi-automated workflow	2025-12-14		P2	P2		Y	arthrospira	platensis	Arthrospira platensis	Y	Y	E7|CC3
S1-0732	DOI:10.35699/2447-6218.2020.20203	Use of docosahexaenoic acid for lamb diet	2020		10.35699/2447-6218.2020.20203	P1	Human study		E5	Microalgae	Aurantiochytrium limacinum			DHA	CC2		diet	8 days		O1;O2;O3;O4;O5		N	T1;T3;T5;T8					M0	CC2	PW0	O1	auto	Y	Y		AUTO_delta_firstpages	Semi-automated workflow	2025-12-14		P1	P1		Y	aurantiochytrium	limacinum	Aurantiochytrium limacinum	N	N	E5|CC2
S1-0733	DOI:10.35814/jifi.v16i2.541	Efek Anti Diabetes Spirulina Platensis Terhadap Analisis Kadar, Gambaran Histopatologi, Ekspresi Insulin dan Glucose Transpoter 4 Pada Tikus Putih Wistar yang Diinduksi Streptozopin	2018		10.35814/jifi.v16i2.541	P2	Animal model	3	E7	Spirulina/Arthrospira	Spirulina platensis			Phycocyanin	CC3	45 mg/kg	oral			O2;O3;O4;O5		Y	T1;T2;T3;T8	GLUT4/SLC2A4	Gene/Protein	IHC		M2	CC3	PW0	O2	auto	Y	N		AUTO_delta_firstpages	Semi-automated workflow	2025-12-14		P2	P2			arthrospira	platensis	Arthrospira platensis	Y	Y	E7|CC3
S1-0734	DOI:10.35940/ijitee.b1160.1292s219	The Strategies for the Production of Biodiesel through Eco-Friendly Microalgal Systems	2019		10.35940/ijitee.b1160.1292s219	P2	Animal model		E5	Microalgae	Chlamydomonas rheinhardii				CC2			3 day		O3;O4		N	T1					M0	CC2	PW0	O3	auto	Y	Y		AUTO_delta_firstpages	Semi-automated workflow	2025-12-14		P2	P2		Y	chlamydomonas	NR	Chlamydomonas sp.	N	N	E5|CC2
S1-0735	DOI:10.36103/ijas.v54i1.1696	UPGRADING GROWTH, YIELD, AND FOLATE LEVELS OF LETTUCE VIA SALICYLIC ACID AND SPIRULINA, VERMICOMPOST AQUEOUS EXTRACTS	2023		10.36103/ijas.v54i1.1696	P1	Human study		E7	Spirulina/Arthrospira	Spirulina algae			Phycocyanin	CC3	5%		99 days		O3;O4;O5;O7		N	T1					M0	CC3	PW0	O3	auto	Y	N		AUTO_delta_firstpages	Semi-automated workflow	2025-12-14		P1	P1			arthrospira	NR	Arthrospira sp.	Y	Y	E7|CC3
S1-0736	DOI:10.36610/j.jsars.2020.110100049	Espirulina un suplemento alimenticio como posible alternativa en el control de peso. Un estudio con ratas Wistar	2020		10.36610/j.jsars.2020.110100049	P2	Animal model		E7	Spirulina/Arthrospira	Spirulina algae			Phycocyanin	CC3		oral			O1;O2;O4;O6;O7		Y	T1;T5	AMPK;TNF-α	Gene/Protein		PW1;PW3	M1	CC3	PW1	O1	auto	Y	Y		AUTO_delta_firstpages	Semi-automated workflow	2025-12-14		P2	P2		Y	arthrospira	NR	Arthrospira sp.	Y	Y	E7|CC3
S1-0737	DOI:10.36632/mejar/2020.9.2.22	Metabolites of Aquatic Cyanobacteria Represent a Unique Source of Biopharmaceutical Agents	2020		10.36632/mejar/2020.9.2.22	P1	Human study		E7	Cyanobacteria				Astaxanthin	CC1		diet	4 weeks		O3;O4;O5		N	T1;T2;T5					M0	CC1	PW0	O3	auto	Y	N		AUTO_delta_firstpages	Semi-automated workflow	2025-12-14		P1	P1			cyanobacteria	NR	Cyanobacteria sp.	Y	Y	E7|CC1
S1-0738	DOI:10.36987/jpbn.v9i3.4827	Effectiveness of feeding Maggot (Hermetia illucens) and Biomassa Microalga Aurantiochytrium for The Improvement of Joper Chicken (Gallus dometicus) Productivity	2023		10.36987/jpbn.v9i3.4827	P1	Human study		E5	Microalgae	Aurantiochytrium for			Astaxanthin	CC1	16.62 %	diet	35 days		O1;O3;O4;O5;O7		N	T1;T2;T3;T4;T5;T6;T8					M0	CC1	PW0	O1	auto	Y	N		AUTO_delta_firstpages	Semi-automated workflow	2025-12-14		P1	P1			aurantiochytrium	NR	Aurantiochytrium sp.	N	N	E5|CC1
S1-0740	DOI:10.3793/jaam.6.15	Efficacy and safety of eight-week treatment with astaxanthin in individuals screened for increased oxidative stress burden	2009		10.3793/jaam.6.15	P2	Animal model	35	E5	Haematococcus	Haematococcus pluvialis			Astaxanthin	CC1		oral	4 week		O1;O2;O3;O4;O6		N	T1;T3;T4;T5;T7;T8			ELISA		M0	CC1	PW0	O1	auto	Y	Y		AUTO_delta_firstpages	Semi-automated workflow	2025-12-14		P2	P2		Y	haematococcus	pluvialis	Haematococcus pluvialis	N	N	E5|CC1
S1-0741	DOI:10.37989/gumussagbil.1200004	Spirulina: Properties, Benefits and Health-Nutrition Relationship	2022		10.37989/gumussagbil.1200004	P2	Animal model		E7	Spirulina/Arthrospira	Spirulina have			Phycocyanin	CC3	0g/kg	oral	8 weeks		O2;O3;O4;O5;O6		Y	T1;T2;T3;T5;T8	TNF-α;AKT	Gene/Protein	ELISA	PW3	M2	CC3	PW3	O2	auto	Y	Y		AUTO_delta_firstpages	Semi-automated workflow	2025-12-14		P2	P2		Y	arthrospira	NR	Arthrospira sp.	Y	Y	E7|CC3
S1-0742	DOI:10.38001/ijlsb.1082112	Characterization of Omega-3 and Omega-6 Fatty Acid Accumulation in Chlorococcum novae-angliae Microalgae Grown under Various Culture Conditions	2022		10.38001/ijlsb.1082112	P3	In vitro/ex vivo		E5	Microalgae				DHA	CC2		diet	5 days		O2;O3;O4;O5;O6		N	T1;T2;T6;T8					M0	CC2	PW0	O2	auto	Y	Y		AUTO_delta_firstpages | FT_unclear | QC32_AUTOFINAL	Semi-automated workflow	2025-12-14		P2	P3	FIXED_from_title_model_rule_	Y	microalgae	NR	Microalgae sp.	N	N	E5|CC2
S1-0743	DOI:10.3839/jabc.2015.043	Transformation of the Diatom Phaeodactylum tricornutum with its Endogenous (E)-4-Hydroxy-3-methylbut-2-enyl Diphosphate Reductase Gene	2015		10.3839/jabc.2015.043	P1	Human study	9	E5	Diatom	Phaeodactylum tricornutum				CC2	0%				O1;O3;O6;O8		N	T1			qPCR/RT-PCR		M0	CC2	PW0	O1	auto	Y	N		AUTO_delta_firstpages	Semi-automated workflow	2025-12-14		P1	P1			phaeodactylum	tricornutum	Phaeodactylum tricornutum	N	N	E5|CC2
S1-0744	DOI:10.3839/jabc.2021.008	Effect of Chlorella vulgaris on gut microbiota through a simulated in vitro digestion process	2021		10.3839/jabc.2021.008	P3	In vitro/ex vivo		E8	Chlorella	Chlorella vulgaris				CC7	6%		99wk		O1;O2;O3;O5;O7;O8		Y	T2;T5	FXR/NR1H4	Gene/Protein		PW4;PW5	M1	CC7	PW4	O1	auto		N		AUTO_delta_firstpages	Semi-automated workflow	2025-12-14		P3	P3			chlorella	vulgaris	Chlorella vulgaris	N	N	E8|CC7
S1-0745	DOI:10.3844/ajavsp.2019.69.77	Oxidative Stress and Reproductive Damage Induced by Lead Acetate in Female Guinea Pig (Cavia porcellus): Curative Effects of Hydroethanolic Extract of Spirulina platensis	2019		10.3844/ajavsp.2019.69.77	P2	Animal model	6	E7	Spirulina/Arthrospira	Spirulina platensis			Phycocyanin	CC3	12 mg/kg	diet	4 months		O1;O2;O3;O4		N	T1;T3;T6;T8			ELISA		M0	CC3	PW0	O1	auto	Y	Y		AUTO_delta_firstpages	Semi-automated workflow	2025-12-14		P2	P2		Y	arthrospira	platensis	Arthrospira platensis	Y	Y	E7|CC3
S1-0746	DOI:10.3844/ajbbsp.2010.25.31	Antilithiatic Influence of Spirulina on Ethylene Glycol-Induced Nephrolithiasis in Male Rats	2010		10.3844/ajbbsp.2010.25.31	P2	Animal model	10	E1	Spirulina/Arthrospira	Spirulina supplementation				CC5		oral			O1;O2;O4		N	T1;T3;T8					M0	CC5	PW0	O1	auto	Y	Y		AUTO_delta_firstpages	Semi-automated workflow	2025-12-14		P2	P2		Y	arthrospira	NR	Arthrospira sp.	Y	Y	E1|CC5
S1-0747	DOI:10.3856/vol51-issue2-fulltext-2988	Evaluation of the taxonomic composition of phytoplankton using microscopy and CHEMTAX in Todos Santos Bay (Baja California, México) during 2017-2018	2023		10.3856/vol51-issue2-fulltext-2988	P2	Animal model		E5	Diatom				Fucoxanthin	CC1		oral			O3;O4;O5		N	T1;T2;T5					M0	CC1	PW0	O3	auto	Y	N		AUTO_delta_firstpages	Semi-automated workflow	2025-12-14		P2	P2			diatom	NR	Diatom sp.	N	N	E5|CC1
S1-0748	DOI:10.3892/ijmm.2018.3717	Preparation and evaluation of spirulina polysaccharide nanoemulsions	2018	29901081	10.3892/ijmm.2018.3717	P2	Animal model	3	E6	Spirulina/Arthrospira	Spirulina polysaccharide				CC4		oral	8 weeks		O2;O3;O4;O5		N	T1;T2;T3;T8					M0	CC4	PW0	O2	auto	Y	Y		AUTO_delta_firstpages	Semi-automated workflow	2025-12-14		P2	P2		Y	arthrospira	NR	Arthrospira sp.	Y	Y	E6|CC4
S1-0749	DOI:10.3892/ijmm.2018.4025	Crude protein from spirulina increases the viability of CCD‑986sk cells via the EGFR/MAPK signaling pathway	2018	30569098	10.3892/ijmm.2018.4025	P3	In vitro/ex vivo		E7	Spirulina/Arthrospira	Spirulina increases			Phycocyanin	CC3			2 days		O3;O4;O5;O6		N	T1;T2;T8			Western blot		M0	CC3	PW0	O3	auto	Y	N		AUTO_delta_firstpages	Semi-automated workflow	2025-12-14		P2	P3	FIXED_from_title_model_rule_		arthrospira	NR	Arthrospira sp.	Y	Y	E7|CC3
S1-0750	DOI:10.3892/ijmm.2020.4571	Spirulina protein promotes skin wound repair in a mouse model of full-thickness dermal excisional wound	2020	32319537	10.3892/ijmm.2020.4571	P2	Animal model		E2	Spirulina/Arthrospira	Spirulina protein				CC6			6 weeks		O1;O3;O4;O5;O6		Y	T1;T2;T4	AKT	Gene/Protein	Western blot		M2	CC6	PW0	O1	auto	Y	N		AUTO_delta_firstpages	Semi-automated workflow	2025-12-14		P2	P2			arthrospira	NR	Arthrospira sp.	Y	Y	E2|CC6
S1-0751	DOI:10.3892/mmr.2015.4615	Astaxanthin reduces type 2 diabetic-associated cognitive decline in rats via activation of PI3K/Akt and attenuation of oxidative stress	2015	26648531	10.3892/mmr.2015.4615	P2	Animal model	40	E6	Haematococcus				Astaxanthin	CC1	50 mg/kg	oral	8 weeks		O1;O2;O3;O4;O5;O6		Y	T1;T2;T6;T8	AKT	Gene/Protein	Western blot		M2	CC1	PW0	O1	auto	Y	N		AUTO_delta_firstpages | missing_core_fields | QC32_AUTOFINAL	Semi-automated workflow	2025-12-14		P2	P2			haematococcus	NR	Haematococcus sp.	N	N	E6|CC1
S1-0752	DOI:10.3892/mmr.2017.7602	Effects of IQP, VEP and Spirulina platensis hydrolysates on the local kidney renin angiotensin system in spontaneously hypertensive rats	2017	28944898	10.3892/mmr.2017.7602	P2	Animal model	5	E2	Spirulina/Arthrospira	Spirulina platensis				CC6	10 mg/kg	oral (gavage)	6 weeks		O1;O3;O4;O5		N	T1;T2;T3;T6;T8			qPCR/RT-PCR		M0	CC6	PW0	O1	auto	Y	N		AUTO_delta_firstpages	Semi-automated workflow	2025-12-14		P2	P2			arthrospira	platensis	Arthrospira platensis	Y	Y	E2|CC6
S1-0753	DOI:10.3892/mmr.2019.10025	Astaxanthin inhibits proliferation and induces apoptosis of LX‑2 cells by regulating the mi R‑29b/Bcl‑2 pathway	2019	30896849	10.3892/mmr.2019.10025	P3	In vitro/ex vivo		E4	Haematococcus				Astaxanthin	CC1					O2;O3;O4;O5		N	T2;T3;T4;T5;T8			qPCR/RT-PCR		M0	CC1	PW0	O2	auto	Y	N		AUTO_delta_firstpages | missing_core_fields | QC32_AUTOFINAL	Semi-automated workflow	2025-12-14		P1	P3	FIXED_from_title_model_rule_		haematococcus	NR	Haematococcus sp.	N	N	E4|CC1
S1-0755	DOI:10.3934/genet.2015.3.173	Probing the evolutionary history of epigenetic mechanisms: what can we learn from marine diatoms	2015		10.3934/genet.2015.3.173	P2	Animal model		E3	Diatom	Phaeodactylum tricornutum				CC7		diet			O3;O4;O7		N	T1;T5					M0	CC7	PW0	O3	auto		N		AUTO_delta_firstpages	Semi-automated workflow	2025-12-14		P2	P2			phaeodactylum	tricornutum	Phaeodactylum tricornutum	N	N	E3|CC7
S1-0756	DOI:10.3989/gya.0690181	Pharmaceutical applications and consequent environmental impacts of Spirulina (Arthrospira): An overview	2019		10.3989/gya.0690181	P1	Human study		E7	Spirulina/Arthrospira	Spirulina include			Phycocyanin	CC3					O4		N						M0	CC3	PW0	O4	auto	Y	Y		AUTO_delta_firstpages	Semi-automated workflow	2025-12-14		P1	P1		Y	arthrospira	NR	Arthrospira sp.	Y	Y	E7|CC3
S1-0757	DOI:10.4014/jmb.1408.08035	Chemical Genetics Approach Reveals Importance of c AMP and MAP Kinase Signaling to Lipid and Carotenoid Biosynthesis in Microalgae	2015	25563422	10.4014/jmb.1408.08035	P1	Human study	7	E8	Microalgae					CC7	0%		8wk		O1;O2;O3;O4;O5;O6;O7;O8		Y	T2;T5	TNF-α;FXR/NR1H4;AKT	Gene/Protein	IHC	PW3;PW4;PW5	M2	CC7	PW3	O1	auto		N		AUTO_delta_firstpages	Semi-automated workflow	2025-12-14		P1	P1			microalgae	NR	Microalgae sp.	N	N	E8|CC7
S1-0758	DOI:10.4014/jmb.1412.12056	Morphological, Molecular, and Biochemical Characterization of Monounsaturated Fatty Acids-Rich Chlamydomonas sp. KIOST-1 Isolated from Korea	2015	25737118	10.4014/jmb.1412.12056	P2	Animal model	7	E5	Chlamydomonas					CC2	8%		7wk		O1;O2;O3;O4;O5;O6;O8		Y	T1;T2;T5	TNF-α;AKT	Gene/Protein	IHC	PW3;PW5	M1	CC2	PW3	O1	auto	Y	N		AUTO_delta_firstpages	Semi-automated workflow	2025-12-14		P2	P2			chlamydomonas	NR	Chlamydomonas sp.	N	N	E5|CC2
S1-0760	DOI:10.4025/actascitechnol.v34i4.10687	Development of cassava cake enriched with its own bran and Spirulina platensis	2012		10.4025/actascitechnol.v34i4.10687	P1	Human study		E1	Spirulina/Arthrospira	Spirulina platensis				CC6		diet	320 days		O1;O3;O4;O5		N	T1;T2;T5				PW5	M0	CC6	PW5	O1	auto	Y	Y		AUTO_delta_firstpages	Semi-automated workflow	2025-12-14		P1	P1		Y	arthrospira	platensis	Arthrospira platensis	Y	Y	E1|CC6
S1-0761	DOI:10.4067/s0716-078x2012000400006	Marine photosynthetic eukaryotes in polar systems: Unveiling phytoplankton diversity and composition in Antarctic waters	2012		10.4067/s0716-078x2012000400006	P2	Animal model		E6	Diatom					CC4					O3;O4;O5;O8		N	T1;T2;T5					M0	CC4	PW0	O3	auto	Y	N		AUTO_delta_firstpages	Semi-automated workflow	2025-12-14		P2	P2			diatom	NR	Diatom sp.	N	N	E6|CC4
S1-0762	DOI:10.4067/s0717-75182021000200147	Perfil hepático de ácidos grasos de ratas gestantes-lactantes y vírgenes suplementadas con espirulina (Arthrospira platensis)	2021		10.4067/s0717-75182021000200147	P2	Animal model	5	E5	Spirulina/Arthrospira	Arthrospira platensis			DHA	CC2	15 mg/kg	oral			O1;O4;O5		Y	T2;T3	AMPK;SREBP	Gene/Protein		PW1;PW5	M1	CC2	PW1	O1	auto	Y	Y		AUTO_delta_firstpages	Semi-automated workflow	2025-12-14		P2	P2		Y	arthrospira	platensis	Arthrospira platensis	Y	Y	E5|CC2
S1-0763	DOI:10.4067/s0718-19572017000100003	B-glucanos, su producción y propiedades en microalgas con énfasis en el género Nannochloropsis (Ochrophyta, Eustigmatales)	2017		10.4067/s0718-19572017000100003	P2	Animal model		E8	Microalgae	Nannochloropsis genus			DHA	CC2		oral			O3;O4		N	T1;T5					M0	CC2	PW0	O3	auto	Y	Y		AUTO_delta_firstpages	Semi-automated workflow	2025-12-14		P2	P2		Y	nannochloropsis	NR	Nannochloropsis sp.	N	N	E8|CC2
S1-0764	DOI:10.4081/aiua.2023.11593	Effects of testosterone replacement on lipid profile, hepatotoxicity, oxidative stress, and cognitive performance in castrated wistar rats	2023	38193231	10.4081/aiua.2023.11593	P2	Animal model		E5	Arthrospira	Arthrospira platensis				CC2	1000 mg/kg	oral	10 days		O1;O2;O3;O4;O5		N	T1;T2;T3;T6;T8					M0	CC2	PW0	O1	auto	Y	Y		AUTO_delta_firstpages	Semi-automated workflow	2025-12-14		P2	P2		Y	arthrospira	platensis	Arthrospira platensis	Y	Y	E5|CC2
S1-0765	DOI:10.4102/jsava.v87i1.1391	Eco-epidemiological and pathological features of wildlife mortality events related to cyanobacterial bio-intoxication in the Kruger National Park, South Africa	2016	28155293	10.4102/jsava.v87i1.1391	P2	Animal model		E2	Cyanobacteria					CC6	2%	oral	6 weeks		O2;O3;O4;O5;O7		N	T1;T2;T3;T4;T5			ELISA		M0	CC6	PW0	O2	auto	Y	Y		AUTO_delta_firstpages	Semi-automated workflow	2025-12-14		P2	P2		Y	cyanobacteria	NR	Cyanobacteria sp.	Y	Y	E2|CC6
S1-0766	DOI:10.4103/2468-8827.330650	Spirulina	2021		10.4103/2468-8827.330650	P1	Human study		E7	Spirulina/Arthrospira	Spirulina spirulina			Phycocyanin	CC3					O4;O6;O8		N	T5					M0	CC3	PW0	O4	auto	Y	N		AUTO_delta_firstpages	Semi-automated workflow	2025-12-14		P1	P1			arthrospira	NR	Arthrospira sp.	Y	Y	E7|CC3
S1-0767	DOI:10.4108/eai.12-11-2022.2327394	A Palatability Test of Cat Healthy Foods Containing Gambier (Uncaria gambir Roxb.) and Chlorella sp.	2023		10.4108/eai.12-11-2022.2327394	P1	Human study		E1	Chlorella	Chlorella species			DHA	CC2	0.02 mg/kg	diet	30 days		O1;O2;O3;O4;O5		N	T1;T2;T3;T5					M0	CC2	PW0	O1	auto	Y	Y		AUTO_delta_firstpages	Semi-automated workflow	2025-12-14		P1	P1		Y	chlorella	NR	Chlorella sp.	N	N	E1|CC2
S1-0768	DOI:10.4108/eai.29-6-2022.2326079	Test Effect of Type of Materials and Cooking Process Ipomoea Batatas Spirulina Mix for Diabetes Mellitus Preventive	2023		10.4108/eai.29-6-2022.2326079	P1	Human study		E5	Spirulina/Arthrospira	Spirulina mix				CC2		diet	1 day		O3;O4;O5		N	T1;T2					M0	CC2	PW0	O3	auto	Y	N		AUTO_delta_firstpages	Semi-automated workflow	2025-12-14		P1	P1			arthrospira	NR	Arthrospira sp.	Y	Y	E5|CC2
S1-0769	DOI:10.4149/bll_2013_041	Antioxidative and therapeutic effects of spirulina on trichloroethylene induced cutaneous irritation balb/c mice	2013	23514551	10.4149/bll_2013_041	P2	Animal model	5	E5	Spirulina/Arthrospira	Spirulina species				CC2		oral (gavage)	1 day		O2;O3;O4;O5		N	T1;T2;T8					M0	CC2	PW0	O2	auto	Y	Y		AUTO_delta_firstpages	Semi-automated workflow	2025-12-14		P2	P2		Y	arthrospira	NR	Arthrospira sp.	Y	Y	E5|CC2
S1-0770	DOI:10.4149/bll_2013_065	Donepezil-induced response of Spirulina supplemented rat urinary bladder	2013	23731040	10.4149/bll_2013_065	P2	Animal model		E1	Spirulina/Arthrospira	Spirulina supplemented				CC5	50 mg/kg	oral			O2;O3;O4;O5		N	T1;T2;T4;T5;T6					M0	CC5	PW0	O2	auto	Y	Y		AUTO_delta_firstpages	Semi-automated workflow	2025-12-14		P2	P2		Y	arthrospira	NR	Arthrospira sp.	Y	Y	E1|CC5
S1-0771	DOI:10.4161/bioa.1.4.17697	New insights into eyespot placement and assembly in Chlamydomonas	2011	22069514	10.4161/bioa.1.4.17697	P1	Human study		E8	Chlamydomonas	Chlamydomonas new				CC6					O1;O3;O4		N	T8					M0	CC6	PW0	O1	auto	Y	N		AUTO_delta_firstpages	Semi-automated workflow	2025-12-14		P1	P1			chlamydomonas	NR	Chlamydomonas sp.	N	N	E8|CC6
S1-0773	DOI:10.4194/2618-6381-v21_1_02	A Mixture of Chicken Viscera, Housefly Larvae and Spirulina Waste as Replacement of Fishmeal in Nile Tilapia (Oreochromis niloticus) Diets	2020		10.4194/2618-6381-v21_1_02	P2	Animal model		E5	Spirulina/Arthrospira	Spirulina waste				CC2	30%	diet	84 days		O1;O4		N	T1					M0	CC2	PW0	O1	auto	Y	Y		AUTO_delta_firstpages	Semi-automated workflow	2025-12-14		P2	P2		Y	arthrospira	NR	Arthrospira sp.	Y	Y	E5|CC2
S1-0774	DOI:10.4236/ajps.2020.1110118	Diatoms’ Breakthroughs in Biotechnology: &amp;lt;i&amp;gt;Phaeodactylum tricornutum&amp;lt;/i&amp;gt; as a Model for Producing High-Added Value Molecules	2020		10.4236/ajps.2020.1110118	P2	Animal model		E6	Diatom	Phaeodactylum tricornutum			Fucoxanthin	CC1					O3;O4		N	T1;T3					M0	CC1	PW0	O3	auto	Y	N		AUTO_delta_firstpages	Semi-automated workflow	2025-12-14		P2	P2			phaeodactylum	tricornutum	Phaeodactylum tricornutum	N	N	E6|CC1
S1-0775	DOI:10.4236/fns.2012.311194	&amp;lt;i&amp;gt;In Vivo&amp;lt;/i&amp;gt; Antioxidant Activity of Fucoxanthin on Obese/Diabetes KK-&amp;lt;i&amp;gt;A&amp;lt;sup&amp;gt;y&amp;lt;/sup&amp;gt;&amp;lt;/i&amp;gt; Mice	2012		10.4236/fns.2012.311194	P2	Animal model		E5	Microalgae				Fucoxanthin	CC1	0.024 mg/kg	diet	6 weeks		O1;O3;O4;O5;O6		Y	T1;T2;T3;T7;T8	UCP1;TNF-α	Gene/Protein		PW3;PW6	M1	CC1	PW3	O1	auto	Y	N		AUTO_delta_firstpages | missing_core_fields | QC32_AUTOFINAL	Semi-automated workflow	2025-12-14		P2	P2			microalgae	NR	Microalgae sp.	N	N	E5|CC1
S1-0776	DOI:10.4236/fns.2018.910084	Broiler Tissue Enrichment with Docosahexaenoic Acid (DHA) through Dietary Supplementation with &amp;lt;i&amp;gt;Aurantiochytrium limacinum&amp;lt;/i&amp;gt; Algae	2018		10.4236/fns.2018.910084	P1	Human study		E5	Aurantiochytrium	Aurantiochytrium limacinum			DHA	CC2	296.8 g/kg	diet	10 days		O1;O3;O4;O5		N	T1;T2;T3;T4;T5;T6					M0	CC2	PW0	O1	auto	Y	N		AUTO_delta_firstpages	Semi-automated workflow	2025-12-14		P1	P1			aurantiochytrium	limacinum	Aurantiochytrium limacinum	N	N	E5|CC2
S1-0777	DOI:10.4236/fns.2018.96056	&amp;lt;i&amp;gt;Spirulina platensis&amp;lt;/i&amp;gt; Alleviates the Liver, Brain and Heart Oxidative Stress in Type 1 Diabetic Rats	2018		10.4236/fns.2018.96056	P2	Animal model	8	E7	Spirulina/Arthrospira	Spirulina platensis			Phycocyanin	CC3	50 mg/kg	oral (gavage)	5 days		O1;O2;O3;O4;O6		Y	T1;T3;T6;T8	TNF-α	Gene/Protein			M1	CC3	PW0	O1	auto	Y	Y		AUTO_delta_firstpages	Semi-automated workflow	2025-12-14		P2	P2		Y	arthrospira	platensis	Arthrospira platensis	Y	Y	E7|CC3
S1-0778	DOI:10.4236/health.2023.1512090	Effect of Chlorella Intake on the Development of Atherosclerosis and Spontaneous Thrombolytic Activity	2023		10.4236/health.2023.1512090	P1	Human study	13	E5	Chlorella	Chlorella intake				CC2		oral	14 weeks		O1;O2;O4;O8		Y	T1;T3;T4	SREBP	Gene/Protein		PW4;PW5	M2	CC2	PW4	O1	auto	Y	N		AUTO_delta_firstpages	Semi-automated workflow	2025-12-14		P1	P1			chlorella	NR	Chlorella sp.	N	N	E5|CC2
S1-0779	DOI:10.4236/jdm.2011.13006	Pancreas-protective effects of chlorella in STZ-induced diabetic animal model: insights into the mechanism	2011		10.4236/jdm.2011.13006	P1	Human study	10	E1	Chlorella	Chlorella administration				CC6	1 g/kg	oral	30 days		O1;O3;O4;O5		N	T1;T2;T5;T8			IHC		M0	CC6	PW0	O1	auto	Y	Y		AUTO_delta_firstpages	Semi-automated workflow	2025-12-14		P1	P1		Y	chlorella	NR	Chlorella sp.	N	N	E1|CC6
S1-0780	DOI:10.4236/ojas.2019.94033	Availability and Nutritive Value of Spirulina (&amp;lt;i&amp;gt;Arthrospira fusiformis&amp;lt;/i&amp;gt;) from Arenguade and Chitu Lakes of Rift Valley of Ethiopia and Farmers’ Perception about Its Utilization	2019		10.4236/ojas.2019.94033	P2	Animal model		E5	Spirulina/Arthrospira	Arthrospira fusiformis				CC2		diet			O2;O3;O4;O5		N	T1;T2					M0	CC2	PW0	O2	auto	Y	Y		AUTO_delta_firstpages	Semi-automated workflow	2025-12-14		P2	P2		Y	arthrospira	fusiformis	Arthrospira fusiformis	Y	Y	E5|CC2
S1-0781	DOI:10.4308/hjb.29.6.771-781	In Vitro and In Vivo Malondialdehyde Inhibition Activities of Stichopus hermanii and Spirulina platensis	2022		10.4308/hjb.29.6.771-781	P3	In vitro/ex vivo	3	E2	Spirulina/Arthrospira	Spirulina platensis				CC6	65.08 ppm	intraperitoneal	14 days		O1;O3;O4;O5		N	T1;T2;T3;T4;T8					M0	CC6	PW0	O1	auto	Y	Y		AUTO_delta_firstpages	Semi-automated workflow	2025-12-14		P3	P3		Y	arthrospira	platensis	Arthrospira platensis	Y	Y	E2|CC6
S1-0782	DOI:10.4327/jsnfs.40.463	Effects of Spirulina platensis on fructose-induced hyperlipidemia in rats.	1987		10.4327/jsnfs.40.463	P2	Animal model		E8	Spirulina/Arthrospira	Spirulina platensis				CC5	15%	diet	4 weeks		O2;O4		N	T1;T3;T8					M0	CC5	PW0	O2	auto	Y	N		AUTO_delta_firstpages	Semi-automated workflow	2025-12-14		P2	P2			arthrospira	platensis	Arthrospira platensis	Y	Y	E8|CC5
S1-0783	DOI:10.4490/algae.2020.35.12.16	Omega-7 producing alkaliphilic diatom Fistulifera sp. (Bacillario-phyceae) from Lake Okeechobee, Florida	2020		10.4490/algae.2020.35.12.16	P2	Animal model		E5	Diatom	Dunaliella salina				CC2		diet	35 days		O2;O3;O4;O5		N	T1;T2;T4;T5				PW5	M0	CC2	PW5	O2	auto	Y	Y		AUTO_delta_firstpages	Semi-automated workflow	2025-12-14		P2	P2		Y	dunaliella	salina	Dunaliella salina	N	N	E5|CC2
S1-0784	DOI:10.4490/algae.2023.38.9.3	Isolation and cultivation of freshwater diatom Nitzschia palea HY1 for increasing biomass and fucoxanthin production	2023		10.4490/algae.2023.38.9.3	P2	Animal model	12	E5	Diatom	Phaeodactylum tricornutum			Fucoxanthin	CC1			10 days		O4		N	T1				PW5	M0	CC1	PW5	O4	auto	Y	N		AUTO_delta_firstpages	Semi-automated workflow	2025-12-14		P2	P2			phaeodactylum	tricornutum	Phaeodactylum tricornutum	N	N	E5|CC1
S1-0785	DOI:10.46459/pmu.2022010	Folate metabolism of Chlorella pyrenoidosa on subjects of MTHFR C677T polymorphism	2023		10.46459/pmu.2022010	P1	Human study		E2	Chlorella	Chlorella pyrenoidosa				CC5		oral	3 months		O1;O2;O3;O4		N	T1;T3;T5;T6;T8					M0	CC5	PW0	O1	auto	Y	Y		AUTO_delta_firstpages	Semi-automated workflow	2025-12-14		P1	P1		Y	chlorella	pyrenoidosa	Chlorella pyrenoidosa	N	N	E2|CC5
S1-0786	DOI:10.46492/ijai/2023.8.2.9	Cyanobacteria's beneficial impacts on human wellness	2023		10.46492/ijai/2023.8.2.9	P1	Human study		E7	Cyanobacteria	Spirulina orally			Phycocyanin	CC3		oral	6 months		O1;O2;O3;O4;O5;O6;O7		Y	T1;T2;T3;T5;T8	NF-κB	Gene/Protein		PW3	M1	CC3	PW3	O1	auto	Y	Y		AUTO_delta_firstpages	Semi-automated workflow	2025-12-14		P1	P1		Y	arthrospira	NR	Arthrospira sp.	Y	Y	E7|CC3
S1-0787	DOI:10.46589/rdiasf.v0i26.159	Consumo de Spirulina spp. (Arthrospira) como una alternativa en la nutrición humana. Una Revisión bibliográfica	2018		10.46589/rdiasf.v0i26.159	P1	Human study		E8	Spirulina/Arthrospira	Spirulina spp				CC6		oral			O2;O4;O5		N	T2;T5					M0	CC6	PW0	O2	auto	Y	Y		AUTO_delta_firstpages	Semi-automated workflow	2025-12-14		P1	P1		Y	arthrospira	NR	Arthrospira sp.	Y	Y	E8|CC6
S1-0788	DOI:10.46647/ijetms.2024.v08i01.008	A Potent Mixture Of Antioxidants In Spirulina Have Numerous Advantages For Human Health	2024		10.46647/ijetms.2024.v08i01.008	P1	Human study		E7	Spirulina/Arthrospira	Spirulina have			Phycocyanin	CC3		oral	22 weeks		O2;O4;O6		N	T1;T3;T5;T8					M0	CC3	PW0	O2	auto	Y	Y		AUTO_delta_firstpages	Semi-automated workflow	2025-12-14		P1	P1		Y	arthrospira	NR	Arthrospira sp.	Y	Y	E7|CC3
S1-0789	DOI:10.46652/religacionpress.280.c477	Spirulina algae in patients with obesity	2025		10.46652/religacionpress.280.c477	P1	Human study		E7	Spirulina/Arthrospira	Spirulina algae			Phycocyanin	CC3		diet			O2;O4;O7		N	T1;T3;T5					M0	CC3	PW0	O2	auto	Y	N		AUTO_delta_firstpages	Semi-automated workflow	2025-12-14		P1	P1			arthrospira	NR	Arthrospira sp.	Y	Y	E7|CC3
S1-0790	DOI:10.46989/001c.20821	Efficacy of Alfalfa Saponins on Promoting Pigmentation by Astaxanthin in Blood Parrot Fish (Vieja synspila♀× Amphilophus citrinellus♂)	2016		10.46989/001c.20821	P2	Animal model	3	E4	Dunaliella				Astaxanthin	CC1	48.45 mg/kg	diet	80 days		O1;O2;O4		N	T1;T3					M0	CC1	PW0	O1	auto	Y	N		AUTO_delta_firstpages | missing_core_fields | QC32_AUTOFINAL	Semi-automated workflow	2025-12-14		P2	P2			dunaliella	NR	Dunaliella sp.	N	N	E4|CC1
S1-0791	DOI:10.47068/ctns.2022.v11i21.026	MICROALGAE - MACROALGAE BASED NUTRACEUTICALS AND THEIR BENEFITS	2022		10.47068/ctns.2022.v11i21.026	P2	Animal model		E6	Microalgae	Dunaliella salina			Fucoxanthin	CC1		diet			O2;O3;O4;O5;O6		N	T1;T2;T3;T5					M0	CC1	PW0	O2	auto	Y	Y		AUTO_delta_firstpages	Semi-automated workflow	2025-12-14		P2	P2		Y	dunaliella	salina	Dunaliella salina	N	N	E6|CC1
S1-0792	DOI:10.47191/ijcsrr/v4-i3-06	Smart Culture of Spirulina Using Supernatant of Digested Rotten Tomato (Solanum Lycopersicum) to Produce Protein, Bio-Fuel and Bio-Electricity	2021		10.47191/ijcsrr/v4-i3-06	P3	In vitro/ex vivo		E5	Spirulina/Arthrospira	Spirulina using				CC2			17 days		O3;O4		N	T1					M0	CC2	PW0	O3	auto	Y	N		AUTO_delta_firstpages	Semi-automated workflow	2025-12-14		P2	P3	FIXED_from_title_model_rule_		arthrospira	NR	Arthrospira sp.	Y	Y	E5|CC2
S1-0793	DOI:10.47278/journal.ijvs/2022.149	Effect of Prebiotic and Spirulina on Blood Gas Parameters and Acute Phase Proteins in Dairy Cattle with Sub-Acute Ruminal Acidosis	2022		10.47278/journal.ijvs/2022.149	P2	Animal model		E7	Spirulina/Arthrospira	Spirulina has			Phycocyanin	CC3		oral	60 days		O2;O3;O4;O6;O7		Y	T1;T3;T5;T7;T8	TNF-α;IL-6	Gene/Protein	ELISA	PW3	M2	CC3	PW3	O2	auto	Y	N		AUTO_delta_firstpages	Semi-automated workflow	2025-12-14		P2	P2			arthrospira	NR	Arthrospira sp.	Y	Y	E7|CC3
S1-0794	DOI:10.47310/srjals.2022.v02i02.009	Effect of Oral Administration of Spirulina platensis and Silver Nanoparticles on the Health Status of Blood Pictures and White Blood Cells in Healthy and Hyperlipidemia Animals.	2022		10.47310/srjals.2022.v02i02.009	P3	In vitro/ex vivo		E7	Spirulina/Arthrospira	Spirulina platensis			Phycocyanin	CC3	25 mg/kg	oral			O1;O2;O4;O6		N	T1;T3;T4;T5;T7					M0	CC3	PW0	O1	auto	Y	Y		AUTO_delta_firstpages	Semi-automated workflow	2025-12-14		P2	P3	FIXED_from_title_model_rule_	Y	arthrospira	platensis	Arthrospira platensis	Y	Y	E7|CC3
S1-0795	DOI:10.47552/ijam.v15i4.5074	Impact of eight weeks of Spirulina supplementation on body fat reduction in overweight young males: A randomized controlled trial	2025		10.47552/ijam.v15i4.5074	P1	Human study	10	E7	Spirulina/Arthrospira	Spirulina supplementation			Phycocyanin	CC3		oral	3 days		O1;O2;O3;O4		N	T3;T8					M0	CC3	PW0	O1	auto	Y	N		AUTO_delta_firstpages	Semi-automated workflow	2025-12-14		P1	P1			arthrospira	NR	Arthrospira sp.	Y	Y	E7|CC3
S1-0796	DOI:10.47583/ijpsrr.2023.v81i01.029	Microalgal Nanocarrier Drug Delivery in Cancer Therapy	2023		10.47583/ijpsrr.2023.v81i01.029	P2	Animal model		E7	Microalgae	Arthrospira maxima			Fucoxanthin	CC1		diet			O3;O4;O6		Y	T1;T3;T5;T7;T8	AKT	Gene/Protein			M2	CC1	PW0	O3	auto	Y	Y		AUTO_delta_firstpages	Semi-automated workflow	2025-12-14		P2	P2		Y	arthrospira	maxima	Arthrospira maxima	Y	Y	E7|CC1
S1-0797	DOI:10.47836/ifrj.28.6.02	Spirulina phenolic compounds: natural food additives with antimicrobial properties	2021		10.47836/ifrj.28.6.02	P2	Animal model		E7	Spirulina/Arthrospira	Spirulina phenolic			Phycocyanin	CC3		diet			O3;O4;O6		N	T1;T3					M0	CC3	PW0	O3	auto	Y	Y		AUTO_delta_firstpages	Semi-automated workflow	2025-12-14		P2	P2		Y	arthrospira	NR	Arthrospira sp.	Y	Y	E7|CC3
S1-0798	DOI:10.47836/ifrj.29.3.12	Protective effect of Spirulina against bone fragility induced by Garcinia cambogia in high-fat diet induced obese rats	2022		10.47836/ifrj.29.3.12	P2	Animal model	6	E3	Spirulina/Arthrospira	Spirulina against				CC5	400 mg/kg	oral (gavage)	0 week		O1;O2;O3;O4;O5;O7		Y	T1;T2;T5;T8	PPARγ/PPARG	Gene/Protein	qPCR/RT-PCR	PW2	M1	CC5	PW2	O1	auto	Y	N		AUTO_delta_firstpages	Semi-automated workflow	2025-12-14		P2	P2			arthrospira	NR	Arthrospira sp.	Y	Y	E3|CC5
S1-0799	DOI:10.48175/ijarsct-9151	Utility of Spirulina as Immunity Booster Agent	2023		10.48175/ijarsct-9151	P1	Human study		E7	Spirulina/Arthrospira	Spirulina contains			Phycocyanin	CC3		oral	100 days		O2;O3;O4;O6		N	T1;T3;T5;T7;T8					M0	CC3	PW0	O2	auto	Y	Y		AUTO_delta_firstpages	Semi-automated workflow	2025-12-14		P1	P1		Y	arthrospira	NR	Arthrospira sp.	Y	Y	E7|CC3
S1-0801	DOI:10.51470/plantarchives.2023.v23.no2.055	DIVERSITY OF THE CYANOBACTERIAL GENUS NOSTOC VAUCHER OF GRASSLAND BIOTOPE, MEERUT, UTTAR PRADESH, BHARAT	2023		10.51470/plantarchives.2023.v23.no2.055	P2	Animal model		E6	Cyanobacteria					CC4	4.3 ppm	oral			O3;O4;O5;O8		N	T1;T2;T5					M0	CC4	PW0	O3	auto	Y	N		AUTO_delta_firstpages	Semi-automated workflow	2025-12-14		P2	P2			cyanobacteria	NR	Cyanobacteria sp.	Y	Y	E6|CC4
S1-0802	DOI:10.5194/bg-20-4477-2023	Anthropogenic climate change drives non-stationary phytoplankton internal variability	2023		10.5194/bg-20-4477-2023	P2	Animal model		E1	Diatom					CC7		oral			O3;O4		N						M0	CC7	PW0	O3	auto		N		AUTO_delta_firstpages	Semi-automated workflow	2025-12-14		P2	P2			diatom	NR	Diatom sp.	N	N	E1|CC7
S1-0803	DOI:10.5219/1445	The effect of kefir-spirulina on glycemic status and antioxidant activity in hyperglycemia rats	2021		10.5219/1445	P2	Animal model		E6	Spirulina/Arthrospira	Spirulina and				CC4	43 ppm	oral (gavage)	28 days		O1;O3;O4;O5		N	T1;T2;T5;T8					M0	CC4	PW0	O1	auto	Y	N		AUTO_delta_firstpages	Semi-automated workflow	2025-12-14		P2	P2			Mixed/Multiple	Mixed/Multiple	Mixed/Multiple	N	N	E6|CC4
S1-0804	DOI:10.52403/ijrr.20220334	Spirulina and Herbal Combination on Metabolic Alterations of Cardiovascular Diseases (CVDs)	2022		10.52403/ijrr.20220334	P2	Animal model		E7	Spirulina/Arthrospira	Spirulina and			Phycocyanin	CC3		diet	12 weeks		O2;O3;O4;O6;O8		N	T1;T3;T5;T6;T7;T8				PW4	M0	CC3	PW4	O2	auto	Y	Y		AUTO_delta_firstpages	Semi-automated workflow	2025-12-14		P2	P2		Y	Mixed/Multiple	Mixed/Multiple	Mixed/Multiple	N	N	E7|CC3
S1-0805	DOI:10.52403/ijrr.20230758	Administration of Spirulina Ethanol Extract Gel Made Malondialdehyde Levels Lower and Collagen Density Higher in Wound Healing Wistar Rat Model Diabetes Mellitus	2023		10.52403/ijrr.20230758	P2	Animal model	6	E2	Spirulina/Arthrospira	Spirulina ethanol				CC6	45 mg/kg	intraperitoneal	3 months		O1;O3;O4;O6		Y	T1;T4	TNF-α	Gene/Protein	ELISA	PW3	M2	CC6	PW3	O1	auto	Y	N		AUTO_delta_firstpages	Semi-automated workflow	2025-12-14		P2	P2			arthrospira	NR	Arthrospira sp.	Y	Y	E2|CC6
S1-0806	DOI:10.52547/joeppa.16.1.23	The effect of eight weeks of spirulina supplementation and resistance and interval aerobic training on skeletal muscle CXCL1 gene expression and liver enzymes in male rats	2023		10.52547/joeppa.16.1.23	P2	Animal model		E8	Spirulina/Arthrospira	Spirulina supplementation				CC7	500 mg/kg	diet			O1;O3;O4		N	T3;T4;T8					M0	CC7	PW0	O1	auto		N		AUTO_delta_firstpages	Semi-automated workflow	2025-12-14		P2	P2			arthrospira	NR	Arthrospira sp.	Y	Y	E8|CC7
S1-0807	DOI:10.52547/joeppa.16.1.67	The effect of eight weeks of high-intensity interval training with caloric restriction and spirulina supplementation on inflammatory factors in heart tissue of rats under high-fat diet	2023		10.52547/joeppa.16.1.67	P2	Animal model		E8	Spirulina/Arthrospira	Spirulina supplementation				CC6	100 mg/kg	oral			O4;O6		N		NF-κB;TNF-α	Gene/Protein		PW3	M0	CC6	PW3	O4	auto	Y	N		AUTO_delta_firstpages	Semi-automated workflow	2025-12-14		P2	P2			arthrospira	NR	Arthrospira sp.	Y	Y	E8|CC6
S1-0808	DOI:10.52600/2763-583x.bjcr.2022.2.suppl.3.785-790	EFEITOS DA SUPLEMENTAÇÃO DA SPIRULINA EM PACIENTES COM SÍNDROME METABÓLICA: UMA REVISÃO INTEGRATIVA	2022		10.52600/2763-583x.bjcr.2022.2.suppl.3.785-790	P2	Animal model		E8	Spirulina/Arthrospira	Spirulina pertence				CC5		oral			O3;O4		N						M0	CC5	PW0	O3	auto	Y	N		AUTO_delta_firstpages	Semi-automated workflow	2025-12-14		P2	P2			arthrospira	NR	Arthrospira sp.	Y	Y	E8|CC5
S1-0809	DOI:10.5327/fst.76222	Nutritional profile, bioactive compounds, and antioxidant activity of microalgal strain, Amphora sp., isolated from the Cape coastal waters, South Africa	2023		10.5327/fst.76222	P1	Human study		E6	Microalgae	Spirulina platensis				CC4		diet			O1;O3;O4;O5		N	T1;T2;T8					M0	CC4	PW0	O1	auto	Y	Y		AUTO_delta_firstpages	Semi-automated workflow	2025-12-14		P1	P1		Y	arthrospira	platensis	Arthrospira platensis	Y	Y	E6|CC4
S1-0810	DOI:10.53350/pjmhs22163533	The Effect of Arthrospira Platensis on the Acute Toxicity of Artemeter Lumefantrine in Malaria Patients	2022		10.53350/pjmhs22163533	P1	Human study		E5	Arthrospira	Arthrospira platensis				CC2			7 days		O4		N	T1;T3;T4;T5;T8					M0	CC2	PW0	O4	auto	Y	Y		AUTO_delta_firstpages	Semi-automated workflow	2025-12-14		P1	P1		Y	arthrospira	platensis	Arthrospira platensis	Y	Y	E5|CC2
S1-0811	DOI:10.53730/ijhs.v6ns10.13749	Attenuating effect of Chlorella Vulgaris against acrylamide intoxication on thyroid gland	2022		10.53730/ijhs.v6ns10.13749	P1	Human study	60	E2	Chlorella	Chlorella vulgaris				CC6	300 mg/kg	oral (gavage)	30 days		O1;O3;O4;O6		Y	T1;T3;T4;T5;T6;T8	TNF-α;IL-6	Gene/Protein		PW3	M1	CC6	PW3	O1	auto	Y	Y		AUTO_delta_firstpages	Semi-automated workflow	2025-12-14		P1	P1		Y	chlorella	vulgaris	Chlorella vulgaris	N	N	E2|CC6
S1-0812	DOI:10.53730/ijhs.v6ns5.10220	Histological study on the beneficial effect of Spirulina for aorta from damage induced by D-galactose	2022		10.53730/ijhs.v6ns5.10220	P1	Human study		E1	Spirulina/Arthrospira	Spirulina for				CC5	150 mg/kg	oral			O1;O2;O3;O4		N	T4;T8					M0	CC5	PW0	O1	auto	Y	Y		AUTO_delta_firstpages	Semi-automated workflow	2025-12-14		P1	P1		Y	arthrospira	NR	Arthrospira sp.	Y	Y	E1|CC5
S1-0813	DOI:10.54085/ap.2022.11.2.59	Antioxidant capacities of crude extract and protein glycation inhibitory activities of bioactive fractions of Arthrospira (Spirulina) platensis Gomont	2022		10.54085/ap.2022.11.2.59	P1	Human study	3	E5	Arthrospira	Arthrospira platensis				CC2		diet	4 weeks		O3;O4;O5;O6		N	T1;T2;T8					M0	CC2	PW0	O3	auto	Y	Y		AUTO_delta_firstpages	Semi-automated workflow	2025-12-14		P1	P1		Y	arthrospira	platensis	Arthrospira platensis	Y	Y	E5|CC2
S1-0814	DOI:10.54085/ap.2023.12.1.39	Spirulina: A panacea for all human ailments	2023		10.54085/ap.2023.12.1.39	P1	Human study		E7	Spirulina/Arthrospira	Spirulina cynobacterium			Phycocyanin	CC3	1g/day	oral			O2;O4;O6;O7		Y	T1;T3;T5;T7	NF-κB;TNF-α;IL-6	Gene/Protein		PW3	M2	CC3	PW3	O2	auto	Y	Y		AUTO_delta_firstpages	Semi-automated workflow	2025-12-14		P1	P1		Y	arthrospira	NR	Arthrospira sp.	Y	Y	E7|CC3
S1-0815	DOI:10.5424/sjar/2014122-4639	Linseed, microalgae or fish oil dietary supplementation affects performance and quality characteristics of light lambs	2014		10.5424/sjar/2014122-4639	P2	Animal model	11	E5	Microalgae				DHA	CC2		diet	7 days		O3;O4		N	T1;T4;T5					M0	CC2	PW0	O3	auto	Y	Y		AUTO_delta_firstpages	Semi-automated workflow	2025-12-14		P2	P2		Y	microalgae	NR	Microalgae sp.	N	N	E5|CC2
S1-0816	DOI:10.54319/jjbs/160222	Effects of Spirulina on Some Oxidative Stress Parameters and Endurance Capacity in Regular and Strenuous Exercises	2023		10.54319/jjbs/160222	P1	Human study		E7	Spirulina/Arthrospira	Spirulina supplementation			Phycocyanin	CC3	750 mg/kg	oral (gavage)	6 weeks		O1;O3;O4;O6		N	T1;T3;T4;T8					M0	CC3	PW0	O1	auto	Y	N		AUTO_delta_firstpages	Semi-automated workflow	2025-12-14		P1	P1			arthrospira	NR	Arthrospira sp.	Y	Y	E7|CC3
S1-0818	DOI:10.54448/ijn25403	Computational Analysis of Spirulina Compounds as Potential Dual Inhibitors of Alpha-Amylase and DPP-4 for Type 2 Diabetes Management	2025		10.54448/ijn25403	P1	Human study		E5	Spirulina/Arthrospira	Spirulina compounds				CC2		oral			O2;O3;O4;O5;O6		N	T2;T5;T8					M0	CC2	PW0	O2	auto	Y	Y		AUTO_delta_firstpages	Semi-automated workflow	2025-12-14		P1	P1		Y	arthrospira	NR	Arthrospira sp.	Y	Y	E5|CC2
S1-0819	DOI:10.54773/ijcnp.v3i1.40	ASTAXANTHIN MENGHAMBAT PERLEMAKAN HATI DAN PENINGKATAN KADAR SERUM GAMMA-GLUTAMYLTRANSFERASE PADA TIKUS WISTAR JANTAN YANG DIBERI MINYAK JELANTAH	2020		10.54773/ijcnp.v3i1.40	P2	Animal model		E5	Haematococcus				Astaxanthin	CC1		oral	4 months		O3;O4;O5		N	T1;T2;T3;T8					M0	CC1	PW0	O3	auto	Y	N		AUTO_delta_firstpages | missing_core_fields | QC32_AUTOFINAL	Semi-automated workflow	2025-12-14		P2	P2			haematococcus	NR	Haematococcus sp.	N	N	E5|CC1
S1-0820	DOI:10.54773/ijcnp.v3i1.42	ASTAXANTHIN MENGHAMBAT PENURUNAN JUMLAH SEL LEYDIG DAN KADAR TESTOSTERON PADA TIKUS WISTAR JANTAN YANG DIPAPAR DENGAN ASAP ROKOK	2020		10.54773/ijcnp.v3i1.42	P2	Animal model		E5	Haematococcus				Astaxanthin	CC1		oral	4 months		O3;O4;O5		N	T1;T2;T3;T8					M0	CC1	PW0	O3	auto	Y	N		AUTO_delta_firstpages | missing_core_fields | QC32_AUTOFINAL	Semi-automated workflow	2025-12-14		P2	P2			haematococcus	NR	Haematococcus sp.	N	N	E5|CC1
S1-0821	DOI:10.55251/jmbfs.4785	SPIRULINA: A SPOTLIGHT ON ITS NUTRACEUTICAL PROPERTIES AND FOOD PROCESSING APPLICATIONS	2023		10.55251/jmbfs.4785	P2	Animal model		E7	Spirulina/Arthrospira	Spirulina platensis			Phycocyanin	CC3	190 mg/kg	diet	40 days		O2;O3;O4;O5;O6;O7		N	T1;T2;T3;T5;T6;T7;T8					M0	CC3	PW0	O2	auto	Y	Y		AUTO_delta_firstpages	Semi-automated workflow	2025-12-14		P2	P2		Y	arthrospira	platensis	Arthrospira platensis	Y	Y	E7|CC3
S1-0822	DOI:10.55251/jmbfs.5950	ASTAXANTHIN PREVENTS HEPATOSTEATOSIS AND HYPERLIPIDEMIA BUT NOT OBESITY IN HIGH-FAT DIET FED MICE	2023		10.55251/jmbfs.5950	P2	Animal model	12	E4	Haematococcus	Haematococcus pluvialis			Astaxanthin	CC1	30 mg/kg	oral (gavage)	16 weeks		O1;O2;O3;O4;O5;O6		Y	T1;T2;T3;T7;T8	TNF-α;IL-6;AKT	Gene/Protein		PW3	M2	CC1	PW3	O1	auto	Y	N		AUTO_delta_firstpages	Semi-automated workflow	2025-12-14		P1	P2	FIXED_from_title_model_rule_		haematococcus	pluvialis	Haematococcus pluvialis	N	N	E4|CC1
S1-0823	DOI:10.5539/jas.v13n10p115	Influence of Sulphate Nutrition on Growth Performance and Antioxidant Enzymes Activities of Spirulina platensis	2021		10.5539/jas.v13n10p115	P2	Animal model	3	E7	Spirulina/Arthrospira	Spirulina platensis			Phycocyanin	CC3			5 days		O3;O4;O5		N	T1;T2;T8					M0	CC3	PW0	O3	auto	Y	Y		AUTO_delta_firstpages	Semi-automated workflow	2025-12-14		P2	P2		Y	arthrospira	platensis	Arthrospira platensis	Y	Y	E7|CC3
S1-0824	DOI:10.56026/imu.6.suppl1.s24	Biotechnological applications of microalgae	2012		10.56026/imu.6.suppl1.s24	P1	Human study		E7	Microalgae	Spirulina and			Astaxanthin	CC1		diet			O2;O4;O7		N	T1;T5;T6;T8					M0	CC1	PW0	O2	auto	Y	Y		AUTO_delta_firstpages	Semi-automated workflow	2025-12-14		P1	P1		Y	Mixed/Multiple	Mixed/Multiple	Mixed/Multiple	N	N	E7|CC1
S1-0826	DOI:10.56367/oag-039-10348	Microalgae as a sustainable source of protein and food ingredients	2023		10.56367/oag-039-10348	P1	Human study		E2	Microalgae	Spirulina and				CC5		diet			O2;O3;O4;O6		N	T1;T3;T5					M0	CC5	PW0	O2	auto	Y	N		AUTO_delta_firstpages	Semi-automated workflow	2025-12-14		P1	P1			Mixed/Multiple	Mixed/Multiple	Mixed/Multiple	N	N	E2|CC5
S1-0827	DOI:10.5650/jos.54.15	Incorporation of Exogenous Docosahexaenoic Acid into Triacylglycerols and Polar Lipids of Chlorella vulgaris	2005		10.5650/jos.54.15	P2	Animal model	3	E5	Chlorella	Chlorella vulgaris			DHA	CC2		diet	40 days		O2;O3;O4		N	T1;T6;T8					M0	CC2	PW0	O2	auto	Y	N		AUTO_delta_firstpages	Semi-automated workflow	2025-12-14		P2	P2			chlorella	vulgaris	Chlorella vulgaris	N	N	E5|CC2
S1-0828	DOI:10.5650/jos.ess15039	Fucoxanthin Derivatives: Synthesis and their Chemical Properties	2015	26250423	10.5650/jos.ess15039	P2	Animal model		E5	Microalgae	Isochrysis aff			Fucoxanthin	CC1		oral	22 days		O2;O4;O5;O8		N	T1;T2;T3;T5;T8				PW4	M0	CC1	PW4	O2	auto	Y	N		AUTO_delta_firstpages	Semi-automated workflow	2025-12-14		P2	P2			isochrysis	NR	Isochrysis sp.	N	N	E5|CC1
S1-0829	DOI:10.5650/jos.ess16205	Fatty Acid and Lipid Class Composition of the Microalga Phaeodactylum tricornutum	2017	28239063	10.5650/jos.ess16205	P2	Animal model		E5	Microalgae	Phaeodactylum tricorn			Fucoxanthin	CC1		diet	10 days		O3;O4;O5;O6		N	T1;T2					M0	CC1	PW0	O3	auto	Y	N		AUTO_delta_firstpages	Semi-automated workflow	2025-12-14		P2	P2			phaeodactylum	NR	Phaeodactylum sp.	N	N	E5|CC1
S1-0830	DOI:10.5650/jos.ess17230	Isolation of High Carotenoid-producing Aurantiochytrium sp. Mutants and Improvement of Astaxanthin Productivity Using Metabolic Information	2018	29628484	10.5650/jos.ess17230	P2	Animal model	3	E5	Aurantiochytrium	Haematococcus pluvialis			Astaxanthin	CC1		diet	4 days		O3;O4;O5		N	T1;T2;T5					M0	CC1	PW0	O3	auto	Y	N		AUTO_delta_firstpages	Semi-automated workflow	2025-12-14		P2	P2			haematococcus	pluvialis	Haematococcus pluvialis	N	N	E5|CC1
S1-0831	DOI:10.5650/jos.ess20140	Total Lipids Content, Lipid Class and Fatty Acid Composition of Ten Species of Microalgae	2020	32908099	10.5650/jos.ess20140	P1	Human study		E6	Microalgae	Nannochloropsis oculata			Fucoxanthin	CC1		diet	10 days		O3;O4;O5		N	T1;T2					M0	CC1	PW0	O3	auto	Y	Y		AUTO_delta_firstpages	Semi-automated workflow	2025-12-14		P1	P1		Y	nannochloropsis	oculata	Nannochloropsis oculata	N	N	E6|CC1
S1-0832	DOI:10.5650/jos.ess21233	Preparation and Characterization of Astaxanthin-loaded Liposomes Stabilized by Sea Cucumber Sulfated Sterols Instead of Cholesterol	2022	35153245	10.5650/jos.ess21233	P1	Human study		E5	Microalgae	Haematococcus pluvi			Astaxanthin	CC1	100 mg/kg	oral (gavage)	27 days		O1;O2;O3;O4;O5;O6		N	T1;T2;T3;T8					M0	CC1	PW0	O1	auto	Y	N		AUTO_delta_firstpages	Semi-automated workflow	2025-12-14		P1	P1			haematococcus	NR	Haematococcus sp.	N	N	E5|CC1
S1-0833	DOI:10.5650/jos.ess23179	The Enrichment of Docosahexaenoic Acid from Microalgal Oil by Urea Complexation via Rotary-evaporation Crystallization	2024	38432995	10.5650/jos.ess23179	P2	Animal model		E5	Microalgae	Crypthecodinium cohnii			DHA	CC2		diet			O2;O3;O4;O5		N	T1;T2;T3;T6					M0	CC2	PW0	O2	auto	Y	N		AUTO_delta_firstpages	Semi-automated workflow	2025-12-14		P2	P2			crypthecodinium	cohnii	Crypthecodinium cohnii	N	N	E5|CC2
S1-0834	DOI:10.5653/cerm.2023.06422	Phycocyanin alleviates alcohol-induced testicular injury in male Wistar rats	2024	38229438	10.5653/cerm.2023.06422	P2	Animal model		E7	Arthrospira	Arthrospira platensis			Phycocyanin	CC3	50 mg/kg	oral	14 days		O1;O3;O4;O5;O6;O7		N	T1;T2;T3;T4;T5;T6;T8					M0	CC3	PW0	O1	auto	Y	Y		AUTO_delta_firstpages	Semi-automated workflow	2025-12-14		P2	P2		Y	arthrospira	platensis	Arthrospira platensis	Y	Y	E7|CC3
S1-0835	DOI:10.5713/ajas.2011.11273	The Dietary Effects of Fermented Chlorella vulgaris (CBT) on Production Performance, Liver Lipids and Intestinal Microflora in Laying Hens	2011	25049560	10.5713/ajas.2011.11273	P1	Human study	108	E6	Chlorella	Chlorella vulgaris				CC4	000 mg/kg	oral	80 wk		O1;O2;O3;O4;O5		N	T1;T2;T3;T5;T8					M0	CC4	PW0	O1	auto	Y	Y		AUTO_delta_firstpages	Semi-automated workflow	2025-12-14		P1	P1		Y	chlorella	vulgaris	Chlorella vulgaris	N	N	E6|CC4
S1-0836	DOI:10.5772/13011	Highly Specific Biosensors to Herbicides, Based on Sensitive- and Resistant-Mutants of Microalgae	2011		10.5772/13011	P2	Animal model		E2	Microalgae	Scenedesmus subspicatus				CC7	0.05 ppm	oral	5 weeks		O3;O4		N	T1					M0	CC7	PW0	O3	auto		Y		AUTO_delta_firstpages	Semi-automated workflow	2025-12-14		P2	P2		Y	scenedesmus	subspicatus	Scenedesmus subspicatus	N	N	E2|CC7
S1-0837	DOI:10.5772/27944	Photosynthetic Behavior of Microalgae in Response to Environmental Factors	2012		10.5772/27944	P2	Animal model	3	E1	Microalgae	Dunaliella tertiolecta				CC6			15 days		O4;O7		N	T1					M0	CC6	PW0	O4	auto	Y	N		AUTO_delta_firstpages	Semi-automated workflow	2025-12-14		P2	P2			dunaliella	tertiolecta	Dunaliella tertiolecta	N	N	E1|CC6
S1-0838	DOI:10.5772/31848	Earth Food Spirulina (Arthrospira): Production and Quality Standarts	2012		10.5772/31848	P2	Animal model		E2	Spirulina/Arthrospira	Spirulina has				CC5		diet			O4		N	T1;T5					M0	CC5	PW0	O4	auto	Y	Y		AUTO_delta_firstpages	Semi-automated workflow	2025-12-14		P2	P2		Y	arthrospira	NR	Arthrospira sp.	Y	Y	E2|CC5
S1-0839	DOI:10.5772/53694	Microalgal Biotechnology: Prospects and Applications	2012		10.5772/53694	P1	Human study		E6	Microalgae	Chlorella vulgaris			EPA	CC2		diet			O2;O4		N	T1;T3					M0	CC2	PW0	O2	auto	Y	Y		AUTO_delta_firstpages	Semi-automated workflow	2025-12-14		P1	P1		Y	chlorella	vulgaris	Chlorella vulgaris	N	N	E6|CC2
S1-0840	DOI:10.5772/64111	Phycoremediation of Eutrophic Lakes Using Diatom Algae	2016		10.5772/64111	P2	Animal model		E1	Diatom					CC6		oral			O3;O4		N	T1;T5					M0	CC6	PW0	O3	auto	Y	Y		AUTO_delta_firstpages	Semi-automated workflow	2025-12-14		P2	P2		Y	diatom	NR	Diatom sp.	N	N	E1|CC6
S1-0841	DOI:10.5772/66118	A Prominent Superfood: Spirulina platensis	2017		10.5772/66118	P2	Animal model		E7	Spirulina/Arthrospira	Spirulina platensis			Phycocyanin	CC3		diet			O2;O3;O4;O7		N						M0	CC3	PW0	O2	auto	Y	Y		AUTO_delta_firstpages	Semi-automated workflow	2025-12-14		P2	P2		Y	arthrospira	platensis	Arthrospira platensis	Y	Y	E7|CC3
S1-0842	DOI:10.5772/intechopen.1002273	Microalgae as Multiproduct Cell Factories	2023		10.5772/intechopen.1002273	P3	In vitro/ex vivo		E7	Microalgae	Spirulina and			Fucoxanthin	CC1		diet			O2;O4		N	T1;T6					M0	CC1	PW0	O2	auto	Y	N		AUTO_delta_firstpages	Semi-automated workflow	2025-12-14		P2	P3	FIXED_from_title_model_rule_		Mixed/Multiple	Mixed/Multiple	Mixed/Multiple	N	N	E7|CC1
S1-0843	DOI:10.5772/intechopen.1002414	Microalgae as a Promising Candidate for Mitigating Climate Change and Biodiversity Loss	2023		10.5772/intechopen.1002414	P2	Animal model		E2	Microalgae	Dunaliella tertiolecta				CC6					O3;O4;O5;O8		N	T1;T2					M0	CC6	PW0	O3	auto	Y	N		AUTO_delta_firstpages	Semi-automated workflow	2025-12-14		P2	P2			dunaliella	tertiolecta	Dunaliella tertiolecta	N	N	E2|CC6
S1-0844	DOI:10.5772/intechopen.1002787	Driving into the Factory of Docosahexaenoic Acid (DHA), Microalgae	2024		10.5772/intechopen.1002787	P2	Animal model		E5	Microalgae	Crypthecodinium cohnii			DHA	CC2		diet			O2;O4		N	T1					M0	CC2	PW0	O2	auto	Y	Y		AUTO_delta_firstpages	Semi-automated workflow	2025-12-14		P2	P2		Y	crypthecodinium	cohnii	Crypthecodinium cohnii	N	N	E5|CC2
S1-0845	DOI:10.5772/intechopen.104895	Microalgae: An Exquisite Oil Producer	2022		10.5772/intechopen.104895	P2	Animal model		E5	Microalgae	Chlorella protothecoides			DHA	CC2		diet			O2;O3;O4;O5;O6;O7		N	T1;T2;T8					M0	CC2	PW0	O2	auto	Y	Y		AUTO_delta_firstpages	Semi-automated workflow	2025-12-14		P2	P2		Y	chlorella	NR	Chlorella sp.	N	N	E5|CC2
S1-0846	DOI:10.5772/intechopen.105028	Microalgae and Fish Nutrition	2022		10.5772/intechopen.105028	P2	Animal model		E7	Microalgae	Spirulina can			Phycocyanin	CC3		oral			O2;O4;O7;O8		N	T1;T3;T5;T8					M0	CC3	PW0	O2	auto	Y	N		AUTO_delta_firstpages	Semi-automated workflow	2025-12-14		P2	P2			arthrospira	NR	Arthrospira sp.	Y	Y	E7|CC3
S1-0847	DOI:10.5772/intechopen.109789	Organic Culture Media for Sustainable Carotenoid Production from Microalgae	2023		10.5772/intechopen.109789	P3	In vitro/ex vivo		E4	Microalgae	Arthrospira platensis			Fucoxanthin	CC1			7 days		O4		N	T1					M0	CC1	PW0	O4	auto	Y	N		AUTO_delta_firstpages	Semi-automated workflow	2025-12-14		P2	P3	FIXED_from_title_model_rule_		arthrospira	platensis	Arthrospira platensis	Y	Y	E4|CC1
S1-0848	DOI:10.5772/intechopen.112085	Bioactive Properties of the Pigment Astaxanthin from Haematococcus pluvialis in Human Health	2023		10.5772/intechopen.112085	P1	Human study		E4	Haematococcus	Haematococcus pluvialis			Astaxanthin	CC1		diet			O4		N	T1;T5					M0	CC1	PW0	O4	auto	Y	Y		AUTO_delta_firstpages	Semi-automated workflow	2025-12-14		P1	P1		Y	haematococcus	pluvialis	Haematococcus pluvialis	N	N	E4|CC1
S1-0849	DOI:10.5772/intechopen.74043	Cyanobacteria and Microalgae in the Production of Valuable Bioactive Compounds	2018		10.5772/intechopen.74043	P2	Animal model		E6	Cyanobacteria	Dunaliella spp			Astaxanthin	CC1		oral			O2;O3;O4		N	T1					M0	CC1	PW0	O2	auto	Y	Y		AUTO_delta_firstpages	Semi-automated workflow	2025-12-14		P2	P2		Y	dunaliella	NR	Dunaliella sp.	N	N	E6|CC1
S1-0850	DOI:10.5772/intechopen.90143	Microalgae and Its Use in Nutraceuticals and Food Supplements	2019		10.5772/intechopen.90143	P2	Animal model		E7	Microalgae	Chlorella was			Astaxanthin	CC1		diet			O2;O4		N	T1;T5;T6					M0	CC1	PW0	O2	auto	Y	N		AUTO_delta_firstpages	Semi-automated workflow	2025-12-14		P2	P2			chlorella	NR	Chlorella sp.	N	N	E7|CC1
S1-0851	DOI:10.5772/intechopen.98521	Potential of Cyanobacteria in Wound Healing	2021		10.5772/intechopen.98521	P2	Animal model		E7	Cyanobacteria	Arthrospira platensis			Phycocyanin	CC3					O4;O5;O6;O7;O8		N	T1;T2;T5;T7					M0	CC3	PW0	O4	auto	Y	Y		AUTO_delta_firstpages	Semi-automated workflow	2025-12-14		P2	P2		Y	arthrospira	platensis	Arthrospira platensis	Y	Y	E7|CC3
S1-0852	DOI:10.5851/kosfa.2021.e39	Functional Quails Eggs using Enriched Spirulina during the Biosorption Process	2021	35028572	10.5851/kosfa.2021.e39	P2	Animal model		E5	Spirulina/Arthrospira	Spirulina during			DHA	CC2		diet	6 weeks		O2;O4;O5		N	T1;T2					M0	CC2	PW0	O2	auto	Y	Y		AUTO_delta_firstpages	Semi-automated workflow	2025-12-14		P2	P2		Y	arthrospira	NR	Arthrospira sp.	Y	Y	E5|CC2
S1-0853	DOI:10.5897/ajfs2013.1082	Spirulina platensis biomass cultivated in Southern Brazil as a source of essential minerals and other nutrients	2013		10.5897/ajfs2013.1082	P2	Animal model		E2	Spirulina/Arthrospira	Spirulina platensis				CC6	6.8%	diet	30 days		O3;O4;O5		N	T1;T2;T3;T4;T5;T8					M0	CC6	PW0	O3	auto	Y	N		AUTO_delta_firstpages	Semi-automated workflow	2025-12-14		P2	P2			arthrospira	platensis	Arthrospira platensis	Y	Y	E2|CC6
S1-0854	DOI:10.5897/ajmr2013.5968	Induction of non protein thiols by chromium in cyanobacteria isolated from polluted areas	2013		10.5897/ajmr2013.5968	P2	Animal model		E5	Cyanobacteria	Euglena gracilis				CC2		diet	1 day		O3;O4;O5		N	T1;T2;T3					M0	CC2	PW0	O3	auto	Y	Y		AUTO_delta_firstpages	Semi-automated workflow	2025-12-14		P2	P2		Y	euglena	gracilis	Euglena gracilis	N	N	E5|CC2
S1-0855	DOI:10.5897/ajpp12.008	Effectiveness of combined treatment using Spirulina and vitamin A against chronic arsenicosis in rats	2013		10.5897/ajpp12.008	P2	Animal model		E1	Spirulina/Arthrospira	Spirulina and				CC7	4 mg/kg	oral	63 days		O1;O3;O4		N	T1;T3;T8					M0	CC7	PW0	O1	auto		Y		AUTO_delta_firstpages	Semi-automated workflow	2025-12-14		P2	P2		Y	Mixed/Multiple	Mixed/Multiple	Mixed/Multiple	N	N	E1|CC7
S1-0856	DOI:10.5937/smclk4-46031	Anamu, moringa, spirulina, and chlorella: Contribution to the quality of life of oncology patients: Results of the postmarketing prospective study performed in Serbia in 2021 - 2022	2023		10.5937/smclk4-46031	P1	Human study		E5	Spirulina/Arthrospira	Spirulina autor				CC2		oral			O2;O3;O4;O7		N	T1;T5					M0	CC2	PW0	O2	auto	Y	Y		AUTO_delta_firstpages	Semi-automated workflow	2025-12-14		P1	P1		Y	arthrospira	NR	Arthrospira sp.	Y	Y	E5|CC2
S1-0857	DOI:10.59658/jkas.v11i1.1429	Effect of oral dosage of Spirulina platensis and silver nanoparticles on glucose, lipid profile, and liver enzymes in male rats induced di-abetics by alloxan	2024		10.59658/jkas.v11i1.1429	P2	Animal model		E2	Spirulina/Arthrospira	Spirulina platensis				CC5	150 mg/kg	oral	23 days		O2;O3;O4		N	T1;T3;T8					M0	CC5	PW0	O2	auto	Y	N		AUTO_delta_firstpages	Semi-automated workflow	2025-12-14		P2	P2			arthrospira	platensis	Arthrospira platensis	Y	Y	E2|CC5
[truncated: 15 more rows]
[truncated: 12 more columns]

## Sheet: S5_Table1_StudyCharacteristics
StudyID	Year	Study_Model	P_tier	Intervention_Form	Taxon_Canon	ChemClass_Code	Bioactive_Compound	Outcome_Primary_Code	Mechanistic_Evidence	M_tier
S1-0001	1990	Animal model	P2	E6	Arthrospira sp.	CC7	polysaccharide;epa;spirulina	O1	Y	M2
S1-0002	2008	Human study	P1	E7	Arthrospira platensis	CC7	phycocyanin;epa;spirulina;arthrospira	O1	Y	M1
[truncated: 834 more rows]

## Sheet: S5_TableA_Full
MapA1_CompoundPrep	MapA2_MechanismNode_primary	MapA3_PhenotypeDomain_primary	n_studies	n_P1	n_P2	n_P3	n_M0	n_M1	n_M2
[truncated: 179 more rows]

[truncated: 11 more sheets: S5_TableA_Top25, S5_TableB_Full, S5_TableB_Top25, S5_TableC_Full, S5_TableC_Top25, S5_TableD_MCDA_Rubric, S4_ControlledVocabulary, PRISMA_Flow, S5_Table2_M1M2_LinkSummary, S5_M1M2_Pathway_Tissue_Markers, S6_IntegrityFlags_Counts]
