# Supplementary material for: Microalgae and Cyanobacteria in the Obesity Evidence Landscape: A PRISMA-ScR Scoping Review with Mechanistic and Safety Mapping
Source: Biology (Basel). 2026 Mar 31;15(7):557. doi: 10.3390/biology15070557 (PMC13072322; doi:10.3390/biology15070557)
Supplement: Supplementary file 1 [file biology-15-00557-s001.zip › Supplementary_File_S2_ValidationAudit_Version2.xlsx]

## Sheet: Summary
field	n	discrepancies_k	agreement	agreement_CI95_low	agreement_CI95_high	error_rate	error_upper95_one_sided
CC_primary	80	0	1	0.954936	1	0	0.0367542
O_primary	80	0	1	0.954936	1	0	0.0367542
PW_primary	80	0	1	0.954936	1	0	0.0367542
P_tier	80	0	1	0.954936	1	0	0.0367542
M_tier	80	0	1	0.954936	1	0	0.0367542
ToxinRisk	80	0	1	0.954936	1	0	0.0367542
SafetySignals	80	0	1	0.954936	1	0	0.0367542
NOTE (time log): ActionLog times reflect when audit outcomes were recorded and do not capture total review time.
NOTE (Addendum10 hardcases): Page-level anchors for PW/M-tier were populated from the audited full texts; no dataset counts were changed.

## Sheet: RecordLevel
row_id	audit_pdf_name	StudyID	DOI	Year	Auto_CC_primary	H1_CC_primary	Auto_O_primary	H1_O_primary	Auto_PW_primary	H1_PW_primary	Auto_P_tier	H1_P_tier	Auto_M_tier	H1_M_tier	Auto_ToxinRisk	H1_ToxinRisk	Auto_SafetySignals	H1_SafetySignals	H1_notes	H1_auditor	Reviewer_time_logged
1	001.pdf	S1-0357	10.12980/apjtd.7.2017d7-164	2017	CC4	CC4	O2	O2	PW0	PW0	P3	P3	M0	M0	Y	Y	Y	Y	same_as_primary_extraction	N1	2025-12-14T14:47:12Z
2	002.pdf	S1-0168	10.1007/s11157-023-09679-8	2024	CC1	CC1	O3	O3	PW0	PW0	P2	P2	M0	M0	Y	Y	N	N	same_as_primary_extraction	N1	2025-12-14T14:47:19Z
3	003.pdf	S1-0473	10.2174/0118750362284095240301035202	2024	CC4	CC4	O3	O3	PW0	PW0	P1	P1	M0	M0	Y	Y	Y	Y	same_as_primary_extraction	N1	2025-12-14T14:47:27Z
4	004.pdf	S1-0736	10.36610/j.jsars.2020.110100049	2020	CC3	CC3	O1	O1	PW1	PW1	P2	P2	M1	M1	Y	Y	Y	Y	same_as_primary_extraction	N1	2025-12-14T14:47:31Z
5	005.pdf	S1-0263	10.1101/531145	2019	CC2	CC2	O3	O3	PW0	PW0	P2	P2	M0	M0	Y	Y	N	N	same_as_primary_extraction	N1	2025-12-14T14:47:36Z
6	006.pdf	S1-0522	10.2754/avb200473020259	2004	CC6	CC6	O2	O2	PW0	PW0	P2	P2	M0	M0	Y	Y	Y	Y	same_as_primary_extraction	N1	2025-12-14T14:47:38Z
7	007.pdf	S1-0424	10.18502/kls.v3i6.1198	2017	CC3	CC3	O3	O3	PW0	PW0	P2	P2	M0	M0	Y	Y	Y	Y	same_as_primary_extraction	N1	2025-12-14T14:47:44Z
8	008.pdf	S1-0856	10.5937/smclk4-46031	2023	CC2	CC2	O2	O2	PW0	PW0	P1	P1	M0	M0	Y	Y	Y	Y	same_as_primary_extraction	N1	2025-12-14T14:48:20Z
9	009.pdf	S1-0194	10.1038/ncomms14724	2017	CC6	CC6	O3	O3	PW0	PW0	P2	P2	M0	M0	Y	Y	N	N	same_as_primary_extraction	N1	2025-12-14T14:48:23Z
10	010.pdf	S1-0201	10.1038/s41598-020-63272-5	2020	CC3	CC3	O1	O1	PW3	PW3	P2	P2	M1	M1	Y	Y	Y	Y	same_as_primary_extraction	N1	2025-12-14T14:48:26Z
11	011.pdf	S1-0860	10.71000/850mnz42	2025	CC3	CC3	O2	O2	PW4	PW4	P1	P1	M0	M0	Y	Y	Y	Y	same_as_primary_extraction	N1	2025-12-14T14:48:28Z
12	012.pdf	S1-0541	10.3133/sir20185121	2018	CC7	CC7	O3	O3	PW0	PW0	P2	P2	M0	M0	Y	Y	N	N	same_as_primary_extraction	N1	2025-12-14T14:48:30Z
13	013.pdf	S1-0816	10.54319/jjbs/160222	2023	CC3	CC3	O1	O1	PW0	PW0	P1	P1	M0	M0	Y	Y	N	N	same_as_primary_extraction	N1	2025-12-14T14:48:32Z
14	014.pdf	S1-0295	10.1186/1472-6882-14-470	2014	CC2	CC2	O1	O1	PW3	PW3	P1	P1	M1	M1	Y	Y	N	N	same_as_primary_extraction	N1	2025-12-14T14:48:35Z
15	015.pdf	S1-0741	10.37989/gumussagbil.1200004	2022	CC3	CC3	O2	O2	PW3	PW3	P2	P2	M2	M2	Y	Y	Y	Y	same_as_primary_extraction	N1	2025-12-14T14:48:37Z
16	016.pdf	S1-0441	10.21175/rad.spr.abstr.book.2022.5.9	2022	CC2	CC2	O3	O3	PW0	PW0	P2	P2	M0	M0	Y	Y	Y	Y	same_as_primary_extraction	N1	2025-12-14T14:48:39Z
17	017.pdf	S1-0748	10.3892/ijmm.2018.3717	2018	CC4	CC4	O2	O2	PW0	PW0	P2	P2	M0	M0	Y	Y	Y	Y	same_as_primary_extraction	N1	2025-12-14T14:48:41Z
18	018.pdf	S1-0646	10.3389/fphys.2018.01522	2018	CC2	CC2	O1	O1	PW0	PW0	P1	P1	M0	M0	Y	Y	N	N	same_as_primary_extraction	N1	2025-12-14T14:49:33Z
19	019.pdf	S1-0167	10.1007/s11130-017-0628-z	2017	CC3	CC3	O2	O2	PW0	PW0	P2	P2	M0	M0	Y	Y	Y	Y	same_as_primary_extraction	N1	2025-12-14T14:49:37Z
20	020.pdf	S1-0487	10.22159/ijpps.2017v9i7.18415	2017	CC3	CC3	O3	O3	PW3	PW3	P1	P1	M2	M2	Y	Y	Y	Y	same_as_primary_extraction	N1	2025-12-14T14:49:39Z
21	021.pdf	S1-0314	10.1186/s12934-021-01601-7	2021	CC4	CC4	O2	O2	PW0	PW0	P2	P2	M0	M0	N	N	Y	Y	same_as_primary_extraction	N1	2025-12-14T14:49:41Z
22	022.pdf	S1-0623	10.3389/fmicb.2016.01388	2016	CC7	CC7	O1	O1	PW0	PW0	P1	P1	M0	M0	N	N	Y	Y	same_as_primary_extraction	N1	2025-12-14T14:49:44Z
23	023.pdf	S1-0232	10.1055/a-1320-1061	2020	CC6	CC6	O1	O1	PW0	PW0	P2	P2	M0	M0	N	N	N	N	same_as_primary_extraction	N1	2025-12-14T14:49:45Z
24	024.pdf	S1-0832	10.5650/jos.ess21233	2022	CC1	CC1	O1	O1	PW0	PW0	P1	P1	M0	M0	N	N	N	N	same_as_primary_extraction	N1	2025-12-14T14:49:47Z
25	025.pdf	S1-0261	10.1101/2023.09.07.556696	2023	CC2	CC2	O3	O3	PW0	PW0	P2	P2	M0	M0	N	N	Y	Y	same_as_primary_extraction	N1	2025-12-14T14:49:52Z
26	026.pdf	S1-0820	10.54773/ijcnp.v3i1.42	2020	CC1	CC1	O3	O3	PW0	PW0	P2	P2	M0	M0	N	N	N	N	same_as_primary_extraction	N1	2025-12-14T14:49:54Z
27	027.pdf	S1-0630	10.3389/fmicb.2023.1143770	2023	CC6	CC6	O1	O1	PW0	PW0	P1	P1	M0	M0	N	N	N	N	same_as_primary_extraction	N1	2025-12-14T14:49:55Z
28	028.pdf	S1-0456	10.21203/rs.3.rs-3315753/v1	2023	CC1	CC1	O3	O3	PW0	PW0	P2	P2	M0	M0	N	N	N	N	same_as_primary_extraction	N1	2025-12-14T14:50:02Z
29	029.pdf	S1-0851	10.5772/intechopen.98521	2021	CC3	CC3	O4	O4	PW0	PW0	P2	P2	M0	M0	Y	Y	Y	Y	same_as_primary_extraction	N1	2025-12-14T14:50:05Z
30	030.pdf	S1-0383	10.1515/afpuc-2015-0027	2015	CC5	CC5	O1	O1	PW0	PW0	P1	P1	M0	M0	Y	Y	Y	Y	same_as_primary_extraction	N1	2025-12-14T14:50:07Z
31	031.pdf	S1-0475	10.22146/agritech.10843	2017	CC2	CC2	O1	O1	PW0	PW0	P1	P1	M0	M0	Y	Y	N	N	same_as_primary_extraction	N1	2025-12-14T14:50:09Z
32	032.pdf	S1-0764	10.4081/aiua.2023.11593	2023	CC2	CC2	O1	O1	PW0	PW0	P2	P2	M0	M0	Y	Y	Y	Y	same_as_primary_extraction	N1	2025-12-14T14:50:10Z
33	033.pdf	S1-0792	10.47191/ijcsrr/v4-i3-06	2021	CC2	CC2	O3	O3	PW0	PW0	P3	P3	M0	M0	Y	Y	N	N	same_as_primary_extraction	N1	2025-12-14T14:50:11Z
34	034.pdf	S1-0350	10.1248/bpb.b22-00247	2022	CC4	CC4	O2	O2	PW0	PW0	P1	P1	M2	M2	N	N	N	N	same_as_primary_extraction	N1	2025-12-14T14:50:13Z
35	035.pdf	S1-0524	10.2754/avb201584020197	2015	CC2	CC2	O1	O1	PW0	PW0	P2	P2	M0	M0	N	N	N	N	same_as_primary_extraction	N1	2025-12-14T14:50:14Z
36	036.pdf	S1-0356	10.12962/j25481479.v10i2.6377	2025	CC1	CC1	O3	O3	PW0	PW0	P1	P1	M0	M0	N	N	N	N	same_as_primary_extraction	N1	2025-12-14T14:50:16Z
37	037.pdf	S1-0160	10.1007/s10811-021-02372-9	2021	CC1	CC1	O1	O1	PW0	PW0	P1	P1	M0	M0	Y	Y	Y	Y	same_as_primary_extraction	N1	2025-12-14T14:50:20Z
38	038.pdf	S1-0307	10.1186/s12915-023-01618-x	2023	CC4	CC4	O3	O3	PW0	PW0	P2	P2	M0	M0	N	N	Y	Y	same_as_primary_extraction	N1	2025-12-14T14:50:22Z
39	039.pdf	S1-0413	10.17306/j.afs.0589	2018	CC2	CC2	O1	O1	PW0	PW0	P2	P2	M0	M0	N	N	N	N	same_as_primary_extraction	N1	2025-12-14T14:50:23Z
40	040.pdf	S1-0433	10.20884/1.oa.2019.15.2.737	2019	CC1	CC1	O1	O1	PW0	PW0	P2	P2	M0	M0	N	N	N	N	same_as_primary_extraction	N1	2025-12-14T14:50:25Z
41	041.pdf	S1-0762	10.4067/s0717-75182021000200147	2021	CC2	CC2	O1	O1	PW1	PW1	P2	P2	M1	M1	Y	Y	Y	Y	same_as_primary_extraction	N1	2025-12-14T14:50:26Z
42	042.pdf	S1-0625	10.3389/fmicb.2017.00858	2017	CC4	CC4	O1	O1	PW5	PW5	P2	P2	M0	M0	N	N	N	N	same_as_primary_extraction	N1	2025-12-14T14:50:28Z
43	043.pdf	S1-0648	10.3389/fphys.2022.882091	2022	CC1	CC1	O1	O1	PW5	PW5	P1	P1	M0	M0	N	N	Y	Y	same_as_primary_extraction	N1	2025-12-14T14:50:29Z
44	044.pdf	S1-0190	10.1017/s0007114513001943	2013	CC3	CC3	O1	O1	PW3	PW3	P2	P2	M2	M2	Y	Y	Y	Y	same_as_primary_extraction	N1	2025-12-14T14:50:53Z
45	045.pdf	S1-0575	10.33263/briac125.68456862	2021	CC1	CC1	O1	O1	PW3	PW3	P2	P2	M2	M2	N	N	Y	Y	same_as_primary_extraction	N1	2025-12-14T14:50:55Z
46	046.pdf	S1-0786	10.46492/ijai/2023.8.2.9	2023	CC3	CC3	O1	O1	PW3	PW3	P1	P1	M1	M1	Y	Y	Y	Y	same_as_primary_extraction	N1	2025-12-14T14:50:56Z
47	047.pdf	S1-0400	10.15436/2381-0793.17.1252	2017	CC1	CC1	O3	O3	PW2	PW2	P2	P2	M2	M2	N	N	Y	Y	same_as_primary_extraction	N1	2025-12-14T14:50:57Z
48	048.pdf	S1-0434	10.20902/ijptr.2018.11105	2017	CC3	CC3	O1	O1	PW3	PW3	P2	P2	M1	M1	Y	Y	Y	Y	same_as_primary_extraction	N1	2025-12-14T14:50:59Z
49	049.pdf	S1-0805	10.52403/ijrr.20230758	2023	CC6	CC6	O1	O1	PW3	PW3	P2	P2	M2	M2	Y	Y	N	N	same_as_primary_extraction	N1	2025-12-14T14:51:29Z
50	050.pdf	S1-0562	10.31989/ffhd.v12i12.1002	2022	CC1	CC1	O1	O1	PW5	PW5	P2	P2	M1	M1	N	N	N	N	same_as_primary_extraction	N1	2025-12-14T14:51:32Z
51	051.pdf	S1-0517	10.26599/fshw.2024.9250017	2024	CC1	CC1	O1	O1	PW1	PW1	P2	P2	M1	M1	Y	Y	Y	Y	same_as_primary_extraction	N1	2025-12-14T14:51:34Z
52	052.pdf	S1-0203	10.1038/s41598-020-64286-9	2020	CC2	CC2	O2	O2	PW3	PW3	P2	P2	M1	M1	N	N	N	N	same_as_primary_extraction	N1	2025-12-14T14:51:35Z
53	053.pdf	S1-0437	10.21161/mjm.104217	2018	CC3	CC3	O1	O1	PW4	PW4	P1	P1	M0	M0	Y	Y	N	N	same_as_primary_extraction	N1	2025-12-14T14:51:57Z
54	054.pdf	S1-0319	10.1186/s12986-017-0218-y	2017	CC2	CC2	O1	O1	PW3	PW3	P2	P2	M1	M1	N	N	Y	Y	same_as_primary_extraction	N1	2025-12-14T14:51:58Z
55	055.pdf	S1-0556	10.3177/jnsv.56.34	2010	CC3	CC3	O1	O1	PW4	PW4	P2	P2	M0	M0	Y	Y	N	N	same_as_primary_extraction	N1	2025-12-14T14:52:07Z
56	056.pdf	S1-0209	10.1038/s41598-021-92013-5	2021	CC2	CC2	O1	O1	PW3	PW3	P2	P2	M2	M2	N	N	N	N	same_as_primary_extraction	N1	2025-12-14T14:52:09Z
57	057.pdf	S1-0479	10.22159/ajpcr.2017.v10i6.17785	2017	CC1	CC1	O1	O1	PW3	PW3	P2	P2	M2	M2	N	N	Y	Y	same_as_primary_extraction	N1	2025-12-14T14:52:10Z
58	058.pdf	S1-0822	10.55251/jmbfs.5950	2023	CC1	CC1	O1	O1	PW3	PW3	P2	P2	M2	M2	N	N	N	N	same_as_primary_extraction	N1	2025-12-14T14:52:12Z
59	059.pdf	S1-0566	10.31989/ffhd.v9i7.611	2019	CC3	CC3	O1	O1	PW3	PW3	P3	P3	M2	M2	Y	Y	Y	Y	same_as_primary_extraction	N1	2025-12-14T14:52:13Z
60	060.pdf	S1-0310	10.1186/s12917-022-03417-y	2022	CC2	CC2	O1	O1	PW3	PW3	P1	P1	M1	M1	N	N	N	N	same_as_primary_extraction	N1	2025-12-14T14:52:25Z
61	061.pdf	S1-0428	10.20463/pan.2021.0007	2021	CC6	CC6	O1	O1	PW3	PW3	P2	P2	M1	M1	N	N	N	N	same_as_primary_extraction	N1	2025-12-14T14:52:26Z
62	062.pdf	S1-0399	10.15436/2381-0750.17.1367	2017	CC2	CC2	O1	O1	PW0	PW0	P1	P1	M0	M0	N	N	N	N	same_as_primary_extraction	N1	2025-12-14T14:52:27Z
63	063.pdf	S1-0812	10.53730/ijhs.v6ns5.10220	2022	CC5	CC5	O1	O1	PW0	PW0	P1	P1	M0	M0	Y	Y	Y	Y	same_as_primary_extraction	N1	2025-12-14T14:52:28Z
64	064.pdf	S1-0835	10.5713/ajas.2011.11273	2011	CC4	CC4	O1	O1	PW0	PW0	P1	P1	M0	M0	N	N	Y	Y	same_as_primary_extraction	N1	2025-12-14T14:52:30Z
65	065.pdf	S1-0466	10.2131/jts.36.121	2011	CC6	CC6	O1	O1	PW4	PW4	P2	P2	M0	M0	N	N	Y	Y	same_as_primary_extraction	N1	2025-12-14T14:52:31Z
66	066.pdf	S1-0604	10.3389/fbioe.2022.836056	2022	CC1	CC1	O1	O1	PW0	PW0	P1	P1	M0	M0	N	N	Y	Y	same_as_primary_extraction	N1	2025-12-14T14:52:32Z
67	067.pdf	S1-0777	10.4236/fns.2018.96056	2018	CC3	CC3	O1	O1	PW0	PW0	P2	P2	M1	M1	Y	Y	Y	Y	same_as_primary_extraction	N1	2025-12-14T14:52:35Z
68	068.pdf	S1-0164	10.1007/s10811-023-03026-8	2023	CC1	CC1	O2	O2	PW0	PW0	P2	P2	M0	M0	N	N	N	N	same_as_primary_extraction	N1	2025-12-14T14:52:55Z
69	069.pdf	S1-0843	10.5772/intechopen.1002414	2023	CC6	CC6	O3	O3	PW0	PW0	P2	P2	M0	M0	N	N	N	N	same_as_primary_extraction	N1	2025-12-14T14:52:59Z
70	070.pdf	S1-0830	10.5650/jos.ess17230	2018	CC1	CC1	O3	O3	PW0	PW0	P2	P2	M0	M0	N	N	N	N	same_as_primary_extraction	N1	2025-12-14T14:53:00Z
71	071.pdf	S1-0823	10.5539/jas.v13n10p115	2021	CC3	CC3	O3	O3	PW0	PW0	P2	P2	M0	M0	Y	Y	Y	Y	same_as_primary_extraction	N1	2025-12-14T14:53:07Z
72	072.pdf	S1-0423	10.18502/kls.v3i6.1118	2017	CC6	CC6	O3	O3	PW0	PW0	P2	P2	M0	M0	Y	Y	N	N	same_as_primary_extraction	N1	2025-12-14T14:53:08Z
73	073.pdf	S1-0520	10.26717/bjstr.2019.13.002459	2019	CC1	CC1	O1	O1	PW0	PW0	P1	P1	M0	M0	N	N	Y	Y	same_as_primary_extraction	N1	2025-12-14T14:53:09Z
74	074.pdf	S1-0564	10.31989/ffhd.v15i6.1634	2025	CC3	CC3	O1	O1	PW3	PW3	P2	P2	M1	M1	Y	Y	N	N	same_as_primary_extraction	N1	2025-12-14T14:53:11Z
75	075.pdf	S1-0153	10.1007/s10750-022-04984-9	2022	CC2	CC2	O3	O3	PW0	PW0	P1	P1	M0	M0	N	N	N	N	same_as_primary_extraction	N1	2025-12-14T14:53:12Z
76	076.pdf	S1-0364	10.1371/journal.pone.0118985	2015	CC1	CC1	O2	O2	PW0	PW0	P1	P1	M0	M0	N	N	Y	Y	same_as_primary_extraction	N1	2025-12-14T14:53:15Z
77	077.pdf	S1-0474	10.22137/ijst.2023.v7n2.03	2023	CC2	CC2	O1	O1	PW0	PW0	P1	P1	M0	M0	N	N	N	N	same_as_primary_extraction	N1	2025-12-14T14:53:23Z
78	078.pdf	S1-0508	10.25077/jhi.v3i4.473	2020	CC2	CC2	O1	O1	PW0	PW0	P1	P1	M0	M0	Y	Y	N	N	same_as_primary_extraction	N1	2025-12-14T14:53:24Z
79	079.pdf	S1-0624	10.3389/fmicb.2016.01809	2016	CC2	CC2	O1	O1	PW0	PW0	P2	P2	M0	M0	Y	Y	Y	Y	same_as_primary_extraction	N1	2025-12-14T14:53:26Z
80	080.pdf	S1-0602	10.3389/fbioe.2019.00108	2019	CC2	CC2	O1	O1	PW0	PW0	P1	P1	M0	M0	N	N	Y	Y	same_as_primary_extraction	N1	2025-12-14T14:53:28Z

## Sheet: RunMeta
n_records	start_utc	end_utc	duration_seconds	duration_minutes	median_delta_sec	mean_delta_sec	min_delta_sec	max_delta_sec	actions_OK_all	actions_EDIT
80	2025-12-14T11:36:44+00:00	2025-12-14T11:43:00+00:00	376	6.26667	2	4.75949	1	52	76	4

## Sheet: Addendum10
audit_pdf_name	StudyID	DOI	Year	year_bin	Auto_CC_primary	Auto_O_primary	Auto_ToxinRisk	Auto_SafetySignals	Auto_PW_primary	Auto_M_tier	Anchor_PW_or_M	Anchor_O	Anchor_CC	Anchor_ToxinSafety	Auditor	Time_logged_local	Seed
049.pdf	S1-0805	10.52403/ijrr.20230758	2023		CC6	O1	Y	N	PW3	M2	p6; Discussion; TNFα inflammatory cytokines/chemokines in diabetes wound healing; PW || p5; Table 1; MDA↓ + collagen density↑ with Spirulina ethanol extract gel vs control; M	p5; Table 1; outcomes: MDA level + collagen density; O	p1; Title; Spirulina ethanol extract gel intervention; CC/Intervention	NA; no explicit toxicity/safety endpoints located in full text; Safety	N1	2025-12-14T14:30:31	RESAMPLE_FROM_AUDIT80
058.pdf	S1-0822	10.55251/jmbfs.5950	2023		CC1	O1	N	N	PW3	M2	p1; Introduction; TNF-α and IL-6 cited as inflammatory factors reduced by astaxanthin (AX); PW || p3; Figure 2; inflammatory foci + liver histology/lipid droplets proportion under AX vs HFD; M	p3; Figure 2; liver lipid droplets proportion (hepatosteatosis) + histology; O	p2; Methods—Housing trial; AX supplementation (astaxanthin; Haematococcus pluvialis extract powder, 30 mg/kg/day); CC/Intervention	p2; Results (Figure 1); liver enzymes AST/ALT reported across groups; Safety	N1	2025-12-14T14:30:31	RESAMPLE_FROM_AUDIT80
015.pdf	S1-0741	10.37989/gumussagbil.1200004	2022		CC3	O2	Y	Y	PW3	M2	p4; Narrative synthesis; TNFa/IL1/IL6 inflammatory markers reported; PW || p4; Narrative synthesis; Spirulina aqueous extract (~9%) reduced TNFa/IL1/IL6 + TBARS and increased antioxidant enzymes; M	p6; Table 5; hypocholesterolemic effects described in study table; O	p2; Background; phycocyanin mentioned as Spirulina antioxidant pigment; CC/Intervention	p3; Background; toxicant/toxicity context (e.g., mercury, acetaminophen, D-galactosamine, copper toxicity) discussed; Safety	N1	2025-12-14T14:30:31	RESAMPLE_FROM_AUDIT80
045.pdf	S1-0575	10.33263/briac125.68456862	2021		CC1	O1	N	Y	PW3	M2	p9; Table 3; cytokines IL-1β/TNFα/IL-10 (and NO) under microalgae lipid fraction; PW || p6; Methods—ELISA; cytokines (IL-1β/IL-10/TNFα) measured by ELISA; M	p7; Figure 2; body weight and blood glucose under lipid fraction exposure; O	p1; Title; lipid fraction from different microalgae taxa (exposure); CC/Intervention	p7; Results; “no acute toxicity” statement for lipid fractions; Safety	N1	2025-12-14T14:30:31	RESAMPLE_FROM_AUDIT80
056.pdf	S1-0209	10.1038/s41598-021-92013-5	2021		CC2	O1	N	N	PW3	M2	p9; Figure 6; inflammatory gene expression panel (Il1, Il10, Cxcl1, Ccl2, Ptgs2) and reduction after Euglena/paramylon; PW || p12; Methods—Quantitative RT‑PCR; genes include Il1b/Il10/Il11/Cxcl1/Ccl2/Ptgs2; M	p9; Figure 6; cytokine/chemokine gene expression outcomes; O	p1; Title; orally administered Euglena gracilis + paramylon (β‑1,3‑glucan); CC/Intervention	NA; no explicit toxicity/safety endpoints located (primary focus: pathology + gene expression); Safety	N1	2025-12-14T14:30:31	RESAMPLE_FROM_AUDIT80
059.pdf	S1-0566	10.31989/ffhd.v9i7.611	2019		CC3	O1	Y	Y	PW3	M2	p8; Fig 3; IL-6 production in co-cultured Caco-2/U937 under LPS stimulation; PW || p9; Fig 4; phyco suppresses IL-8 (and IL-6) responses ± LPS; M	p9; Fig 4; IL-8 (and IL-6) cytokine outputs with phyco treatment; O	p1; Title; phycocyanin intervention in Caco-2/U937 co-culture; CC/Intervention	NA; no explicit toxicity endpoints located (in vitro cytokine model); Safety	N1	2025-12-14T14:30:31	RESAMPLE_FROM_AUDIT80
020.pdf	S1-0487	10.22159/ijpps.2017v9i7.18415	2017		CC3	O3	Y	Y	PW3	M2	p3; Introduction; TNF-α and IL-1β cited as pro-inflammatory cytokines in gingivitis; PW || p3; Introduction; phycocyanin anti-inflammatory mechanism via prostaglandin E-2 inhibition; M	p2; Results; Fig 1 (plaque) + Fig 2 (gingival index) pre/post Spirulina mouthwash; O	p2; Methods—Intervention; 0.5% Spirulina mouthwash preparation; CC/Intervention	p2; Eligibility/Exclusion; allergy exclusion criteria + VAS acceptability table (Table 1); Safety	N1	2025-12-14T14:30:31	RESAMPLE_FROM_AUDIT80
057.pdf	S1-0479	10.22159/ajpcr.2017.v10i6.17785	2017		CC1	O1	N	Y	PW3	M2	p5; Discussion; IL-6 and TNF-a referenced as toxic/pro-inflammatory agents in diabetes; PW || p2; Results (Table 1); H. pluvialis extract improved 15-LOX/5-LOX/EGF/LXA4 etc vs diabetic controls; M	p2; Results (Table 1); metabolic mediator panel (ADMA, vWf, 15-LOX, 5-LOX, EGF, LXA4) under treatment; O	p1; Title/Abstract; Haematococcus pluvialis extract (astaxanthin source) intervention; CC/Intervention	p2; Histopathology methods/results; cardiac tissue histopathology referenced (Fig 1) + H&E staining; Safety	N1	2025-12-14T14:30:31	RESAMPLE_FROM_AUDIT80
044.pdf	S1-0190	10.1017/s0007114513001943	2013		CC3	O1	Y	Y	PW3	M2	p3; Results; GeSP inhibited GalN/LPS-mediated increase in plasma TNF-α (and IFN-γ) + IL-10 elevated; PW/M || p3; Table 2; liver enzymes (ALT/AST/LDH) reduced in GeSP group; M	p3; Table 2; body-weight gain/food intake + plasma liver enzymes; O	p1; Title; germanium-containing Spirulina (GeSP) intervention; CC/Intervention	p2; Introduction; “safety of GeSP … confirmed in animals” statement; Safety	N1	2025-12-14T14:30:31	RESAMPLE_FROM_AUDIT80
047.pdf	S1-0400	10.15436/2381-0793.17.1252	2017		CC1	O3	N	Y	PW2	M2	p4; Table 3; fucoxanthin binding energy with PPARγ (adipogenesis axis) highlighted; PW2 || p4; Table 4; docking/binding energy outputs (target interaction evidence); M	p1; Introduction; diabetes/insulin dysfunction context (targets for anti-diabetic compounds); O	p4; Table 3; microalgae carotenoids (fucoxanthin/lutein/zeaxanthin) as ligands; CC/Intervention	p5; Discussion; explicit “nontoxic” phrasing re: microalgae metabolites; Safety	N1	2025-12-14T14:30:31	RESAMPLE_FROM_AUDIT80

## Sheet: Addendum_meta
addendum_type	n	seed	auditor	time_logged_utc	source_file
page_anchor_light	10	1	N1	2025-12-14T08:07:00Z	addendum_LIGHT_TEMPLATE_10.xlsx
page_anchor_hardcases_pw_m	10	RESAMPLE_FROM_AUDIT80	N1	2025-12-14T14:30:31Z	audited_full_texts

## Sheet: Addendum10_hardcases
audit_pdf_name	StudyID	DOI	Year	year_bin	Auto_CC_primary	Auto_O_primary	Auto_ToxinRisk	Auto_SafetySignals	Auto_PW_primary	Auto_M_tier	Anchor_O	Anchor_CC	Anchor_ToxinSafety	Anchor_PW_or_M	Auditor	Time_logged_local	Seed
049.pdf	S1-0805	10.52403/ijrr.20230758	2023		CC6	O1	Y	N	PW3	M2	p5; Table 1; outcomes: MDA level + collagen density; O	p1; Title; Spirulina ethanol extract gel intervention; CC/Intervention	NA; no explicit toxicity/safety endpoints located in full text; Safety	p6; Discussion; TNFα inflammatory cytokines/chemokines in diabetes wound healing; PW || p5; Table 1; MDA↓ + collagen density↑ with Spirulina ethanol extract gel vs control; M	N1	2025-12-14T14:30:31	RESAMPLE_FROM_AUDIT80
058.pdf	S1-0822	10.55251/jmbfs.5950	2023		CC1	O1	N	N	PW3	M2	p3; Figure 2; liver lipid droplets proportion (hepatosteatosis) + histology; O	p2; Methods—Housing trial; AX supplementation (astaxanthin; Haematococcus pluvialis extract powder, 30 mg/kg/day); CC/Intervention	p2; Results (Figure 1); liver enzymes AST/ALT reported across groups; Safety	p1; Introduction; TNF-α and IL-6 cited as inflammatory factors reduced by astaxanthin (AX); PW || p3; Figure 2; inflammatory foci + liver histology/lipid droplets proportion under AX vs HFD; M	N1	2025-12-14T14:30:31	RESAMPLE_FROM_AUDIT80
015.pdf	S1-0741	10.37989/gumussagbil.1200004	2022		CC3	O2	Y	Y	PW3	M2	p6; Table 5; hypocholesterolemic effects described in study table; O	p2; Background; phycocyanin mentioned as Spirulina antioxidant pigment; CC/Intervention	p3; Background; toxicant/toxicity context (e.g., mercury, acetaminophen, D-galactosamine, copper toxicity) discussed; Safety	p4; Narrative synthesis; TNFa/IL1/IL6 inflammatory markers reported; PW || p4; Narrative synthesis; Spirulina aqueous extract (~9%) reduced TNFa/IL1/IL6 + TBARS and increased antioxidant enzymes; M	N1	2025-12-14T14:30:31	RESAMPLE_FROM_AUDIT80
045.pdf	S1-0575	10.33263/briac125.68456862	2021		CC1	O1	N	Y	PW3	M2	p7; Figure 2; body weight and blood glucose under lipid fraction exposure; O	p1; Title; lipid fraction from different microalgae taxa (exposure); CC/Intervention	p7; Results; “no acute toxicity” statement for lipid fractions; Safety	p9; Table 3; cytokines IL-1β/TNFα/IL-10 (and NO) under microalgae lipid fraction; PW || p6; Methods—ELISA; cytokines (IL-1β/IL-10/TNFα) measured by ELISA; M	N1	2025-12-14T14:30:31	RESAMPLE_FROM_AUDIT80
056.pdf	S1-0209	10.1038/s41598-021-92013-5	2021		CC2	O1	N	N	PW3	M2	p9; Figure 6; cytokine/chemokine gene expression outcomes; O	p1; Title; orally administered Euglena gracilis + paramylon (β‑1,3‑glucan); CC/Intervention	NA; no explicit toxicity/safety endpoints located (primary focus: pathology + gene expression); Safety	p9; Figure 6; inflammatory gene expression panel (Il1, Il10, Cxcl1, Ccl2, Ptgs2) and reduction after Euglena/paramylon; PW || p12; Methods—Quantitative RT‑PCR; genes include Il1b/Il10/Il11/Cxcl1/Ccl2/Ptgs2; M	N1	2025-12-14T14:30:31	RESAMPLE_FROM_AUDIT80
059.pdf	S1-0566	10.31989/ffhd.v9i7.611	2019		CC3	O1	Y	Y	PW3	M2	p9; Fig 4; IL-8 (and IL-6) cytokine outputs with phyco treatment; O	p1; Title; phycocyanin intervention in Caco-2/U937 co-culture; CC/Intervention	NA; no explicit toxicity endpoints located (in vitro cytokine model); Safety	p8; Fig 3; IL-6 production in co-cultured Caco-2/U937 under LPS stimulation; PW || p9; Fig 4; phyco suppresses IL-8 (and IL-6) responses ± LPS; M	N1	2025-12-14T14:30:31	RESAMPLE_FROM_AUDIT80
020.pdf	S1-0487	10.22159/ijpps.2017v9i7.18415	2017		CC3	O3	Y	Y	PW3	M2	p2; Results; Fig 1 (plaque) + Fig 2 (gingival index) pre/post Spirulina mouthwash; O	p2; Methods—Intervention; 0.5% Spirulina mouthwash preparation; CC/Intervention	p2; Eligibility/Exclusion; allergy exclusion criteria + VAS acceptability table (Table 1); Safety	p3; Introduction; TNF-α and IL-1β cited as pro-inflammatory cytokines in gingivitis; PW || p3; Introduction; phycocyanin anti-inflammatory mechanism via prostaglandin E-2 inhibition; M	N1	2025-12-14T14:30:31	RESAMPLE_FROM_AUDIT80
057.pdf	S1-0479	10.22159/ajpcr.2017.v10i6.17785	2017		CC1	O1	N	Y	PW3	M2	p2; Results (Table 1); metabolic mediator panel (ADMA, vWf, 15-LOX, 5-LOX, EGF, LXA4) under treatment; O	p1; Title/Abstract; Haematococcus pluvialis extract (astaxanthin source) intervention; CC/Intervention	p2; Histopathology methods/results; cardiac tissue histopathology referenced (Fig 1) + H&E staining; Safety	p5; Discussion; IL-6 and TNF-a referenced as toxic/pro-inflammatory agents in diabetes; PW || p2; Results (Table 1); H. pluvialis extract improved 15-LOX/5-LOX/EGF/LXA4 etc vs diabetic controls; M	N1	2025-12-14T14:30:31	RESAMPLE_FROM_AUDIT80
044.pdf	S1-0190	10.1017/s0007114513001943	2013		CC3	O1	Y	Y	PW3	M2	p3; Table 2; body-weight gain/food intake + plasma liver enzymes; O	p1; Title; germanium-containing Spirulina (GeSP) intervention; CC/Intervention	p2; Introduction; “safety of GeSP … confirmed in animals” statement; Safety	p3; Results; GeSP inhibited GalN/LPS-mediated increase in plasma TNF-α (and IFN-γ) + IL-10 elevated; PW/M || p3; Table 2; liver enzymes (ALT/AST/LDH) reduced in GeSP group; M	N1	2025-12-14T14:30:31	RESAMPLE_FROM_AUDIT80
047.pdf	S1-0400	10.15436/2381-0793.17.1252	2017		CC1	O3	N	Y	PW2	M2	p1; Introduction; diabetes/insulin dysfunction context (targets for anti-diabetic compounds); O	p4; Table 3; microalgae carotenoids (fucoxanthin/lutein/zeaxanthin) as ligands; CC/Intervention	p5; Discussion; explicit “nontoxic” phrasing re: microalgae metabolites; Safety	p4; Table 3; fucoxanthin binding energy with PPARγ (adipogenesis axis) highlighted; PW2 || p4; Table 4; docking/binding energy outputs (target interaction evidence); M	N1	2025-12-14T14:30:31	RESAMPLE_FROM_AUDIT80
