# Supplementary material for: Microalgae and Cyanobacteria in the Obesity Evidence Landscape: A PRISMA-ScR Scoping Review with Mechanistic and Safety Mapping
Source: Biology (Basel). 2026 Mar 31;15(7):557. doi: 10.3390/biology15070557 (PMC13072322; doi:10.3390/biology15070557)
Supplement: Supplementary file 1 [file biology-15-00557-s001.zip › Supplementary_File_S3_Audit80_ActionLog_Version2.csv]

row_id	pdf	action	reviewer	time_logged_utc
1	001.pdf	OK_all	Reviewer 1	2025-12-14T14:47:12Z
2	002.pdf	OK_all	Reviewer 1	2025-12-14T14:47:19Z
3	003.pdf	OK_all	Reviewer 1	2025-12-14T14:47:27Z
4	004.pdf	OK_all	Reviewer 1	2025-12-14T14:47:31Z
5	005.pdf	OK_all	Reviewer 1	2025-12-14T14:47:36Z
6	006.pdf	OK_all	Reviewer 1	2025-12-14T14:47:38Z
7	007.pdf	OK_all	Reviewer 1	2025-12-14T14:47:44Z
8	008.pdf	OK_all	Reviewer 1	2025-12-14T14:48:20Z
9	009.pdf	OK_all	Reviewer 1	2025-12-14T14:48:23Z
10	010.pdf	OK_all	Reviewer 1	2025-12-14T14:48:26Z
11	011.pdf	OK_all	Reviewer 1	2025-12-14T14:48:28Z
12	012.pdf	OK_all	Reviewer 1	2025-12-14T14:48:30Z
13	013.pdf	OK_all	Reviewer 1	2025-12-14T14:48:32Z
14	014.pdf	OK_all	Reviewer 1	2025-12-14T14:48:35Z
15	015.pdf	OK_all	Reviewer 1	2025-12-14T14:48:37Z
16	016.pdf	OK_all	Reviewer 1	2025-12-14T14:48:39Z
17	017.pdf	EDIT	Reviewer 1	2025-12-14T14:48:41Z
18	018.pdf	OK_all	Reviewer 1	2025-12-14T14:49:33Z
19	019.pdf	OK_all	Reviewer 1	2025-12-14T14:49:37Z
20	020.pdf	OK_all	Reviewer 1	2025-12-14T14:49:39Z
21	021.pdf	OK_all	Reviewer 1	2025-12-14T14:49:41Z
22	022.pdf	OK_all	Reviewer 1	2025-12-14T14:49:44Z
23	023.pdf	OK_all	Reviewer 1	2025-12-14T14:49:45Z
24	024.pdf	OK_all	Reviewer 1	2025-12-14T14:49:47Z
25	025.pdf	OK_all	Reviewer 1	2025-12-14T14:49:52Z
26	026.pdf	OK_all	Reviewer 1	2025-12-14T14:49:54Z
27	027.pdf	OK_all	Reviewer 1	2025-12-14T14:49:55Z
28	028.pdf	OK_all	Reviewer 1	2025-12-14T14:50:02Z
29	029.pdf	OK_all	Reviewer 1	2025-12-14T14:50:05Z
30	030.pdf	OK_all	Reviewer 1	2025-12-14T14:50:07Z
31	031.pdf	OK_all	Reviewer 1	2025-12-14T14:50:09Z
32	032.pdf	OK_all	Reviewer 1	2025-12-14T14:50:10Z
33	033.pdf	OK_all	Reviewer 1	2025-12-14T14:50:11Z
34	034.pdf	OK_all	Reviewer 1	2025-12-14T14:50:13Z
35	035.pdf	OK_all	Reviewer 1	2025-12-14T14:50:14Z
36	036.pdf	OK_all	Reviewer 1	2025-12-14T14:50:16Z
37	037.pdf	OK_all	Reviewer 1	2025-12-14T14:50:20Z
38	038.pdf	OK_all	Reviewer 1	2025-12-14T14:50:22Z
39	039.pdf	OK_all	Reviewer 1	2025-12-14T14:50:23Z
40	040.pdf	OK_all	Reviewer 1	2025-12-14T14:50:25Z
41	041.pdf	OK_all	Reviewer 1	2025-12-14T14:50:26Z
42	042.pdf	OK_all	Reviewer 1	2025-12-14T14:50:28Z
43	043.pdf	EDIT	Reviewer 1	2025-12-14T14:50:29Z
44	044.pdf	OK_all	Reviewer 1	2025-12-14T14:50:53Z
45	045.pdf	OK_all	Reviewer 1	2025-12-14T14:50:55Z
46	046.pdf	OK_all	Reviewer 1	2025-12-14T14:50:56Z
47	047.pdf	OK_all	Reviewer 1	2025-12-14T14:50:57Z
48	048.pdf	OK_all	Reviewer 1	2025-12-14T14:50:59Z
49	049.pdf	OK_all	Reviewer 1	2025-12-14T14:51:29Z
50	050.pdf	OK_all	Reviewer 1	2025-12-14T14:51:32Z
51	051.pdf	OK_all	Reviewer 1	2025-12-14T14:51:34Z
52	052.pdf	EDIT	Reviewer 1	2025-12-14T14:51:35Z
53	053.pdf	OK_all	Reviewer 1	2025-12-14T14:51:57Z
54	054.pdf	OK_all	Reviewer 1	2025-12-14T14:51:58Z
55	055.pdf	OK_all	Reviewer 1	2025-12-14T14:52:07Z
56	056.pdf	OK_all	Reviewer 1	2025-12-14T14:52:09Z
57	057.pdf	OK_all	Reviewer 1	2025-12-14T14:52:10Z
58	058.pdf	OK_all	Reviewer 1	2025-12-14T14:52:12Z
59	059.pdf	OK_all	Reviewer 1	2025-12-14T14:52:13Z
60	060.pdf	OK_all	Reviewer 1	2025-12-14T14:52:25Z
61	061.pdf	OK_all	Reviewer 1	2025-12-14T14:52:26Z
62	062.pdf	OK_all	Reviewer 1	2025-12-14T14:52:27Z
63	063.pdf	OK_all	Reviewer 1	2025-12-14T14:52:28Z
64	064.pdf	OK_all	Reviewer 1	2025-12-14T14:52:30Z
65	065.pdf	OK_all	Reviewer 1	2025-12-14T14:52:31Z
66	066.pdf	OK_all	Reviewer 1	2025-12-14T14:52:32Z
67	067.pdf	EDIT	Reviewer 1	2025-12-14T14:52:35Z
68	068.pdf	OK_all	Reviewer 1	2025-12-14T14:52:55Z
69	069.pdf	OK_all	Reviewer 1	2025-12-14T14:52:59Z
70	070.pdf	OK_all	Reviewer 1	2025-12-14T14:53:00Z
71	071.pdf	OK_all	Reviewer 1	2025-12-14T14:53:07Z
72	072.pdf	OK_all	Reviewer 1	2025-12-14T14:53:08Z
73	073.pdf	OK_all	Reviewer 1	2025-12-14T14:53:09Z
74	074.pdf	OK_all	Reviewer 1	2025-12-14T14:53:11Z
75	075.pdf	OK_all	Reviewer 1	2025-12-14T14:53:12Z
76	076.pdf	OK_all	Reviewer 1	2025-12-14T14:53:15Z
77	077.pdf	OK_all	Reviewer 1	2025-12-14T14:53:23Z
78	078.pdf	OK_all	Reviewer 1	2025-12-14T14:53:24Z
79	079.pdf	OK_all	Reviewer 1	2025-12-14T14:53:26Z
80	080.pdf	OK_all	Reviewer 1	2025-12-14T14:53:28Z
